# Supplementary material for: Assessing intra-lab precision and inter-lab repeatability of outgrowth assays of HIV-1 latent reservoir size
Source: PLoS Comput Biol. 2019 Apr 12;15(4):e1006849. doi: 10.1371/journal.pcbi.1006849 (PMC6481870; doi:10.1371/journal.pcbi.1006849)
Supplement: S1 Table — (XLSX) [file pcbi.1006849.s001.xlsx]

## Sheet: SupplTable1
	Frozen panel						Fresh panel
	SCOPE/OPTIONS Participant ID	Participant (index i) 0: Negative control 1-5: HIV-positive	Aliquot from participant (index j)	Batch ID within Lab (index k)	Lab (index l) 1: U Pitt 2: UCSD 3: JHU 4: SR		SCOPE/OPTIONS Participant ID	Participant (index i) 0: Negative control 1-5: HIV-positive	Aliquot from participant (index j)	Batch ID within Lab (index k)	Lab (index l) 1: U Pitt 2: UCSD 3: JHU 4: SR
	6513	0	1	3	1		1126	1	13	10	1
	6513	0	2	7	1		1126	1	14	10	2
	6513	0	3	8	1		1126	1	15	10	3
	6513	0	4	4	2		2026	2	13	11	1
	6513	0	5	5	2		2026	2	14	11	2
	6513	0	6	9	2		2026	2	15	11	3
	6513	0	7	4	3		2147	3	13	12	1
	6513	0	8	8	3		2147	3	14	12	2
	6513	0	9	9	3		2147	3	15	12	3
	6513	0	10	1	4		2208	4	13	13	1
	6513	0	11	4	4		2208	4	14	13	2
	6513	0	12	9	4		2208	4	15	13	3
	1126	1	1	7	1		3068	5	13	14	1
	1126	1	2	9	1		3068	5	14	14	2
	1126	1	3	9	1		3068	5	15	14	3
	1126	1	4	2	2
	1126	1	5	2	2
	1126	1	6	4	2
	1126	1	7	4	3
	1126	1	8	7	3
	1126	1	9	7	3
	1126	1	10	3	4
	1126	1	11	5	4
	1126	1	12	5	4
	2026	2	1	1	1
	2026	2	2	6	1
	2026	2	3	6	1
	2026	2	4	5	2
	2026	2	5	6	2
	2026	2	6	6	2
	2026	2	7	6	3
	2026	2	8	6	3
	2026	2	9	9	3
	2026	2	10	4	4
	2026	2	11	7	4
	2026	2	12	7	4
	2147	3	1	1	1
	2147	3	2	2	1
	2147	3	3	2	1
	2147	3	4	3	2
	2147	3	5	3	2
	2147	3	6	9	2
	2147	3	7	1	3
	2147	3	8	3	3
	2147	3	9	3	3
	2147	3	10	2	4
	2147	3	11	2	4
	2147	3	12	9	4
	2208	4	1	3	1
	2208	4	2	5	1
	2208	4	3	5	1
	2208	4	4	7	2
	2208	4	5	8	2
	2208	4	6	8	2
	2208	4	7	1	3
	2208	4	8	5	3
	2208	4	9	5	3
	2208	4	10	1	4
	2208	4	11	6	4
	2208	4	12	6	4
	3068	5	1	4	1
	3068	5	2	4	1
	3068	5	3	8	1
	3068	5	4	1	2
	3068	5	5	1	2
	3068	5	6	7	2
	3068	5	7	2	3
	3068	5	8	2	3
	3068	5	9	8	3
	3068	5	10	3	4
	3068	5	11	8	4
	3068	5	12	8	4
