# Supplementary material for: Assessing intra-lab precision and inter-lab repeatability of outgrowth assays of HIV-1 latent reservoir size
Source: PLoS Comput Biol. 2019 Apr 12;15(4):e1006849. doi: 10.1371/journal.pcbi.1006849 (PMC6481870; doi:10.1371/journal.pcbi.1006849)
Supplement: S3 Table — (XLSX) [file pcbi.1006849.s003.xlsx]

## Sheet: SupplTable2
					Input cell count 1		Input cell count 2		Input cell count 3		Input cell count 4		Input cell count 5		Input cell count 6		Input cell count 7
	Lab (index l) 1: U Pitt 2: UCSD 3: JHU 4: SR	Participant (index i) 0: Negative control 1-5: HIV-positive	Aliquot from participant (index j)	Total # cells used	# Input cells	# Replicate wells	# Input cells	# Replicate wells	# Input cells	# Replicate wells	# Input cells	# Replicate wells	# Input cells	# Replicate wells	# Input cells	# Replicate wells	# Input cells	# Replicate wells
	1	0	1	8630000	1000000	6	300000	6	100000	6	30000	6	10000	5
	1	0	2	8630000	1000000	6	300000	6	100000	6	30000	6	10000	5
	1	0	3	8630000	1000000	6	300000	6	100000	6	30000	6	10000	5
	1	1	1	8630000	1000000	6	300000	6	100000	6	30000	6	10000	5
	1	1	2	8630000	1000000	6	300000	6	100000	6	30000	6	10000	5
	1	1	3	8630000	1000000	6	300000	6	100000	6	30000	6	10000	5
	1	1	13	8630000	1000000	6	300000	6	100000	6	30000	6	10000	5
	1	2	1	8630000	1000000	6	300000	6	100000	6	30000	6	10000	5
	1	2	2	8630000	1000000	6	300000	6	100000	6	30000	6	10000	5
	1	2	3	8630000	1000000	6	300000	6	100000	6	30000	6	10000	5
	1	2	13	8630000	1000000	6	300000	6	100000	6	30000	6	10000	5
	1	3	1	8630000	1000000	6	300000	6	100000	6	30000	6	10000	5
	1	3	2	8630000	1000000	6	300000	6	100000	6	30000	6	10000	5
	1	3	3	8630000	1000000	6	300000	6	100000	6	30000	6	10000	5
	1	3	13	8630000	1000000	6	300000	6	100000	6	30000	6	10000	5
	1	4	1	8630000	1000000	6	300000	6	100000	6	30000	6	10000	5
	1	4	2	8630000	1000000	6	300000	6	100000	6	30000	6	10000	5
	1	4	3	8630000	1000000	6	300000	6	100000	6	30000	6	10000	5
	1	4	13	8630000	1000000	6	300000	6	100000	6	30000	6	10000	5
	1	5	1	8630000	1000000	6	300000	6	100000	6	30000	6	10000	5
	1	5	2	8630000	1000000	6	300000	6	100000	6	30000	6	10000	5
	1	5	3	8630000	1000000	6	300000	6	100000	6	30000	6	10000	5
	1	5	13	8630000	1000000	6	300000	6	100000	6	30000	6	10000	5
	2	0	4	8995884	1000000	6	333333	6	111111	6	37037	6	12346	6	4115	6	1372	6
	2	0	5	8995884	1000000	6	333333	6	111111	6	37037	6	12346	6	4115	6	1372	6
	2	0	6	8995884	1000000	6	333333	6	111111	6	37037	6	12346	6	4115	6	1372	6
	2	1	4	8995884	1000000	6	333333	6	111111	6	37037	6	12346	6	4115	6	1372	6
	2	1	5	8995884	1000000	6	333333	6	111111	6	37037	6	12346	6	4115	6	1372	6
	2	1	6	8995884	1000000	6	333333	6	111111	6	37037	6	12346	6	4115	6	1372	6
	2	1	14	8995884	1000000	6	333333	6	111111	6	37037	6	12346	6	4115	6	1372	6
	2	2	4	8995884	1000000	6	333333	6	111111	6	37037	6	12346	6	4115	6	1372	6
	2	2	5	8995884	1000000	6	333333	6	111111	6	37037	6	12346	6	4115	6	1372	6
	2	2	6	8995884	1000000	6	333333	6	111111	6	37037	6	12346	6	4115	6	1372	6
	2	2	14	8995884	1000000	6	333333	6	111111	6	37037	6	12346	6	4115	6	1372	6
	2	3	4	8995884	1000000	6	333333	6	111111	6	37037	6	12346	6	4115	6	1372	6
	2	3	5	8995884	1000000	6	333333	6	111111	6	37037	6	12346	6	4115	6	1372	6
	2	3	6	8995884	1000000	6	333333	6	111111	6	37037	6	12346	6	4115	6	1372	6
	2	3	14	8995884	1000000	6	333333	6	111111	6	37037	6	12346	6	4115	6	1372	6
	2	4	4	8995884	1000000	6	333333	6	111111	6	37037	6	12346	6	4115	6	1372	6
	2	4	5	8995884	1000000	6	333333	6	111111	6	37037	6	12346	6	4115	6	1372	6
	2	4	6	8995884	1000000	6	333333	6	111111	6	37037	6	12346	6	4115	6	1372	6
	2	4	14	8995884	1000000	6	333333	6	111111	6	37037	6	12346	6	4115	6	1372	6
	2	5	4	8995884	1000000	6	333333	6	111111	6	37037	6	12346	6	4115	6	1372	6
	2	5	5	8995884	1000000	6	333333	6	111111	6	37037	6	12346	6	4115	6	1372	6
	2	5	6	8995884	1000000	6	333333	6	111111	6	37037	6	12346	6	4115	6	1372	6
	2	5	14	8995884	1000000	6	333333	6	111111	6	37037	6	12346	6	4115	6	1372	6
	3	0	7	29499840	1000000	29	200000	2	40000	2	8000	2	1600	2	320	2
	3	0	8	42499840	1000000	42	200000	2	40000	2	8000	2	1600	2	320	2
	3	0	9	52499840	1000000	52	200000	2	40000	2	8000	2	1600	2	320	2
	3	1	7	36499840	1000000	36	200000	2	40000	2	8000	2	1600	2	320	2
	3	1	8	35499840	1000000	35	200000	2	40000	2	8000	2	1600	2	320	2
	3	1	9	39999840	1000000	39	200000	2	40000	2	8000	2	1600	2	320	2	500000	1
	3	1	15	42499840	1000000	42	200000	2	40000	2	8000	2	1600	2	320	2
	3	2	7	21499840	1000000	21	200000	2	40000	2	8000	2	1600	2	320	2
	3	2	8	19499840	1000000	19	200000	2	40000	2	8000	2	1600	2	320	2
	3	2	9	15499840	1000000	15	200000	2	40000	2	8000	2	1600	2	320	2
	3	2	15	37499840	1000000	37	200000	2	40000	2	8000	2	1600	2	320	2
	3	3	7	30499840	1000000	30	200000	2	40000	2	8000	2	1600	2	320	2
	3	3	8	30099840	1000000	29	200000	2	40000	2	8000	2	1600	2	320	2	600000	1
	3	3	9	17499840	1000000	17	200000	2	40000	2	8000	2	1600	2	320	2
	3	3	15	57499840	1000000	57	200000	2	40000	2	8000	2	1600	2	320	2
	3	4	7	40499840	1000000	40	200000	2	40000	2	8000	2	1600	2	320	2
	3	4	8	35499840	1000000	35	200000	2	40000	2	8000	2	1600	2	320	2
	3	4	9	32499840	1000000	32	200000	2	40000	2	8000	2	1600	2	320	2
	3	4	15	67499840	1000000	67	200000	2	40000	2	8000	2	1600	2	320	2
	3	5	7	17499840	1000000	17	200000	2	40000	2	8000	2	1600	2	320	2
	3	5	8	15499840	1000000	15	200000	2	40000	2	8000	2	1600	2	320	2
	3	5	9	13499840	1000000	13	200000	2	40000	2	8000	2	1600	2	320	2
	3	5	15	47499840	1000000	47	200000	2	40000	2	8000	2	1600	2	320	2
	4	0	10	22499840	1000000	22	200000	2	40000	2	8000	2	1600	2	320	2
	4	0	11	20499840	1000000	20	200000	2	40000	2	8000	2	1600	2	320	2
	4	0	12	10499840	1000000	10	200000	2	40000	2	8000	2	1600	2	320	2
	4	1	10	18499840	1000000	18	200000	2	40000	2	8000	2	1600	2	320	2
	4	1	11	21499840	1000000	21	200000	2	40000	2	8000	2	1600	2	320	2
	4	1	12	20499840	1000000	20	200000	2	40000	2	8000	2	1600	2	320	2
	4	2	10	10499840	1000000	10	200000	2	40000	2	8000	2	1600	2	320	2
	4	2	11	11499840	1000000	11	200000	2	40000	2	8000	2	1600	2	320	2
	4	2	12	13499840	1000000	13	200000	2	40000	2	8000	2	1600	2	320	2
	4	3	10	8499840	1000000	8	200000	2	40000	2	8000	2	1600	2	320	2
	4	3	11	5499840	1000000	5	200000	2	40000	2	8000	2	1600	2	320	2
	4	3	12	8499840	1000000	8	200000	2	40000	2	8000	2	1600	2	320	2
	4	4	10	11499840	1000000	11	200000	2	40000	2	8000	2	1600	2	320	2
	4	4	11	16499840	1000000	16	200000	2	40000	2	8000	2	1600	2	320	2
	4	4	12	14499840	1000000	14	200000	2	40000	2	8000	2	1600	2	320	2
	4	5	10	13499840	1000000	13	200000	2	40000	2	8000	2	1600	2	320	2
	4	5	11	7499840	1000000	7	200000	2	40000	2	8000	2	1600	2	320	2
	4	5	12	8499840	1000000	8	200000	2	40000	2	8000	2	1600	2	320	2
