# Supplementary material for: Assessing intra-lab precision and inter-lab repeatability of outgrowth assays of HIV-1 latent reservoir size
Source: PLoS Comput Biol. 2019 Apr 12;15(4):e1006849. doi: 10.1371/journal.pcbi.1006849 (PMC6481870; doi:10.1371/journal.pcbi.1006849)
Supplement: S4 Table — (XLSX) [file pcbi.1006849.s004.xlsx]

## Sheet: SupplTable2
	Participant (index i) 0: Negative control 1-5: HIV-positive	Aliquot from participant (index j)	Batch ID within Lab (index k) 1 - 9: Frozen panel 10 - 14: Fresh panel	Lab (index l) 1: U Pitt 2: UCSD 3: JHU 4: SR	Used for primary analysis	Used for secondary analysis	# Input cells	# Replicate wells	# Positive replicate wells
	0	1	3	1	1	1	1000000	6	0
	0	1	3	1	1	1	300000	6	0
	0	1	3	1	1	1	100000	6	0
	0	1	3	1	1	1	30000	6	0
	0	1	3	1	1	1	10000	5	0
	0	2	7	1	1	1	1000000	6	0
	0	2	7	1	1	1	300000	6	0
	0	2	7	1	1	1	100000	6	0
	0	2	7	1	1	1	30000	6	0
	0	2	7	1	1	1	10000	5	0
	0	3	8	1	1	1	1000000	6	0
	0	3	8	1	1	1	300000	6	0
	0	3	8	1	1	1	100000	6	0
	0	3	8	1	1	1	30000	6	0
	0	3	8	1	1	1	10000	5	0
	0	4	4	2	1	1	1000000	6	0
	0	4	4	2	1	1	333333	6	0
	0	4	4	2	1	1	111111	6	0
	0	4	4	2	1	1	37037	6	0
	0	4	4	2	1	1	12346	6	0
	0	4	4	2	1	1	4115	6	0
	0	4	4	2	1	1	1372	6	0
	0	5	5	2	1	1	1000000	6	2
	0	5	5	2	1	1	333333	6	0
	0	5	5	2	1	1	111111	6	0
	0	5	5	2	1	1	37037	6	0
	0	5	5	2	1	1	12346	6	0
	0	5	5	2	1	1	4115	6	0
	0	5	5	2	1	1	1372	6	0
	0	6	9	2	1	1	1000000	6	0
	0	6	9	2	1	1	333333	6	0
	0	6	9	2	1	1	111111	6	0
	0	6	9	2	1	1	37037	6	0
	0	6	9	2	1	1	12346	6	0
	0	6	9	2	1	1	4115	6	0
	0	6	9	2	1	1	1372	6	0
	0	7	4	3	0	1	1000000	29	0
	0	7	4	3	0	1	200000	2	0
	0	7	4	3	0	1	40000	2	0
	0	7	4	3	0	1	8000	2	0
	0	7	4	3	0	1	1600	2	0
	0	7	4	3	0	1	320	2	0
	0	7	4	3	1	0	1000000	29	0
	0	7	4	3	1	0	200000	2	0
	0	7	4	3	1	0	40000	2	0
	0	7	4	3	1	0	8000	2	0
	0	7	4	3	1	0	1600	2	0
	0	7	4	3	1	0	320	2	0
	0	8	8	3	0	1	1000000	42	0
	0	8	8	3	0	1	200000	2	0
	0	8	8	3	0	1	40000	2	0
	0	8	8	3	0	1	8000	2	0
	0	8	8	3	0	1	1600	2	0
	0	8	8	3	0	1	320	2	0
	0	8	8	3	1	0	1000000	42	0
	0	8	8	3	1	0	200000	2	0
	0	8	8	3	1	0	40000	2	0
	0	8	8	3	1	0	8000	2	0
	0	8	8	3	1	0	1600	2	0
	0	8	8	3	1	0	320	2	0
	0	9	9	3	0	1	1000000	52	0
	0	9	9	3	0	1	200000	2	0
	0	9	9	3	0	1	40000	2	0
	0	9	9	3	0	1	8000	2	0
	0	9	9	3	0	1	1600	2	0
	0	9	9	3	0	1	320	2	0
	0	9	9	3	1	0	1000000	52	0
	0	9	9	3	1	0	200000	2	0
	0	9	9	3	1	0	40000	2	0
	0	9	9	3	1	0	8000	2	0
	0	9	9	3	1	0	1600	2	0
	0	9	9	3	1	0	320	2	0
	0	10	1	4	1	1	1000000	22	0
	0	10	1	4	1	1	200000	2	0
	0	10	1	4	1	1	40000	2	0
	0	10	1	4	1	1	8000	2	0
	0	10	1	4	1	1	1600	2	0
	0	10	1	4	1	1	320	2	0
	0	11	4	4	1	1	1000000	20	0
	0	11	4	4	1	1	200000	2	0
	0	11	4	4	1	1	40000	2	0
	0	11	4	4	1	1	8000	2	0
	0	11	4	4	1	1	1600	2	0
	0	11	4	4	1	1	320	2	0
	0	12	9	4	1	1	1000000	10	0
	0	12	9	4	1	1	200000	2	0
	0	12	9	4	1	1	40000	2	0
	0	12	9	4	1	1	8000	2	0
	0	12	9	4	1	1	1600	2	0
	0	12	9	4	1	1	320	2	0
	1	1	7	1	1	1	1000000	6	5
	1	1	7	1	1	1	300000	6	4
	1	1	7	1	1	1	100000	6	0
	1	1	7	1	1	1	30000	6	0
	1	1	7	1	1	1	10000	5	0
	1	2	9	1	1	1	1000000	6	2
	1	2	9	1	1	1	300000	6	1
	1	2	9	1	1	1	100000	6	0
	1	2	9	1	1	1	30000	6	0
	1	2	9	1	1	1	10000	5	1
	1	3	9	1	1	1	1000000	6	4
	1	3	9	1	1	1	300000	6	3
	1	3	9	1	1	1	100000	6	1
	1	3	9	1	1	1	30000	6	0
	1	3	9	1	1	1	10000	5	0
	1	4	2	2	1	1	1000000	6	6
	1	4	2	2	1	1	333333	6	6
	1	4	2	2	1	1	111111	6	0
	1	4	2	2	1	1	37037	6	3
	1	4	2	2	1	1	12346	6	0
	1	4	2	2	1	1	4115	6	0
	1	4	2	2	1	1	1372	6	0
	1	5	2	2	1	1	1000000	6	6
	1	5	2	2	1	1	333333	6	6
	1	5	2	2	1	1	111111	6	1
	1	5	2	2	1	1	37037	6	3
	1	5	2	2	1	1	12346	6	1
	1	5	2	2	1	1	4115	6	0
	1	5	2	2	1	1	1372	6	0
	1	6	4	2	1	1	1000000	6	6
	1	6	4	2	1	1	333333	6	6
	1	6	4	2	1	1	111111	6	4
	1	6	4	2	1	1	37037	6	2
	1	6	4	2	1	1	12346	6	1
	1	6	4	2	1	1	4115	6	0
	1	6	4	2	1	1	1372	6	0
	1	7	4	3	0	1	1000000	36	14
	1	7	4	3	0	1	200000	2	1
	1	7	4	3	0	1	40000	2	0
	1	7	4	3	0	1	8000	2	0
	1	7	4	3	0	1	1600	2	0
	1	7	4	3	0	1	320	2	0
	1	7	4	3	1	0	1000000	36	24
	1	7	4	3	1	0	200000	2	1
	1	7	4	3	1	0	40000	2	1
	1	7	4	3	1	0	8000	2	0
	1	7	4	3	1	0	1600	2	0
	1	7	4	3	1	0	320	2	0
	1	8	7	3	0	1	1000000	35	14
	1	8	7	3	0	1	200000	2	0
	1	8	7	3	0	1	40000	2	0
	1	8	7	3	0	1	8000	2	0
	1	8	7	3	0	1	1600	2	0
	1	8	7	3	0	1	320	2	0
	1	8	7	3	1	0	1000000	35	23
	1	8	7	3	1	0	200000	2	0
	1	8	7	3	1	0	40000	2	0
	1	8	7	3	1	0	8000	2	0
	1	8	7	3	1	0	1600	2	0
	1	8	7	3	1	0	320	2	0
	1	9	7	3	0	1	1000000	39	4
	1	9	7	3	0	1	500000	1	0
	1	9	7	3	0	1	200000	2	0
	1	9	7	3	0	1	40000	2	0
	1	9	7	3	0	1	8000	2	0
	1	9	7	3	0	1	1600	2	0
	1	9	7	3	0	1	320	2	0
	1	9	7	3	1	0	1000000	39	14
	1	9	7	3	1	0	500000	1	1
	1	9	7	3	1	0	200000	2	0
	1	9	7	3	1	0	40000	2	0
	1	9	7	3	1	0	8000	2	0
	1	9	7	3	1	0	1600	2	0
	1	9	7	3	1	0	320	2	0
	1	10	3	4	1	1	1000000	18	14
	1	10	3	4	1	1	200000	2	0
	1	10	3	4	1	1	40000	2	0
	1	10	3	4	1	1	8000	2	0
	1	10	3	4	1	1	1600	2	0
	1	10	3	4	1	1	320	2	0
	1	11	5	4	1	1	1000000	21	14
	1	11	5	4	1	1	200000	2	0
	1	11	5	4	1	1	40000	2	0
	1	11	5	4	1	1	8000	2	0
	1	11	5	4	1	1	1600	2	0
	1	11	5	4	1	1	320	2	0
	1	12	5	4	1	1	1000000	20	7
	1	12	5	4	1	1	200000	2	0
	1	12	5	4	1	1	40000	2	0
	1	12	5	4	1	1	8000	2	0
	1	12	5	4	1	1	1600	2	0
	1	12	5	4	1	1	320	2	0
	1	13	10	1	1	1	1000000	6	3
	1	13	10	1	1	1	300000	6	2
	1	13	10	1	1	1	100000	6	1
	1	13	10	1	1	1	30000	6	0
	1	13	10	1	1	1	10000	5	1
	1	14	10	2	1	1	1000000	6	6
	1	14	10	2	1	1	333333	6	5
	1	14	10	2	1	1	111111	6	5
	1	14	10	2	1	1	37037	6	2
	1	14	10	2	1	1	12346	6	0
	1	14	10	2	1	1	4115	6	0
	1	14	10	2	1	1	1372	6	0
	1	15	10	3	0	1	1000000	42	14
	1	15	10	3	0	1	200000	2	1
	1	15	10	3	0	1	40000	2	0
	1	15	10	3	0	1	8000	2	0
	1	15	10	3	0	1	1600	2	0
	1	15	10	3	0	1	320	2	0
	2	1	1	1	1	1	1000000	6	2
	2	1	1	1	1	1	300000	6	2
	2	1	1	1	1	1	100000	6	0
	2	1	1	1	1	1	30000	6	0
	2	1	1	1	1	1	10000	5	0
	2	2	6	1	1	1	1000000	6	0
	2	2	6	1	1	1	300000	6	0
	2	2	6	1	1	1	100000	6	0
	2	2	6	1	1	1	30000	6	0
	2	2	6	1	1	1	10000	5	0
	2	3	6	1	1	1	1000000	6	0
	2	3	6	1	1	1	300000	6	0
	2	3	6	1	1	1	100000	6	0
	2	3	6	1	1	1	30000	6	0
	2	3	6	1	1	1	10000	5	0
	2	4	5	2	1	1	1000000	6	5
	2	4	5	2	1	1	333333	6	4
	2	4	5	2	1	1	111111	6	0
	2	4	5	2	1	1	37037	6	0
	2	4	5	2	1	1	12346	6	0
	2	4	5	2	1	1	4115	6	0
	2	4	5	2	1	1	1372	6	0
	2	5	6	2	1	1	1000000	6	5
	2	5	6	2	1	1	333333	6	3
	2	5	6	2	1	1	111111	6	3
	2	5	6	2	1	1	37037	6	0
	2	5	6	2	1	1	12346	6	0
	2	5	6	2	1	1	4115	6	0
	2	5	6	2	1	1	1372	6	0
	2	6	6	2	1	1	1000000	6	6
	2	6	6	2	1	1	333333	6	6
	2	6	6	2	1	1	111111	6	3
	2	6	6	2	1	1	37037	6	3
	2	6	6	2	1	1	12346	6	0
	2	6	6	2	1	1	4115	6	0
	2	6	6	2	1	1	1372	6	0
	2	7	6	3	0	1	1000000	21	5
	2	7	6	3	0	1	200000	2	0
	2	7	6	3	0	1	40000	2	0
	2	7	6	3	0	1	8000	2	0
	2	7	6	3	0	1	1600	2	0
	2	7	6	3	0	1	320	2	0
	2	7	6	3	1	0	1000000	21	6
	2	7	6	3	1	0	200000	2	0
	2	7	6	3	1	0	40000	2	0
	2	7	6	3	1	0	8000	2	0
	2	7	6	3	1	0	1600	2	0
	2	7	6	3	1	0	320	2	0
	2	8	6	3	0	1	1000000	19	4
	2	8	6	3	0	1	200000	2	1
	2	8	6	3	0	1	40000	2	0
	2	8	6	3	0	1	8000	2	0
	2	8	6	3	0	1	1600	2	0
	2	8	6	3	0	1	320	2	0
	2	8	6	3	1	0	1000000	19	8
	2	8	6	3	1	0	200000	2	1
	2	8	6	3	1	0	40000	2	0
	2	8	6	3	1	0	8000	2	0
	2	8	6	3	1	0	1600	2	0
	2	8	6	3	1	0	320	2	0
	2	9	9	3	0	1	1000000	15	0
	2	9	9	3	0	1	200000	2	0
	2	9	9	3	0	1	40000	2	0
	2	9	9	3	0	1	8000	2	0
	2	9	9	3	0	1	1600	2	0
	2	9	9	3	0	1	320	2	0
	2	9	9	3	1	0	1000000	15	0
	2	9	9	3	1	0	200000	2	0
	2	9	9	3	1	0	40000	2	0
	2	9	9	3	1	0	8000	2	0
	2	9	9	3	1	0	1600	2	0
	2	9	9	3	1	0	320	2	0
	2	10	4	4	1	1	1000000	10	1
	2	10	4	4	1	1	200000	2	0
	2	10	4	4	1	1	40000	2	0
	2	10	4	4	1	1	8000	2	0
	2	10	4	4	1	1	1600	2	0
	2	10	4	4	1	1	320	2	0
	2	11	7	4	1	1	1000000	11	1
	2	11	7	4	1	1	200000	2	0
	2	11	7	4	1	1	40000	2	0
	2	11	7	4	1	1	8000	2	0
	2	11	7	4	1	1	1600	2	0
	2	11	7	4	1	1	320	2	0
	2	12	7	4	1	1	1000000	13	1
	2	12	7	4	1	1	200000	2	0
	2	12	7	4	1	1	40000	2	0
	2	12	7	4	1	1	8000	2	0
	2	12	7	4	1	1	1600	2	0
	2	12	7	4	1	1	320	2	0
	2	13	11	1	1	1	1000000	6	0
	2	13	11	1	1	1	300000	6	1
	2	13	11	1	1	1	100000	6	1
	2	13	11	1	1	1	30000	6	0
	2	13	11	1	1	1	10000	5	0
	2	14	11	2	1	1	1000000	6	3
	2	14	11	2	1	1	333333	6	1
	2	14	11	2	1	1	111111	6	0
	2	14	11	2	1	1	37037	6	0
	2	14	11	2	1	1	12346	6	0
	2	14	11	2	1	1	4115	6	0
	2	14	11	2	1	1	1372	6	0
	2	15	11	3	0	1	1000000	37	0
	2	15	11	3	0	1	200000	2	0
	2	15	11	3	0	1	40000	2	0
	2	15	11	3	0	1	8000	2	0
	2	15	11	3	0	1	1600	2	0
	2	15	11	3	0	1	320	2	0
	3	1	1	1	1	1	1000000	6	2
	3	1	1	1	1	1	300000	6	1
	3	1	1	1	1	1	100000	6	0
	3	1	1	1	1	1	30000	6	0
	3	1	1	1	1	1	10000	5	0
	3	2	2	1	1	1	1000000	6	1
	3	2	2	1	1	1	300000	6	2
	3	2	2	1	1	1	100000	6	0
	3	2	2	1	1	1	30000	6	0
	3	2	2	1	1	1	10000	5	0
	3	3	2	1	1	1	1000000	6	1
	3	3	2	1	1	1	300000	6	2
	3	3	2	1	1	1	100000	6	0
	3	3	2	1	1	1	30000	6	0
	3	3	2	1	1	1	10000	5	0
	3	4	3	2	1	1	1000000	6	4
	3	4	3	2	1	1	333333	6	4
	3	4	3	2	1	1	111111	6	2
	3	4	3	2	1	1	37037	6	0
	3	4	3	2	1	1	12346	6	0
	3	4	3	2	1	1	4115	6	0
	3	4	3	2	1	1	1372	6	0
	3	5	3	2	1	1	1000000	6	5
	3	5	3	2	1	1	333333	6	3
	3	5	3	2	1	1	111111	6	2
	3	5	3	2	1	1	37037	6	1
	3	5	3	2	1	1	12346	6	0
	3	5	3	2	1	1	4115	6	0
	3	5	3	2	1	1	1372	6	0
	3	6	9	2	1	1	1000000	6	6
	3	6	9	2	1	1	333333	6	3
	3	6	9	2	1	1	111111	6	2
	3	6	9	2	1	1	37037	6	2
	3	6	9	2	1	1	12346	6	0
	3	6	9	2	1	1	4115	6	0
	3	6	9	2	1	1	1372	6	0
	3	7	1	3	0	1	1000000	30	10
	3	7	1	3	0	1	200000	2	0
	3	7	1	3	0	1	40000	2	0
	3	7	1	3	0	1	8000	2	0
	3	7	1	3	0	1	1600	2	0
	3	7	1	3	0	1	320	2	0
	3	7	1	3	1	0	1000000	30	18
	3	7	1	3	1	0	200000	2	0
	3	7	1	3	1	0	40000	2	0
	3	7	1	3	1	0	8000	2	0
	3	7	1	3	1	0	1600	2	0
	3	7	1	3	1	0	320	2	0
	3	8	3	3	0	1	1000000	29	8
	3	8	3	3	0	1	600000	1	1
	3	8	3	3	0	1	200000	2	0
	3	8	3	3	0	1	40000	2	0
	3	8	3	3	0	1	8000	2	0
	3	8	3	3	0	1	1600	2	0
	3	8	3	3	0	1	320	2	0
	3	8	3	3	1	0	1000000	29	11
	3	8	3	3	1	0	600000	1	1
	3	8	3	3	1	0	200000	2	0
	3	8	3	3	1	0	40000	2	0
	3	8	3	3	1	0	8000	2	0
	3	8	3	3	1	0	1600	2	0
	3	8	3	3	1	0	320	2	0
	3	9	3	3	0	1	1000000	17	2
	3	9	3	3	0	1	200000	2	0
	3	9	3	3	0	1	40000	2	0
	3	9	3	3	0	1	8000	2	0
	3	9	3	3	0	1	1600	2	0
	3	9	3	3	0	1	320	2	0
	3	9	3	3	1	0	1000000	17	3
	3	9	3	3	1	0	200000	2	0
	3	9	3	3	1	0	40000	2	0
	3	9	3	3	1	0	8000	2	0
	3	9	3	3	1	0	1600	2	0
	3	9	3	3	1	0	320	2	0
	3	10	2	4	1	1	1000000	8	1
	3	10	2	4	1	1	200000	2	0
	3	10	2	4	1	1	40000	2	0
	3	10	2	4	1	1	8000	2	0
	3	10	2	4	1	1	1600	2	0
	3	10	2	4	1	1	320	2	0
	3	11	2	4	1	1	1000000	5	0
	3	11	2	4	1	1	200000	2	0
	3	11	2	4	1	1	40000	2	0
	3	11	2	4	1	1	8000	2	0
	3	11	2	4	1	1	1600	2	0
	3	11	2	4	1	1	320	2	0
	3	12	9	4	1	1	1000000	8	0
	3	12	9	4	1	1	200000	2	0
	3	12	9	4	1	1	40000	2	0
	3	12	9	4	1	1	8000	2	0
	3	12	9	4	1	1	1600	2	0
	3	12	9	4	1	1	320	2	0
	3	13	12	1	1	1	1000000	6	3
	3	13	12	1	1	1	300000	6	3
	3	13	12	1	1	1	100000	6	0
	3	13	12	1	1	1	30000	6	0
	3	13	12	1	1	1	10000	5	0
	3	14	12	2	1	1	1000000	6	6
	3	14	12	2	1	1	333333	6	5
	3	14	12	2	1	1	111111	6	5
	3	14	12	2	1	1	37037	6	4
	3	14	12	2	1	1	12346	6	0
	3	14	12	2	1	1	4115	6	1
	3	14	12	2	1	1	1372	6	0
	3	15	12	3	0	1	1000000	57	1
	3	15	12	3	0	1	200000	2	0
	3	15	12	3	0	1	40000	2	0
	3	15	12	3	0	1	8000	2	0
	3	15	12	3	0	1	1600	2	0
	3	15	12	3	0	1	320	2	0
	4	1	3	1	1	1	1000000	6	1
	4	1	3	1	1	1	300000	6	0
	4	1	3	1	1	1	100000	6	1
	4	1	3	1	1	1	30000	6	0
	4	1	3	1	1	1	10000	5	0
	4	2	5	1	1	1	1000000	6	0
	4	2	5	1	1	1	300000	6	1
	4	2	5	1	1	1	100000	6	0
	4	2	5	1	1	1	30000	6	0
	4	2	5	1	1	1	10000	5	0
	4	3	5	1	1	1	1000000	6	3
	4	3	5	1	1	1	300000	6	0
	4	3	5	1	1	1	100000	6	1
	4	3	5	1	1	1	30000	6	0
	4	3	5	1	1	1	10000	5	1
	4	4	7	2	1	1	1000000	6	4
	4	4	7	2	1	1	333333	6	1
	4	4	7	2	1	1	111111	6	1
	4	4	7	2	1	1	37037	6	0
	4	4	7	2	1	1	12346	6	0
	4	4	7	2	1	1	4115	6	0
	4	4	7	2	1	1	1372	6	0
	4	5	8	2	1	1	1000000	6	6
	4	5	8	2	1	1	333333	6	5
	4	5	8	2	1	1	111111	6	4
	4	5	8	2	1	1	37037	6	3
	4	5	8	2	1	1	12346	6	0
	4	5	8	2	1	1	4115	6	1
	4	5	8	2	1	1	1372	6	0
	4	6	8	2	1	1	1000000	6	6
	4	6	8	2	1	1	333333	6	6
	4	6	8	2	1	1	111111	6	4
	4	6	8	2	1	1	37037	6	1
	4	6	8	2	1	1	12346	6	2
	4	6	8	2	1	1	4115	6	0
	4	6	8	2	1	1	1372	6	1
	4	7	1	3	0	1	1000000	40	2
	4	7	1	3	0	1	200000	2	0
	4	7	1	3	0	1	40000	2	0
	4	7	1	3	0	1	8000	2	0
	4	7	1	3	0	1	1600	2	0
	4	7	1	3	0	1	320	2	0
	4	7	1	3	1	0	1000000	40	3
	4	7	1	3	1	0	200000	2	0
	4	7	1	3	1	0	40000	2	0
	4	7	1	3	1	0	8000	2	0
	4	7	1	3	1	0	1600	2	0
	4	7	1	3	1	0	320	2	0
	4	8	5	3	0	1	1000000	35	1
	4	8	5	3	0	1	200000	2	0
	4	8	5	3	0	1	40000	2	0
	4	8	5	3	0	1	8000	2	0
	4	8	5	3	0	1	1600	2	0
	4	8	5	3	0	1	320	2	0
	4	8	5	3	1	0	1000000	35	6
	4	8	5	3	1	0	200000	2	0
	4	8	5	3	1	0	40000	2	0
	4	8	5	3	1	0	8000	2	0
	4	8	5	3	1	0	1600	2	0
	4	8	5	3	1	0	320	2	0
	4	9	5	3	0	1	1000000	32	0
	4	9	5	3	0	1	200000	2	0
	4	9	5	3	0	1	40000	2	0
	4	9	5	3	0	1	8000	2	0
	4	9	5	3	0	1	1600	2	0
	4	9	5	3	0	1	320	2	0
	4	9	5	3	1	0	1000000	32	5
	4	9	5	3	1	0	200000	2	0
	4	9	5	3	1	0	40000	2	0
	4	9	5	3	1	0	8000	2	0
	4	9	5	3	1	0	1600	2	0
	4	9	5	3	1	0	320	2	0
	4	10	1	4	1	1	1000000	11	1
	4	10	1	4	1	1	200000	2	0
	4	10	1	4	1	1	40000	2	0
	4	10	1	4	1	1	8000	2	0
	4	10	1	4	1	1	1600	2	0
	4	10	1	4	1	1	320	2	0
	4	11	6	4	1	1	1000000	16	2
	4	11	6	4	1	1	200000	2	0
	4	11	6	4	1	1	40000	2	0
	4	11	6	4	1	1	8000	2	0
	4	11	6	4	1	1	1600	2	0
	4	11	6	4	1	1	320	2	0
	4	12	6	4	1	1	1000000	14	0
	4	12	6	4	1	1	200000	2	0
	4	12	6	4	1	1	40000	2	0
	4	12	6	4	1	1	8000	2	0
	4	12	6	4	1	1	1600	2	0
	4	12	6	4	1	1	320	2	0
	4	13	13	1	1	1	1000000	6	3
	4	13	13	1	1	1	300000	6	1
	4	13	13	1	1	1	100000	6	0
	4	13	13	1	1	1	30000	6	0
	4	13	13	1	1	1	10000	5	0
	4	14	13	2	1	1	1000000	6	6
	4	14	13	2	1	1	333333	6	5
	4	14	13	2	1	1	111111	6	4
	4	14	13	2	1	1	37037	6	0
	4	14	13	2	1	1	12346	6	0
	4	14	13	2	1	1	4115	6	0
	4	14	13	2	1	1	1372	6	0
	4	15	13	3	0	1	1000000	67	4
	4	15	13	3	0	1	200000	2	0
	4	15	13	3	0	1	40000	2	0
	4	15	13	3	0	1	8000	2	0
	4	15	13	3	0	1	1600	2	0
	4	15	13	3	0	1	320	2	0
	5	1	4	1	1	1	1000000	6	2
	5	1	4	1	1	1	300000	6	2
	5	1	4	1	1	1	100000	6	1
	5	1	4	1	1	1	30000	6	0
	5	1	4	1	1	1	10000	5	0
	5	2	4	1	1	1	1000000	6	3
	5	2	4	1	1	1	300000	6	2
	5	2	4	1	1	1	100000	6	2
	5	2	4	1	1	1	30000	6	0
	5	2	4	1	1	1	10000	5	0
	5	3	8	1	1	1	1000000	6	0
	5	3	8	1	1	1	300000	6	0
	5	3	8	1	1	1	100000	6	0
	5	3	8	1	1	1	30000	6	0
	5	3	8	1	1	1	10000	5	0
	5	4	1	2	1	1	1000000	6	5
	5	4	1	2	1	1	333333	6	2
	5	4	1	2	1	1	111111	6	3
	5	4	1	2	1	1	37037	6	1
	5	4	1	2	1	1	12346	6	0
	5	4	1	2	1	1	4115	6	0
	5	4	1	2	1	1	1372	6	0
	5	5	1	2	1	1	1000000	6	3
	5	5	1	2	1	1	333333	6	6
	5	5	1	2	1	1	111111	6	2
	5	5	1	2	1	1	37037	6	4
	5	5	1	2	1	1	12346	6	1
	5	5	1	2	1	1	4115	6	0
	5	5	1	2	1	1	1372	6	0
	5	6	7	2	1	1	1000000	6	4
	5	6	7	2	1	1	333333	6	4
	5	6	7	2	1	1	111111	6	2
	5	6	7	2	1	1	37037	6	0
	5	6	7	2	1	1	12346	6	0
	5	6	7	2	1	1	4115	6	1
	5	6	7	2	1	1	1372	6	0
	5	7	2	3	0	1	1000000	17	5
	5	7	2	3	0	1	200000	2	1
	5	7	2	3	0	1	40000	2	0
	5	7	2	3	0	1	8000	2	0
	5	7	2	3	0	1	1600	2	0
	5	7	2	3	0	1	320	2	0
	5	7	2	3	1	0	1000000	17	5
	5	7	2	3	1	0	200000	2	1
	5	7	2	3	1	0	40000	2	0
	5	7	2	3	1	0	8000	2	0
	5	7	2	3	1	0	1600	2	0
	5	7	2	3	1	0	320	2	0
	5	8	2	3	0	1	1000000	15	0
	5	8	2	3	0	1	200000	2	0
	5	8	2	3	0	1	40000	2	0
	5	8	2	3	0	1	8000	2	0
	5	8	2	3	0	1	1600	2	0
	5	8	2	3	0	1	320	2	0
	5	8	2	3	1	0	1000000	15	1
	5	8	2	3	1	0	200000	2	0
	5	8	2	3	1	0	40000	2	0
	5	8	2	3	1	0	8000	2	0
	5	8	2	3	1	0	1600	2	0
	5	8	2	3	1	0	320	2	0
	5	9	8	3	0	1	1000000	13	1
	5	9	8	3	0	1	200000	2	1
	5	9	8	3	0	1	40000	2	0
	5	9	8	3	0	1	8000	2	0
	5	9	8	3	0	1	1600	2	0
	5	9	8	3	0	1	320	2	0
	5	9	8	3	1	0	1000000	13	2
	5	9	8	3	1	0	200000	2	1
	5	9	8	3	1	0	40000	2	0
	5	9	8	3	1	0	8000	2	0
	5	9	8	3	1	0	1600	2	0
	5	9	8	3	1	0	320	2	0
	5	10	3	4	1	1	1000000	13	0
	5	10	3	4	1	1	200000	2	0
	5	10	3	4	1	1	40000	2	0
	5	10	3	4	1	1	8000	2	0
	5	10	3	4	1	1	1600	2	0
	5	10	3	4	1	1	320	2	0
	5	11	8	4	1	1	1000000	7	1
	5	11	8	4	1	1	200000	2	1
	5	11	8	4	1	1	40000	2	0
	5	11	8	4	1	1	8000	2	0
	5	11	8	4	1	1	1600	2	0
	5	11	8	4	1	1	320	2	0
	5	12	8	4	1	1	1000000	8	3
	5	12	8	4	1	1	200000	2	0
	5	12	8	4	1	1	40000	2	0
	5	12	8	4	1	1	8000	2	0
	5	12	8	4	1	1	1600	2	0
	5	12	8	4	1	1	320	2	0
	5	13	14	1	1	1	1000000	6	4
	5	13	14	1	1	1	300000	6	1
	5	13	14	1	1	1	100000	6	0
	5	13	14	1	1	1	30000	6	0
	5	13	14	1	1	1	10000	5	0
	5	14	14	2	1	1	1000000	6	6
	5	14	14	2	1	1	333333	6	5
	5	14	14	2	1	1	111111	6	4
	5	14	14	2	1	1	37037	6	0
	5	14	14	2	1	1	12346	6	0
	5	14	14	2	1	1	4115	6	1
	5	14	14	2	1	1	1372	6	0
	5	15	14	3	0	1	1000000	47	1
	5	15	14	3	0	1	200000	2	0
	5	15	14	3	0	1	40000	2	0
	5	15	14	3	0	1	8000	2	0
	5	15	14	3	0	1	1600	2	0
	5	15	14	3	0	1	320	2	0
