# Supplementary material for: Assessing intra-lab precision and inter-lab repeatability of outgrowth assays of HIV-1 latent reservoir size
Source: PLoS Comput Biol. 2019 Apr 12;15(4):e1006849. doi: 10.1371/journal.pcbi.1006849 (PMC6481870; doi:10.1371/journal.pcbi.1006849)
Supplement: S10 Table — Parameter distributions of the ensemble model are reported as weighted quantiles of 8000 posterior samples, and the number of samples in the discrete ensembles are shown (see Methods: “Markov-chain Monte Carlo estimation”). Analysis is shown for eight different subsets of the data: three subsets including multiple labs, and five subsets including a single lab each. (XLSX) [file pcbi.1006849.s010.xlsx]

## Sheet: Sheet1
	Model specification (multi-lab analyses)				All four labs, using JHU day 21 readout					All four labs, using JHU day 14 readout					Labs with p24 readout only (U. Pitt, JHU day 21 readout, SR)
	Model #	Between-aliquot variation	Between-batch variation	Between-lab variation	WAIC	delta-WAIC	Posterior probability	# draws for complete ensemble of 1000	# draws for batch variation-free ensemble of 1000	WAIC	delta-WAIC	Posterior probability	# draws for complete ensemble of 1000	# draws for batch variation-free ensemble of 1000	WAIC	delta-WAIC	Posterior probability	# draws for complete ensemble of 1000	# draws for batch variation-free ensemble of 1000
	0	N	N	N	1696.11	100.949	1.02323e-22	0	0	1726	124.69	3.88559e-28	0	0	1046.61	31.747	7.58921e-08	0	0
	1	Y	N	N	1606.16	10.998	0.00348814	3	36	1606.01	4.69747	0.0442042	44	136	1021.32	6.45769	0.0235341	24	99
	2	N	Y	N	1607.59	12.4271	0.00170713	2	0	1615.36	14.0468	0.000412366	1	0	1024.82	9.96045	0.00408399	4	0
	3	Y	Y	N	1601.76	6.59293	0.0315602	32	0	1602.89	1.57307	0.210824	211	0	1017.93	3.06673	0.128244	128	0
	4	N	N	Y	1677.13	81.9716	1.35165e-18	0	0	1711.51	110.197	5.45232e-25	0	0	1036.24	21.3817	1.35207e-05	0	0
	5	Y	N	Y	1599.6	4.44153	0.0925358	92	964	1602.32	1.00293	0.280365	280	864	1016.9	2.03709	0.214595	215	901
	6	N	Y	Y	1602.87	7.71042	0.0180501	18	0	1613.1	11.7925	0.00127292	1	0	1020.51	5.64789	0.0352812	35	0
	7	Y	Y	Y	1595.16	0	0.852659	853	0	1601.31	0	0.462922	463	0	1014.86	0	0.594249	594	0
	Parameter estimates				2.5%ile	50%ile	97.5%ile	Prob. > 0	N/A	2.5%ile	50%ile	97.5%ile	Prob. > 0	N/A	2.5%ile	50%ile	97.5%ile	Prob. > 0	N/A
	Estimated excess variation (fold-change) between...			Aliquots	1.09077	1.49524	2.0983	0.980243	N/A	1.32898	1.88456	2.70302	0.998315	N/A	1	1.60515	2.39416	0.960621	N/A
				Batches	1	1.76963	2.44744	0.903976	N/A	1	1.63601	2.60177	0.67543	N/A	1	1.39639	2.52313	0.761858	N/A
				Labs	1	1.54699	2.49166	0.963245	N/A	1	1.3186	2.29705	0.74456	N/A	1	1.48577	2.77897	0.844138	N/A
				Aliquot & Batch combined	1.63166	2.03115	2.70029	1 - 10^(-18)	N/A	1.83573	2.28166	3.06782	1 - 10^(-24)	N/A	1.36104	1.86926	2.99177	0.999986	N/A
				All 3 levels combined	1.80027	2.34181	3.53694	1 -10^(-22)	N/A	1.9265	2.47341	3.54748	1 - 10^(-27)	N/A	1.53638	2.1638	3.87835	1	N/A
	Estimated effect of cryopreservation (fold-change)				0.34978	0.686794	1.3476	N/A	N/A	0.562844	1.03772	1.9693	N/A	N/A	0.248834	0.608401	1.3965	N/A	N/A
	Systematic lab effects (fold-change vs. U. Pitt.)			UCSD vs. U. Pitt.	3.8006	9.16247	23.7733	N/A	N/A	3.96713	9.25577	21.1867	N/A	N/A	N/A	N/A	N/A	N/A	N/A
				JHU vs. U. Pitt.	0.299338	0.806143	2.40247	N/A	N/A	0.102047	0.240588	0.574136	N/A	N/A	0.339947	0.823158	2.27861	N/A	N/A
				SR vs. U. Pitt.	0.132507	0.394742	1.11864	N/A	N/A	0.118949	0.342896	0.923684	N/A	N/A	0.141087	0.406182	0.996829	N/A	N/A
	Model specification (single-lab analyses)				U. Pitt					UCSD					JHU day 14 readout					JHU day 21 readout					SR
	Model #	Aliquot variation	Batch variation		WAIC	delta-WAIC	Posterior probability	# draws for complete ensemble of 1000	# draws for batch variation-free ensemble of 1000	WAIC	delta-WAIC	Posterior probability	# draws for complete ensemble of 1000	# draws for batch variation-free ensemble of 1000	WAIC	delta-WAIC	Posterior probability	# draws for complete ensemble of 1000	# draws for batch variation-free ensemble of 1000	WAIC	delta-WAIC	Posterior probability	# draws for complete ensemble of 1000	# draws for batch variation-free ensemble of 1000	WAIC	delta-WAIC	Posterior probability	# draws for complete ensemble of 1000	# draws for batch variation-free ensemble of 1000
	0	N	N		374.658	5.06156	0.0324819	33	152	644.272	60.2091	3.90656e-14	0	0	514.765	37.0432	5.06532e-09	0	0	491.843	17.1302	0.000127385	0	0	175.176	2.05279	0.118681	119	334
	1	Y	N		371.222	1.62616	0.18098	181	848	585.079	1.01673	0.278778	279	1000	477.722	0	0.560332	560	1000	476.402	1.68962	0.287083	287	1000	173.796	0.672825	0.236612	237	666
	2	N	Y		369.596	0	0.408081	408	0	585.236	1.1737	0.257734	258	0	489.694	11.9722	0.00140835	2	0	480.127	5.41394	0.0445945	45	0	173.234	0.110254	0.313471	313	0
	3	Y	Y		369.747	0.150722	0.378458	378	0	584.063	0	0.463488	463	0	478.213	0.491434	0.43826	438	0	474.713	0	0.668195	668	0	173.123	0	0.331237	331	0
	Parameter estimates				2.5%ile	50%ile	97.5%ile	Prob. > 0	N/A	2.5%ile	50%ile	97.5%ile	Prob. > 0	N/A	2.5%ile	50%ile	97.5%ile	Prob. > 0	N/A	2.5%ile	50%ile	97.5%ile	Prob. > 0	N/A	2.5%ile	50%ile	97.5%ile	Prob. > 0	N/A
	Estimated excess variation (fold-change) between...			Aliquots	1	1.23306	2.79993	0.559437	N/A	1	1.502	3.23164	0.742266	N/A	1.54481	3.03831	9.02425	0.998592	N/A	1	1.7521	4.14685	0.955278	N/A	1	1.18054	3.9692	0.567848	N/A
				Batches	1	1.61081	5.16648	0.786538	N/A	1	1.92611	4.13594	0.721222	N/A	1	1	5.11586	0.439668	N/A	1	1.57306	5.88469	0.71279	N/A	1	1.52333	7.5246	0.644707	N/A
				Aliquot & Batch combined	1	1.94596	5.52261	0.967518	N/A	1.71062	2.364	4.38638	1 - 10^(-13)	N/A	1.96645	3.49125	10.7474	1 - 10^(-8)	N/A	1.39875	2.33458	7.08771	0.999873	N/A	1	1.95938	8.61376	0.881319	N/A
	Estimated effect of cryopreservation (fold-change)				0.181549	0.609363	1.64547	N/A	N/A	0.274985	0.793338	2.16979	N/A	N/A	0.624673	2.88749	15.7244	N/A	N/A	N/A	N/A	N/A	N/A	N/A	N/A	N/A	N/A	N/A	N/A
