# Supplementary material for: Assessing intra-lab precision and inter-lab repeatability of outgrowth assays of HIV-1 latent reservoir size
Source: PLoS Comput Biol. 2019 Apr 12;15(4):e1006849. doi: 10.1371/journal.pcbi.1006849 (PMC6481870; doi:10.1371/journal.pcbi.1006849)
Supplement: S11 Table — Both discrete ensemble posteriors are provided for each subset of the data, each containing 1000 samples (see Methods: “Markov-chain Monte Carlo estimation”). Quantiles of both discrete ensembles are shown. Additionally, quantiles are shown for the single model estimating all three random effects. (XLSX) [file pcbi.1006849.s011.xlsx]

## Sheet: 5a_All4_JHUd21
						sigma_a	sigma_b	sigma_c	beta_s	beta_2	beta_3	beta_4	v_1	v_2	v_3	v_4	v_5	a_1,1	a_1,2	a_1,3	a_1,4	a_1,5	a_1,6	a_1,7	a_1,8	a_1,9	a_1,10	a_1,11	a_1,12	a_1,13	a_1,14	a_1,15	a_2,1	a_2,2	a_2,3	a_2,4	a_2,5	a_2,6	a_2,7	a_2,8	a_2,9	a_2,10	a_2,11	a_2,12	a_2,13	a_2,14	a_2,15	a_3,1	a_3,2
				Complete ensemble distribution	0.975	0.722461	0.886183	0.894661	0.30669	3.16788	0.8426	0.149857	-12.1587	-14.0901	-13.2164	-14.034	-13.6448	0.928332	0.420622	0.871614	0.481511	0.605599	0.767308	0.863395	0.884422	0.181885	0.884973	0.933535	0.325021	0.586278	0.492669	#N/A	0.891143	0.595541	0.587828	0.671377	0.501147	1.60625	0.841997	1.24147	0.435962	0.834657	0.836772	0.73542	0.641536	0.358298	#N/A	0.891143	0.748911
					0.95	0.679153	0.842047	0.803491	0.170181	2.99763	0.642591	-0.0513152	-12.3584	-14.2339	-13.4053	-14.1867	-13.8101	0.792652	0.307455	0.769579	0.352687	0.51588	0.619829	0.750185	0.7581	0.109458	0.74132	0.786266	0.210572	0.457595	0.416681	#N/A	0.764404	0.451282	0.455954	0.547037	0.359239	1.44617	0.635231	1.06331	0.308251	0.677253	0.685081	0.602683	0.521098	0.236288	#N/A	0.764404	0.630631
					0.75	0.523071	0.674093	0.575687	-0.144356	2.50041	0.104308	-0.571579	-12.8715	-14.7329	-13.9611	-14.7132	-14.2933	0.388555	-0.024288	0.399731	0.048377	0.200232	0.264914	0.318615	0.423267	-0.100676	0.362471	0.42844	-0.0454504	0.104543	0.0820901	#N/A	0.366855	0.0719958	0.0909847	0.201021	0.0250979	0.860236	0.227558	0.62149	0.00393863	0.255027	0.260022	0.172647	0.162232	-0.0626123	#N/A	0.366855	0.206688
					0.5	0.408852	0.569165	0.436631	-0.374535	2.21492	-0.229867	-0.931173	-13.1802	-15.0847	-14.294	-15.0101	-14.6192	0.115151	-0.234733	0.157695	-0.149417	0	0.037371	0.0630304	0.193487	-0.296079	0.084764	0.202438	-0.271839	-0.0992093	-0.120445	#N/A	0.111756	-0.143479	-0.129945	-1.85868e-07	-0.174481	0.533883	0.00412324	0.325022	-0.231953	0.000205738	0.0150654	-0.00502212	-0.043742	-0.350602	#N/A	0.111756	-0.0115592
					0.25	0.303819	0.441906	0.31662	-0.595644	1.91337	-0.529443	-1.29442	-13.5108	-15.4406	-14.6538	-15.3381	-14.9449	-0.0998261	-0.505736	-0.0508807	-0.36919	-0.216721	-0.178594	-0.147139	0.0131648	-0.545956	-0.12092	0.0063521	-0.503758	-0.348122	-0.349386	#N/A	-0.0957787	-0.436828	-0.447628	-0.215433	-0.404279	0.261638	-0.205111	0.0777072	-0.540105	-0.219793	-0.224023	-0.240935	-0.273605	-0.751084	#N/A	-0.0957787	-0.266399
					0.05	0.142986	0	0.0996244	-0.939451	1.51618	-1.02928	-1.82454	-14.0178	-15.992	-15.2049	-15.8832	-15.4394	-0.472741	-0.942752	-0.380036	-0.760982	-0.573062	-0.531738	-0.459654	-0.316484	-0.973437	-0.445458	-0.263618	-0.935179	-0.824656	-0.841473	#N/A	-0.433995	-0.9637	-0.968461	-0.609295	-0.754734	-0.00624135	-0.534904	-0.244305	-1.18461	-0.682117	-0.696335	-0.65897	-0.690632	-1.4153	#N/A	-0.433995	-0.667253
					0.025	0.0866475	0	0	-1.03397	1.33603	-1.21108	-2.01199	-14.2589	-16.1892	-15.4477	-16.0758	-15.5841	-0.609883	-1.07538	-0.502446	-0.880719	-0.720051	-0.708449	-0.575085	-0.412463	-1.12301	-0.579716	-0.378107	-1.04285	-0.972489	-0.988491	#N/A	-0.588116	-1.15346	-1.21466	-0.759423	-0.887097	-0.0856248	-0.648589	-0.379191	-1.4321	-0.799875	-0.847378	-0.76529	-0.795215	-1.60469	#N/A	-0.588116	-0.809389
						sigma_a	sigma_b	sigma_c	beta_s	beta_2	beta_3	beta_4	v_1	v_2	v_3	v_4	v_5	a_1,1	a_1,2	a_1,3	a_1,4	a_1,5	a_1,6	a_1,7	a_1,8	a_1,9	a_1,10	a_1,11	a_1,12	a_1,13	a_1,14	a_1,15	a_2,1	a_2,2	a_2,3	a_2,4	a_2,5	a_2,6	a_2,7	a_2,8	a_2,9	a_2,10	a_2,11	a_2,12	a_2,13	a_2,14	a_2,15	a_3,1	a_3,2
				Batch variation-free ensemble distribution	0.975	0.882426	0	0.956547	0.188853	3.05252	0.575974	-0.0663529	-12.412	-13.9798	-13.5079	-14.0164	-13.7622	1.22204	0.339228	0.890709	0.37048	0.577599	0.930019	0.971648	0.870994	0.154059	1.08422	1.0692	0.45167	0.459292	0.519944	#N/A	1.13141	0.520166	0.588806	0.640064	0.86782	1.99782	1.22557	1.69935	0.333851	1.10725	0.979278	1.0432	0.82854	-0.316949	#N/A	1.13141	0.881077
					0.95	0.833821	0	0.823473	0.0906523	2.89674	0.458961	-0.230693	-12.516	-14.217	-13.6391	-14.1812	-13.877	1.05623	0.21253	0.788729	0.281339	0.473419	0.800002	0.87339	0.710506	0.0559138	0.959092	0.970331	0.291848	0.344945	0.39359	#N/A	0.99086	0.336392	0.426852	0.547058	0.74352	1.83372	0.998908	1.50019	0.169363	0.929346	0.838999	0.849002	0.69647	-0.415761	#N/A	0.99086	0.729537
					0.75	0.711432	0	0.57341	-0.157974	2.47305	0.0568745	-0.663677	-12.9516	-14.6964	-14.1165	-14.6368	-14.3274	0.654285	-0.196798	0.43334	-0.0751071	0.129251	0.448142	0.470651	0.367771	-0.324512	0.531408	0.539108	-0.176117	-0.0174332	-0.0610656	#N/A	0.612893	-0.110025	-0.0917688	0.15622	0.331179	1.39579	0.546254	1.03488	-0.339926	0.422362	0.36201	0.299678	0.244119	-0.828818	#N/A	0.612893	0.269188
					0.5	0.634341	0	0.442061	-0.337721	2.19994	-0.216685	-0.958789	-13.2518	-15.0111	-14.3886	-14.9241	-14.6265	0.371691	-0.473101	0.150137	-0.366882	-0.150931	0.196293	0.214073	0.12415	-0.586067	0.292939	0.259502	-0.484663	-0.311891	-0.340452	#N/A	0.32896	-0.447002	-0.460639	-0.126603	0.0523022	1.13372	0.235551	0.761752	-0.717028	0.0254577	-0.0248146	-0.0351791	-0.09988	-1.12389	#N/A	0.32896	-0.00628661
					0.25	0.570375	0	0.337845	-0.535875	1.97154	-0.511404	-1.27499	-13.5338	-15.3094	-14.6957	-15.2402	-14.9171	0.103554	-0.785721	-0.133353	-0.638794	-0.410769	-0.0960587	-0.0371821	-0.166379	-0.835709	0.0573961	-0.0255215	-0.758405	-0.6204	-0.631545	#N/A	0.0555201	-0.823324	-0.818242	-0.400059	-0.200206	0.870383	-0.0567646	0.478742	-1.08502	-0.349217	-0.410276	-0.410553	-0.437855	-1.43908	#N/A	0.0555201	-0.343814
					0.05	0.487334	0	0.155851	-0.813648	1.59877	-0.880656	-1.71128	-14.0014	-15.8351	-15.1761	-15.7145	-15.343	-0.309505	-1.2175	-0.588504	-0.994677	-0.817328	-0.481202	-0.381744	-0.559906	-1.20361	-0.319033	-0.444842	-1.19712	-1.05175	-1.07544	#N/A	-0.397733	-1.39087	-1.395	-0.785755	-0.601138	0.491895	-0.496732	0.0383916	-1.7026	-0.952916	-0.903609	-0.999493	-0.920879	-1.93996	#N/A	-0.397733	-0.88914
					0.025	0.460436	0	0	-0.933933	1.51094	-1.04324	-1.909	-14.1655	-15.9697	-15.4054	-15.9183	-15.4783	-0.412694	-1.39197	-0.737	-1.1262	-1.00085	-0.606913	-0.474223	-0.632975	-1.31576	-0.415892	-0.538682	-1.33951	-1.1645	-1.25517	#N/A	-0.522044	-1.63712	-1.59588	-0.875497	-0.700504	0.342084	-0.651416	-0.100955	-1.88003	-1.11927	-1.04652	-1.29489	-1.14566	-2.16958	#N/A	-0.522044	-1.06087
						sigma_a	sigma_b	sigma_c	beta_s	beta_2	beta_3	beta_4	v_1	v_2	v_3	v_4	v_5	a_1,1	a_1,2	a_1,3	a_1,4	a_1,5	a_1,6	a_1,7	a_1,8	a_1,9	a_1,10	a_1,11	a_1,12	a_1,13	a_1,14	a_1,15	a_2,1	a_2,2	a_2,3	a_2,4	a_2,5	a_2,6	a_2,7	a_2,8	a_2,9	a_2,10	a_2,11	a_2,12	a_2,13	a_2,14	a_2,15	a_3,1	a_3,2
				Distribution for individual model including all random effects	0.975	0.657854	0.895403	0.912952	0.304119	3.20172	0.887598	0.18082	-12.138	-14.0794	-13.206	-14.0393	-13.6367	0.873272	0.386996	0.890138	0.463893	0.623439	0.757773	0.81337	0.87627	0.181823	0.872997	0.921124	0.311945	0.600593	0.500682	#N/A	0.859131	0.595116	0.574426	0.663072	0.446079	1.46239	0.701633	1.09789	0.448765	0.80012	0.842493	0.708208	0.641536	0.374058	#N/A	0.859131	0.720489
					0.95	0.609687	0.847157	0.803491	0.189369	3.03603	0.666044	-0.033256	-12.327	-14.2249	-13.3801	-14.1921	-13.8121	0.760594	0.290321	0.750805	0.353701	0.52653	0.588414	0.654967	0.720707	0.109484	0.716838	0.765095	0.210572	0.487944	0.421313	#N/A	0.69465	0.447453	0.451974	0.542381	0.321763	1.27462	0.566477	0.932743	0.308316	0.635902	0.686451	0.559753	0.521098	0.249638	#N/A	0.69465	0.6006
					0.75	0.488314	0.691756	0.578713	-0.146907	2.51227	0.110364	-0.56444	-12.8465	-14.7136	-13.9591	-14.7141	-14.2916	0.354469	-0.0140606	0.397295	0.0667543	0.203383	0.254429	0.297587	0.409038	-0.10238	0.32746	0.418733	-0.059078	0.112599	0.105788	#N/A	0.338278	0.092788	0.10268	0.20945	-0.00863117	0.777023	0.193739	0.531684	0.0318525	0.259336	0.248806	0.163457	0.162882	-0.0420284	#N/A	0.338278	0.201082
					0.5	0.388904	0.594684	0.447288	-0.385029	2.21726	-0.215429	-0.930864	-13.1675	-15.0836	-14.284	-15.0212	-14.6099	0.113186	-0.212325	0.166977	-0.126452	0.0118776	0.03375	0.0522349	0.21114	-0.282568	0.070487	0.202438	-0.266243	-0.0960943	-0.0997225	#N/A	0.0980498	-0.114035	-0.123489	0.00909593	-0.207499	0.496755	-0.00819224	0.29008	-0.19787	0.015035	0.0213992	-0.016649	-0.043742	-0.274655	#N/A	0.0980498	-0.0195605
					0.25	0.296274	0.484053	0.331749	-0.606564	1.90977	-0.516983	-1.3207	-13.4885	-15.4572	-14.6364	-15.3533	-14.9487	-0.111828	-0.477931	-0.0404274	-0.331793	-0.193535	-0.181104	-0.162329	0.0322667	-0.520187	-0.1401	0.0175568	-0.484095	-0.310961	-0.319963	#N/A	-0.114283	-0.371554	-0.388461	-0.200304	-0.429476	0.26021	-0.224668	0.0643343	-0.459854	-0.214888	-0.213841	-0.233351	-0.265	-0.630782	#N/A	-0.114283	-0.2584
					0.05	0.164369	0.319287	0.165499	-0.950033	1.47413	-1.02928	-1.84073	-14.009	-16.027	-15.1976	-15.9027	-15.4659	-0.467465	-0.880453	-0.347993	-0.67626	-0.529533	-0.519103	-0.483402	-0.281396	-0.962354	-0.472163	-0.242098	-0.889934	-0.783401	-0.720491	#N/A	-0.438009	-0.876067	-0.857775	-0.56505	-0.767664	-0.0136982	-0.54676	-0.281368	-1.02526	-0.638944	-0.675188	-0.602428	-0.670335	-1.21361	#N/A	-0.438009	-0.653326
					0.025	0.127114	0.273342	0.121708	-1.06252	1.32931	-1.21108	-2.02846	-14.2568	-16.2332	-15.3958	-16.0902	-15.6344	-0.607991	-1.01692	-0.465951	-0.786764	-0.631209	-0.694561	-0.590979	-0.392474	-1.10887	-0.598664	-0.363618	-1.00306	-0.966443	-0.895723	#N/A	-0.60119	-1.04205	-0.986401	-0.698902	-0.891311	-0.0963542	-0.648589	-0.39953	-1.23464	-0.752851	-0.836972	-0.721095	-0.792359	-1.45078	#N/A	-0.60119	-0.749146
	Model ID	Sample #	Included in complete ensemble?	Included in batch variation-free ensemble?	Log-likelihood	sigma_a	sigma_b	sigma_c	beta_s	beta_2	beta_3	beta_4	v_1	v_2	v_3	v_4	v_5	a_1,1	a_1,2	a_1,3	a_1,4	a_1,5	a_1,6	a_1,7	a_1,8	a_1,9	a_1,10	a_1,11	a_1,12	a_1,13	a_1,14	a_1,15	a_2,1	a_2,2	a_2,3	a_2,4	a_2,5	a_2,6	a_2,7	a_2,8	a_2,9	a_2,10	a_2,11	a_2,12	a_2,13	a_2,14	a_2,15	a_3,1	a_3,2
	0	1	0	0	-839.414	0	0	0	-0.38024	2.01003	-0.290161	-0.82844	-13.3201	-14.8973	-14.1861	-14.484	-14.3711	0	0	0	0	0	0	0	0	0	0	0	0	0	0	#N/A	0	0	0	0	0	0	0	0	0	0	0	0	0	0	#N/A	0	0
	0	2	0	0	-840.025	0	0	0	-0.286704	2.07986	-0.179147	-0.724246	-13.3777	-15.0337	-14.2636	-14.5743	-14.617	0	0	0	0	0	0	0	0	0	0	0	0	0	0	#N/A	0	0	0	0	0	0	0	0	0	0	0	0	0	0	#N/A	0	0
	0	3	0	0	-840.61	0	0	0	-0.298698	2.03008	-0.211258	-0.5067	-13.3121	-15.0246	-14.2491	-14.5735	-14.4776	0	0	0	0	0	0	0	0	0	0	0	0	0	0	#N/A	0	0	0	0	0	0	0	0	0	0	0	0	0	0	#N/A	0	0
	0	4	0	0	-840.442	0	0	0	-0.260407	2.02929	-0.354361	-0.742793	-13.4305	-14.8541	-14.2168	-14.8012	-14.5337	0	0	0	0	0	0	0	0	0	0	0	0	0	0	#N/A	0	0	0	0	0	0	0	0	0	0	0	0	0	0	#N/A	0	0
	0	5	0	0	-842.096	0	0	0	-0.15776	1.97454	-0.421037	-0.925143	-13.4021	-14.8583	-14.1865	-14.707	-14.3422	0	0	0	0	0	0	0	0	0	0	0	0	0	0	#N/A	0	0	0	0	0	0	0	0	0	0	0	0	0	0	#N/A	0	0
	0	6	0	0	-843.294	0	0	0	-0.379903	1.84156	-0.35211	-0.76592	-13.1949	-15.0895	-14.0598	-14.3695	-14.3516	0	0	0	0	0	0	0	0	0	0	0	0	0	0	#N/A	0	0	0	0	0	0	0	0	0	0	0	0	0	0	#N/A	0	0
	0	7	0	0	-841.741	0	0	0	-0.23848	2.08277	-0.364577	-0.694353	-13.3317	-14.918	-14.1743	-14.5457	-14.6931	0	0	0	0	0	0	0	0	0	0	0	0	0	0	#N/A	0	0	0	0	0	0	0	0	0	0	0	0	0	0	#N/A	0	0
	0	8	0	0	-840.986	0	0	0	-0.198386	1.94447	-0.437713	-0.728237	-13.2537	-14.9922	-14.3329	-14.682	-14.5084	0	0	0	0	0	0	0	0	0	0	0	0	0	0	#N/A	0	0	0	0	0	0	0	0	0	0	0	0	0	0	#N/A	0	0
	0	9	0	0	-844.537	0	0	0	-0.520908	2.37973	0.0141544	-0.488996	-13.5021	-15.1429	-14.3129	-14.6084	-14.6578	0	0	0	0	0	0	0	0	0	0	0	0	0	0	#N/A	0	0	0	0	0	0	0	0	0	0	0	0	0	0	#N/A	0	0
	0	10	0	0	-840.669	0	0	0	-0.448321	1.87635	-0.251816	-0.589104	-13.2154	-14.578	-14.1246	-14.4682	-14.2934	0	0	0	0	0	0	0	0	0	0	0	0	0	0	#N/A	0	0	0	0	0	0	0	0	0	0	0	0	0	0	#N/A	0	0
	0	11	0	0	-844.432	0	0	0	-0.111612	2.03848	-0.410467	-0.337474	-13.5944	-15.0736	-14.2981	-14.8152	-14.5226	0	0	0	0	0	0	0	0	0	0	0	0	0	0	#N/A	0	0	0	0	0	0	0	0	0	0	0	0	0	0	#N/A	0	0
	0	12	0	0	-845.745	0	0	0	-0.199096	2.41247	0.0350932	-0.280687	-13.6887	-15.2883	-14.5471	-15.2154	-14.8776	0	0	0	0	0	0	0	0	0	0	0	0	0	0	#N/A	0	0	0	0	0	0	0	0	0	0	0	0	0	0	#N/A	0	0
	0	13	0	0	-843.427	0	0	0	-0.388899	2.1119	-0.0554118	-0.670135	-13.5083	-14.8537	-14.509	-14.7818	-14.5122	0	0	0	0	0	0	0	0	0	0	0	0	0	0	#N/A	0	0	0	0	0	0	0	0	0	0	0	0	0	0	#N/A	0	0
	0	14	0	0	-842.46	0	0	0	-0.0506348	1.98366	-0.278798	-0.849031	-13.5367	-14.9897	-14.2604	-14.6946	-14.586	0	0	0	0	0	0	0	0	0	0	0	0	0	0	#N/A	0	0	0	0	0	0	0	0	0	0	0	0	0	0	#N/A	0	0
	0	15	0	0	-843.511	0	0	0	-0.315626	1.87415	-0.174249	-0.69224	-13.3915	-14.6627	-14.0172	-14.5772	-14.2323	0	0	0	0	0	0	0	0	0	0	0	0	0	0	#N/A	0	0	0	0	0	0	0	0	0	0	0	0	0	0	#N/A	0	0
	0	16	0	0	-840.537	0	0	0	-0.406245	1.8469	-0.417556	-0.726415	-13.1389	-14.5507	-13.962	-14.3857	-14.2257	0	0	0	0	0	0	0	0	0	0	0	0	0	0	#N/A	0	0	0	0	0	0	0	0	0	0	0	0	0	0	#N/A	0	0
	0	17	0	0	-842.262	0	0	0	-0.204553	1.97821	-0.176272	-0.416994	-13.507	-15.0167	-14.1897	-14.62	-14.5768	0	0	0	0	0	0	0	0	0	0	0	0	0	0	#N/A	0	0	0	0	0	0	0	0	0	0	0	0	0	0	#N/A	0	0
	0	18	0	0	-842.3	0	0	0	-0.470688	2.13869	-0.105549	-0.650374	-13.4716	-15.0329	-14.2284	-14.6805	-14.471	0	0	0	0	0	0	0	0	0	0	0	0	0	0	#N/A	0	0	0	0	0	0	0	0	0	0	0	0	0	0	#N/A	0	0
	0	19	0	0	-844.393	0	0	0	-0.424964	1.84372	-0.596608	-0.853542	-13.0105	-14.7346	-14.0857	-14.4714	-14.2858	0	0	0	0	0	0	0	0	0	0	0	0	0	0	#N/A	0	0	0	0	0	0	0	0	0	0	0	0	0	0	#N/A	0	0
	0	20	0	0	-840.064	0	0	0	-0.159047	2.04718	-0.152369	-0.694846	-13.5824	-15.1041	-14.4918	-14.7766	-14.7119	0	0	0	0	0	0	0	0	0	0	0	0	0	0	#N/A	0	0	0	0	0	0	0	0	0	0	0	0	0	0	#N/A	0	0
	0	21	0	0	-840.415	0	0	0	-0.371479	1.83236	-0.468087	-0.697341	-13.2493	-14.6814	-13.983	-14.469	-14.2241	0	0	0	0	0	0	0	0	0	0	0	0	0	0	#N/A	0	0	0	0	0	0	0	0	0	0	0	0	0	0	#N/A	0	0
	0	22	0	0	-845.775	0	0	0	-0.307645	1.95895	-0.304649	-0.615717	-13.4445	-14.6475	-14.4275	-14.525	-14.1434	0	0	0	0	0	0	0	0	0	0	0	0	0	0	#N/A	0	0	0	0	0	0	0	0	0	0	0	0	0	0	#N/A	0	0
	0	23	0	0	-842.667	0	0	0	-0.351187	1.9555	-0.280507	-0.475624	-13.2574	-14.6422	-14.144	-14.707	-14.3183	0	0	0	0	0	0	0	0	0	0	0	0	0	0	#N/A	0	0	0	0	0	0	0	0	0	0	0	0	0	0	#N/A	0	0
	0	24	0	0	-842.134	0	0	0	-0.340818	1.8162	-0.55587	-0.939698	-13.1109	-14.8781	-13.9587	-14.3787	-14.1996	0	0	0	0	0	0	0	0	0	0	0	0	0	0	#N/A	0	0	0	0	0	0	0	0	0	0	0	0	0	0	#N/A	0	0
	0	25	0	0	-842.542	0	0	0	-0.352654	1.98425	-0.326913	-0.707381	-13.3918	-14.8999	-13.9115	-14.4365	-14.4228	0	0	0	0	0	0	0	0	0	0	0	0	0	0	#N/A	0	0	0	0	0	0	0	0	0	0	0	0	0	0	#N/A	0	0
	0	26	0	0	-840.83	0	0	0	-0.254338	2.19406	-0.261146	-0.588121	-13.437	-15.0267	-14.3623	-14.6239	-14.5326	0	0	0	0	0	0	0	0	0	0	0	0	0	0	#N/A	0	0	0	0	0	0	0	0	0	0	0	0	0	0	#N/A	0	0
	0	27	0	0	-843.706	0	0	0	-0.449538	2.00027	-0.313351	-0.415531	-13.31	-14.671	-14.3694	-14.3842	-14.2997	0	0	0	0	0	0	0	0	0	0	0	0	0	0	#N/A	0	0	0	0	0	0	0	0	0	0	0	0	0	0	#N/A	0	0
	0	28	0	0	-842.138	0	0	0	-0.290713	2.06835	-0.144185	-0.600733	-13.5936	-14.8693	-14.1633	-14.6399	-14.7124	0	0	0	0	0	0	0	0	0	0	0	0	0	0	#N/A	0	0	0	0	0	0	0	0	0	0	0	0	0	0	#N/A	0	0
	0	29	0	0	-843.785	0	0	0	-0.239864	2.11276	-0.274296	-0.524145	-13.6441	-14.9111	-14.17	-14.7269	-14.4377	0	0	0	0	0	0	0	0	0	0	0	0	0	0	#N/A	0	0	0	0	0	0	0	0	0	0	0	0	0	0	#N/A	0	0
	0	30	0	0	-850.354	0	0	0	-0.380759	2.01318	-0.223993	-0.676703	-13.3864	-15.068	-14.3756	-14.7042	-13.9871	0	0	0	0	0	0	0	0	0	0	0	0	0	0	#N/A	0	0	0	0	0	0	0	0	0	0	0	0	0	0	#N/A	0	0
	0	31	0	0	-846.036	0	0	0	0.00747721	2.02391	-0.22403	-1.08097	-13.6994	-14.9384	-14.4687	-14.9595	-14.8305	0	0	0	0	0	0	0	0	0	0	0	0	0	0	#N/A	0	0	0	0	0	0	0	0	0	0	0	0	0	0	#N/A	0	0
	0	32	0	0	-841.871	0	0	0	-0.471491	2.18877	-0.222951	-0.4756	-13.3957	-15.0689	-14.145	-14.5541	-14.4131	0	0	0	0	0	0	0	0	0	0	0	0	0	0	#N/A	0	0	0	0	0	0	0	0	0	0	0	0	0	0	#N/A	0	0
	0	33	0	0	-842.069	0	0	0	-0.28336	2.07265	-0.201911	-0.442794	-13.5575	-15.2205	-14.4577	-14.6904	-14.6683	0	0	0	0	0	0	0	0	0	0	0	0	0	0	#N/A	0	0	0	0	0	0	0	0	0	0	0	0	0	0	#N/A	0	0
	0	34	0	0	-842.067	0	0	0	-0.099053	2.05082	-0.135086	-0.472631	-13.5576	-15.0934	-14.4885	-14.92	-14.8109	0	0	0	0	0	0	0	0	0	0	0	0	0	0	#N/A	0	0	0	0	0	0	0	0	0	0	0	0	0	0	#N/A	0	0
	0	35	0	0	-841.641	0	0	0	-0.263205	1.96117	-0.464874	-0.765122	-13.462	-14.8506	-14.0873	-14.4334	-14.4534	0	0	0	0	0	0	0	0	0	0	0	0	0	0	#N/A	0	0	0	0	0	0	0	0	0	0	0	0	0	0	#N/A	0	0
	0	36	0	0	-844.267	0	0	0	-0.447643	2.20169	-0.40605	-0.640692	-13.2697	-14.9769	-14.1901	-14.6213	-14.4832	0	0	0	0	0	0	0	0	0	0	0	0	0	0	#N/A	0	0	0	0	0	0	0	0	0	0	0	0	0	0	#N/A	0	0
	0	37	0	0	-844.394	0	0	0	-0.335525	1.99622	-0.456181	-0.688679	-13.3917	-14.6603	-14.3021	-14.3144	-14.5686	0	0	0	0	0	0	0	0	0	0	0	0	0	0	#N/A	0	0	0	0	0	0	0	0	0	0	0	0	0	0	#N/A	0	0
	0	38	0	0	-841.391	0	0	0	-0.358613	1.80519	-0.349919	-0.660932	-13.2307	-14.5387	-14.1386	-14.5244	-14.3621	0	0	0	0	0	0	0	0	0	0	0	0	0	0	#N/A	0	0	0	0	0	0	0	0	0	0	0	0	0	0	#N/A	0	0
	0	39	0	0	-841.88	0	0	0	-0.251871	2.07119	-0.225735	-0.899242	-13.4252	-14.8275	-14.3239	-14.4771	-14.4949	0	0	0	0	0	0	0	0	0	0	0	0	0	0	#N/A	0	0	0	0	0	0	0	0	0	0	0	0	0	0	#N/A	0	0
	0	40	0	0	-847.596	0	0	0	-0.0695373	2.11907	-0.140089	-0.843152	-13.3977	-15.1552	-14.5931	-14.8982	-14.6354	0	0	0	0	0	0	0	0	0	0	0	0	0	0	#N/A	0	0	0	0	0	0	0	0	0	0	0	0	0	0	#N/A	0	0
	0	41	0	0	-840.233	0	0	0	-0.176264	2.02127	-0.410423	-0.663905	-13.4016	-15.0334	-14.397	-14.7844	-14.6318	0	0	0	0	0	0	0	0	0	0	0	0	0	0	#N/A	0	0	0	0	0	0	0	0	0	0	0	0	0	0	#N/A	0	0
	0	42	0	0	-841.084	0	0	0	-0.233184	2.00678	-0.274561	-0.476512	-13.5519	-14.9831	-14.4671	-14.5716	-14.6508	0	0	0	0	0	0	0	0	0	0	0	0	0	0	#N/A	0	0	0	0	0	0	0	0	0	0	0	0	0	0	#N/A	0	0
	0	43	0	0	-841.375	0	0	0	-0.392185	2.11913	-0.361079	-0.670219	-13.3601	-14.8205	-14.1822	-14.5125	-14.5936	0	0	0	0	0	0	0	0	0	0	0	0	0	0	#N/A	0	0	0	0	0	0	0	0	0	0	0	0	0	0	#N/A	0	0
	0	44	0	0	-843.817	0	0	0	-0.315358	2.07207	-0.165094	-0.763019	-13.336	-14.8237	-14.5845	-14.6077	-14.5901	0	0	0	0	0	0	0	0	0	0	0	0	0	0	#N/A	0	0	0	0	0	0	0	0	0	0	0	0	0	0	#N/A	0	0
	0	45	0	0	-843.935	0	0	0	-0.0667103	2.26359	0.0145046	-0.315778	-13.8927	-15.4059	-14.746	-14.9598	-14.9214	0	0	0	0	0	0	0	0	0	0	0	0	0	0	#N/A	0	0	0	0	0	0	0	0	0	0	0	0	0	0	#N/A	0	0
	0	46	0	0	-841.455	0	0	0	-0.330606	1.8548	-0.456419	-0.609593	-13.4018	-14.7121	-14.1632	-14.421	-14.3341	0	0	0	0	0	0	0	0	0	0	0	0	0	0	#N/A	0	0	0	0	0	0	0	0	0	0	0	0	0	0	#N/A	0	0
	0	47	0	0	-843.055	0	0	0	-0.431644	2.08448	-0.0286311	-0.269855	-13.536	-14.8533	-14.1299	-14.5587	-14.5792	0	0	0	0	0	0	0	0	0	0	0	0	0	0	#N/A	0	0	0	0	0	0	0	0	0	0	0	0	0	0	#N/A	0	0
	0	48	0	0	-840.753	0	0	0	-0.315973	2.07119	-0.338409	-0.61948	-13.4913	-14.9308	-14.3884	-14.6182	-14.5513	0	0	0	0	0	0	0	0	0	0	0	0	0	0	#N/A	0	0	0	0	0	0	0	0	0	0	0	0	0	0	#N/A	0	0
	0	49	0	0	-842.603	0	0	0	-0.568392	1.87055	-0.375284	-0.62489	-13.0606	-14.6148	-14.0308	-14.4018	-14.2302	0	0	0	0	0	0	0	0	0	0	0	0	0	0	#N/A	0	0	0	0	0	0	0	0	0	0	0	0	0	0	#N/A	0	0
	0	50	0	0	-840.665	0	0	0	-0.361076	2.02341	-0.296171	-0.781396	-13.3336	-14.9731	-14.0772	-14.4721	-14.5639	0	0	0	0	0	0	0	0	0	0	0	0	0	0	#N/A	0	0	0	0	0	0	0	0	0	0	0	0	0	0	#N/A	0	0
	0	51	0	0	-842.952	0	0	0	-0.243841	1.86442	-0.399316	-0.567877	-13.4859	-14.765	-14.2922	-14.5256	-14.2175	0	0	0	0	0	0	0	0	0	0	0	0	0	0	#N/A	0	0	0	0	0	0	0	0	0	0	0	0	0	0	#N/A	0	0
	0	52	0	0	-839.036	0	0	0	-0.272267	1.8956	-0.31223	-0.655207	-13.3174	-14.8596	-14.1804	-14.6106	-14.415	0	0	0	0	0	0	0	0	0	0	0	0	0	0	#N/A	0	0	0	0	0	0	0	0	0	0	0	0	0	0	#N/A	0	0
	0	53	0	0	-840.341	0	0	0	-0.254707	1.87977	-0.471777	-0.806837	-13.4068	-14.8669	-14.1639	-14.5168	-14.3049	0	0	0	0	0	0	0	0	0	0	0	0	0	0	#N/A	0	0	0	0	0	0	0	0	0	0	0	0	0	0	#N/A	0	0
	0	54	0	0	-846.942	0	0	0	-0.0215754	2.16137	-0.140771	-0.302189	-13.7452	-15.0874	-14.5142	-14.7403	-14.9408	0	0	0	0	0	0	0	0	0	0	0	0	0	0	#N/A	0	0	0	0	0	0	0	0	0	0	0	0	0	0	#N/A	0	0
	0	55	0	0	-840.717	0	0	0	-0.275991	1.75595	-0.394534	-0.726483	-13.2797	-14.7732	-14.1113	-14.5483	-14.2408	0	0	0	0	0	0	0	0	0	0	0	0	0	0	#N/A	0	0	0	0	0	0	0	0	0	0	0	0	0	0	#N/A	0	0
	0	56	0	0	-840.087	0	0	0	-0.199976	2.05356	-0.183676	-0.68606	-13.6019	-15.12	-14.4234	-14.7794	-14.5404	0	0	0	0	0	0	0	0	0	0	0	0	0	0	#N/A	0	0	0	0	0	0	0	0	0	0	0	0	0	0	#N/A	0	0
	0	57	0	0	-841.628	0	0	0	-0.29978	2.01751	-0.206115	-0.477834	-13.3646	-14.7616	-14.4407	-14.7376	-14.5012	0	0	0	0	0	0	0	0	0	0	0	0	0	0	#N/A	0	0	0	0	0	0	0	0	0	0	0	0	0	0	#N/A	0	0
	0	58	0	0	-843.392	0	0	0	-0.12263	1.85093	-0.645234	-1.00707	-13.2884	-14.7119	-14.1418	-14.5389	-14.2952	0	0	0	0	0	0	0	0	0	0	0	0	0	0	#N/A	0	0	0	0	0	0	0	0	0	0	0	0	0	0	#N/A	0	0
	0	59	0	0	-847.65	0	0	0	-0.313027	1.77897	-0.422466	-0.805168	-13.0129	-14.8623	-13.8404	-14.4838	-14.2081	0	0	0	0	0	0	0	0	0	0	0	0	0	0	#N/A	0	0	0	0	0	0	0	0	0	0	0	0	0	0	#N/A	0	0
	0	60	0	0	-842.031	0	0	0	-0.510482	2.0977	-0.284995	-0.646551	-13.2568	-14.7662	-14.1977	-14.34	-14.2219	0	0	0	0	0	0	0	0	0	0	0	0	0	0	#N/A	0	0	0	0	0	0	0	0	0	0	0	0	0	0	#N/A	0	0
	0	61	0	0	-844.226	0	0	0	-0.125493	1.977	-0.571919	-0.659255	-13.4895	-14.9524	-14.4882	-14.8069	-14.518	0	0	0	0	0	0	0	0	0	0	0	0	0	0	#N/A	0	0	0	0	0	0	0	0	0	0	0	0	0	0	#N/A	0	0
	0	62	0	0	-841.53	0	0	0	-0.438643	1.868	-0.25927	-0.625155	-13.3177	-14.5149	-14.0554	-14.4309	-14.2116	0	0	0	0	0	0	0	0	0	0	0	0	0	0	#N/A	0	0	0	0	0	0	0	0	0	0	0	0	0	0	#N/A	0	0
	0	63	0	0	-842.296	0	0	0	-0.233136	2.19431	-0.122141	-0.533279	-13.6042	-15.1624	-14.5499	-14.9483	-14.4919	0	0	0	0	0	0	0	0	0	0	0	0	0	0	#N/A	0	0	0	0	0	0	0	0	0	0	0	0	0	0	#N/A	0	0
	0	64	0	0	-841.809	0	0	0	-0.231636	2.00863	-0.23843	-0.662193	-13.3441	-14.9647	-14.2008	-14.8086	-14.3929	0	0	0	0	0	0	0	0	0	0	0	0	0	0	#N/A	0	0	0	0	0	0	0	0	0	0	0	0	0	0	#N/A	0	0
	0	65	0	0	-840.331	0	0	0	-0.10073	1.95293	-0.47155	-0.668565	-13.4592	-14.9865	-14.4396	-14.6543	-14.5366	0	0	0	0	0	0	0	0	0	0	0	0	0	0	#N/A	0	0	0	0	0	0	0	0	0	0	0	0	0	0	#N/A	0	0
	0	66	0	0	-845.153	0	0	0	-0.239309	1.8963	-0.235236	-0.515147	-13.6176	-15.1646	-14.3145	-14.4881	-14.5387	0	0	0	0	0	0	0	0	0	0	0	0	0	0	#N/A	0	0	0	0	0	0	0	0	0	0	0	0	0	0	#N/A	0	0
	0	67	0	0	-842.228	0	0	0	-0.199303	1.95648	-0.179952	-0.728657	-13.521	-15.0588	-14.3873	-14.6923	-14.7884	0	0	0	0	0	0	0	0	0	0	0	0	0	0	#N/A	0	0	0	0	0	0	0	0	0	0	0	0	0	0	#N/A	0	0
	0	68	0	0	-843.355	0	0	0	-0.320723	2.17908	-0.23887	-0.571047	-13.3996	-14.8572	-14.1428	-14.6286	-14.3863	0	0	0	0	0	0	0	0	0	0	0	0	0	0	#N/A	0	0	0	0	0	0	0	0	0	0	0	0	0	0	#N/A	0	0
	0	69	0	0	-843.79	0	0	0	-0.248589	2.26772	-0.175042	-0.555933	-13.6598	-15.123	-14.6371	-14.6093	-14.6929	0	0	0	0	0	0	0	0	0	0	0	0	0	0	#N/A	0	0	0	0	0	0	0	0	0	0	0	0	0	0	#N/A	0	0
	0	70	0	0	-840.794	0	0	0	-0.242587	2.07231	-0.297614	-0.523945	-13.564	-15.1495	-14.3657	-14.7561	-14.5182	0	0	0	0	0	0	0	0	0	0	0	0	0	0	#N/A	0	0	0	0	0	0	0	0	0	0	0	0	0	0	#N/A	0	0
	0	71	0	0	-843.421	0	0	0	-0.232836	1.70745	-0.58004	-0.848369	-13.305	-14.5795	-14.1425	-14.4926	-14.1351	0	0	0	0	0	0	0	0	0	0	0	0	0	0	#N/A	0	0	0	0	0	0	0	0	0	0	0	0	0	0	#N/A	0	0
	0	72	0	0	-840.564	0	0	0	-0.286802	1.869	-0.428096	-0.916988	-13.2803	-14.6588	-14.1063	-14.3223	-14.328	0	0	0	0	0	0	0	0	0	0	0	0	0	0	#N/A	0	0	0	0	0	0	0	0	0	0	0	0	0	0	#N/A	0	0
	0	73	0	0	-843.982	0	0	0	-0.254314	2.17946	-0.0496056	-0.762411	-13.4067	-15.2191	-14.4141	-14.6997	-14.7493	0	0	0	0	0	0	0	0	0	0	0	0	0	0	#N/A	0	0	0	0	0	0	0	0	0	0	0	0	0	0	#N/A	0	0
	0	74	0	0	-841.899	0	0	0	-0.380656	1.86059	-0.374103	-0.636921	-13.2379	-14.9407	-14.2248	-14.5206	-14.2209	0	0	0	0	0	0	0	0	0	0	0	0	0	0	#N/A	0	0	0	0	0	0	0	0	0	0	0	0	0	0	#N/A	0	0
	0	75	0	0	-842.211	0	0	0	-0.313555	2.04694	-0.280406	-0.312744	-13.4833	-14.8282	-14.3118	-14.7356	-14.3853	0	0	0	0	0	0	0	0	0	0	0	0	0	0	#N/A	0	0	0	0	0	0	0	0	0	0	0	0	0	0	#N/A	0	0
	0	76	0	0	-842.242	0	0	0	-0.335973	1.84032	-0.400078	-0.972028	-13.2276	-14.8383	-14.0023	-14.5078	-14.5137	0	0	0	0	0	0	0	0	0	0	0	0	0	0	#N/A	0	0	0	0	0	0	0	0	0	0	0	0	0	0	#N/A	0	0
	0	77	0	0	-843.918	0	0	0	-0.464194	1.83838	-0.497831	-0.77731	-12.9842	-14.685	-14.1307	-14.1846	-14.0992	0	0	0	0	0	0	0	0	0	0	0	0	0	0	#N/A	0	0	0	0	0	0	0	0	0	0	0	0	0	0	#N/A	0	0
	0	78	0	0	-841.522	0	0	0	-0.13253	2.13167	-0.38345	-0.821839	-13.5113	-15.0228	-14.5437	-14.6933	-14.7155	0	0	0	0	0	0	0	0	0	0	0	0	0	0	#N/A	0	0	0	0	0	0	0	0	0	0	0	0	0	0	#N/A	0	0
	0	79	0	0	-840.771	0	0	0	-0.0528801	1.95191	-0.395389	-0.857205	-13.4339	-14.8798	-14.3987	-14.713	-14.6087	0	0	0	0	0	0	0	0	0	0	0	0	0	0	#N/A	0	0	0	0	0	0	0	0	0	0	0	0	0	0	#N/A	0	0
	0	80	0	0	-842.774	0	0	0	-0.477695	1.84328	-0.415765	-0.67222	-13.0816	-14.7628	-14.0571	-14.4396	-14.3831	0	0	0	0	0	0	0	0	0	0	0	0	0	0	#N/A	0	0	0	0	0	0	0	0	0	0	0	0	0	0	#N/A	0	0
	0	81	0	0	-841.547	0	0	0	-0.298945	2.01737	-0.310511	-0.909894	-13.3497	-14.9192	-14.334	-14.5177	-14.2673	0	0	0	0	0	0	0	0	0	0	0	0	0	0	#N/A	0	0	0	0	0	0	0	0	0	0	0	0	0	0	#N/A	0	0
	0	82	0	0	-840.587	0	0	0	-0.220716	2.12625	-0.311732	-0.569907	-13.4921	-15.05	-14.5006	-14.8359	-14.6801	0	0	0	0	0	0	0	0	0	0	0	0	0	0	#N/A	0	0	0	0	0	0	0	0	0	0	0	0	0	0	#N/A	0	0
	0	83	0	0	-844.302	0	0	0	-0.195611	1.94549	-0.215213	-0.486804	-13.4751	-15.0679	-14.1298	-14.8392	-14.7291	0	0	0	0	0	0	0	0	0	0	0	0	0	0	#N/A	0	0	0	0	0	0	0	0	0	0	0	0	0	0	#N/A	0	0
	0	84	0	0	-840.304	0	0	0	-0.260498	1.8583	-0.352621	-0.741267	-13.3301	-14.9575	-14.0738	-14.4452	-14.4423	0	0	0	0	0	0	0	0	0	0	0	0	0	0	#N/A	0	0	0	0	0	0	0	0	0	0	0	0	0	0	#N/A	0	0
	0	85	0	0	-843.44	0	0	0	-0.19603	2.06609	-0.334106	-0.529248	-13.6234	-15.1226	-14.4117	-14.6057	-14.373	0	0	0	0	0	0	0	0	0	0	0	0	0	0	#N/A	0	0	0	0	0	0	0	0	0	0	0	0	0	0	#N/A	0	0
	0	86	0	0	-839.896	0	0	0	-0.368333	1.88443	-0.366015	-0.73624	-13.3036	-14.7399	-14.0908	-14.4644	-14.4847	0	0	0	0	0	0	0	0	0	0	0	0	0	0	#N/A	0	0	0	0	0	0	0	0	0	0	0	0	0	0	#N/A	0	0
	0	87	0	0	-843.98	0	0	0	-0.29014	2.10442	-0.340003	-0.40516	-13.3226	-15.038	-14.3975	-14.7254	-14.337	0	0	0	0	0	0	0	0	0	0	0	0	0	0	#N/A	0	0	0	0	0	0	0	0	0	0	0	0	0	0	#N/A	0	0
	0	88	0	0	-840.055	0	0	0	-0.420221	1.98627	-0.236685	-0.783161	-13.2898	-14.7027	-14.1691	-14.5474	-14.4685	0	0	0	0	0	0	0	0	0	0	0	0	0	0	#N/A	0	0	0	0	0	0	0	0	0	0	0	0	0	0	#N/A	0	0
	0	89	0	0	-842.999	0	0	0	-0.384577	2.01575	-0.0530109	-0.598883	-13.3087	-15.0548	-14.145	-14.5833	-14.3432	0	0	0	0	0	0	0	0	0	0	0	0	0	0	#N/A	0	0	0	0	0	0	0	0	0	0	0	0	0	0	#N/A	0	0
	0	90	0	0	-843.49	0	0	0	-0.123352	1.74743	-0.57416	-0.990735	-13.344	-14.5953	-14.2503	-14.4009	-14.2842	0	0	0	0	0	0	0	0	0	0	0	0	0	0	#N/A	0	0	0	0	0	0	0	0	0	0	0	0	0	0	#N/A	0	0
	0	91	0	0	-844.485	0	0	0	-0.16918	1.99185	-0.37071	-0.777078	-13.6442	-14.8322	-14.2444	-14.832	-14.7253	0	0	0	0	0	0	0	0	0	0	0	0	0	0	#N/A	0	0	0	0	0	0	0	0	0	0	0	0	0	0	#N/A	0	0
	0	92	0	0	-841.347	0	0	0	-0.287227	1.91621	-0.384607	-0.811483	-13.2497	-14.5936	-14.1714	-14.4081	-14.2996	0	0	0	0	0	0	0	0	0	0	0	0	0	0	#N/A	0	0	0	0	0	0	0	0	0	0	0	0	0	0	#N/A	0	0
	0	93	0	0	-840.96	0	0	0	-0.419777	2.09496	-0.326789	-0.577269	-13.2532	-14.8707	-14.074	-14.4556	-14.334	0	0	0	0	0	0	0	0	0	0	0	0	0	0	#N/A	0	0	0	0	0	0	0	0	0	0	0	0	0	0	#N/A	0	0
	0	94	0	0	-848.931	0	0	0	-0.557388	2.01528	-0.249848	-0.065898	-13.3871	-14.8037	-14.0654	-14.2641	-14.3677	0	0	0	0	0	0	0	0	0	0	0	0	0	0	#N/A	0	0	0	0	0	0	0	0	0	0	0	0	0	0	#N/A	0	0
	0	95	0	0	-839.979	0	0	0	-0.413524	1.97368	-0.38471	-0.706035	-13.2589	-14.7721	-14.1591	-14.5025	-14.4485	0	0	0	0	0	0	0	0	0	0	0	0	0	0	#N/A	0	0	0	0	0	0	0	0	0	0	0	0	0	0	#N/A	0	0
	0	96	0	0	-842.792	0	0	0	-0.350481	1.91866	-0.0832465	-0.605703	-13.5026	-14.9079	-14.3676	-14.5435	-14.4561	0	0	0	0	0	0	0	0	0	0	0	0	0	0	#N/A	0	0	0	0	0	0	0	0	0	0	0	0	0	0	#N/A	0	0
	0	97	0	0	-840.018	0	0	0	-0.423151	1.95126	-0.296076	-0.643017	-13.3254	-14.7995	-14.0644	-14.5397	-14.2153	0	0	0	0	0	0	0	0	0	0	0	0	0	0	#N/A	0	0	0	0	0	0	0	0	0	0	0	0	0	0	#N/A	0	0
	0	98	0	0	-842.995	0	0	0	-0.148296	1.9871	-0.468778	-0.991185	-13.2969	-15.1809	-14.3387	-14.593	-14.569	0	0	0	0	0	0	0	0	0	0	0	0	0	0	#N/A	0	0	0	0	0	0	0	0	0	0	0	0	0	0	#N/A	0	0
	0	99	0	0	-841.894	0	0	0	-0.306166	1.83006	-0.219144	-0.58057	-13.4967	-14.8135	-14.1322	-14.5122	-14.3554	0	0	0	0	0	0	0	0	0	0	0	0	0	0	#N/A	0	0	0	0	0	0	0	0	0	0	0	0	0	0	#N/A	0	0
	0	100	0	0	-844.867	0	0	0	-0.251508	2.18387	-0.166381	-0.343461	-13.6053	-14.9714	-14.3438	-15.1218	-14.682	0	0	0	0	0	0	0	0	0	0	0	0	0	0	#N/A	0	0	0	0	0	0	0	0	0	0	0	0	0	0	#N/A	0	0
	0	101	0	0	-843.799	0	0	0	-0.429163	1.97758	-0.142805	-0.794431	-13.2943	-14.6607	-14.2329	-14.2469	-14.3278	0	0	0	0	0	0	0	0	0	0	0	0	0	0	#N/A	0	0	0	0	0	0	0	0	0	0	0	0	0	0	#N/A	0	0
	0	102	0	0	-842.17	0	0	0	-0.282926	2.04205	-0.309237	-0.481025	-13.3684	-14.7802	-14.1168	-14.5656	-14.3936	0	0	0	0	0	0	0	0	0	0	0	0	0	0	#N/A	0	0	0	0	0	0	0	0	0	0	0	0	0	0	#N/A	0	0
	0	103	0	0	-840.698	0	0	0	-0.265519	1.85319	-0.504552	-0.691022	-13.3619	-14.8443	-14.1769	-14.5796	-14.3197	0	0	0	0	0	0	0	0	0	0	0	0	0	0	#N/A	0	0	0	0	0	0	0	0	0	0	0	0	0	0	#N/A	0	0
	0	104	0	0	-840.331	0	0	0	-0.10073	1.95293	-0.47155	-0.668565	-13.4592	-14.9865	-14.4396	-14.6543	-14.5366	0	0	0	0	0	0	0	0	0	0	0	0	0	0	#N/A	0	0	0	0	0	0	0	0	0	0	0	0	0	0	#N/A	0	0
	0	105	0	0	-842.423	0	0	0	-0.572011	1.98079	-0.213688	-0.806264	-13.1081	-14.6913	-13.9278	-14.2317	-14.29	0	0	0	0	0	0	0	0	0	0	0	0	0	0	#N/A	0	0	0	0	0	0	0	0	0	0	0	0	0	0	#N/A	0	0
	0	106	0	0	-842.721	0	0	0	-0.133824	2.00537	-0.386789	-0.417845	-13.6472	-15.1431	-14.4388	-14.7914	-14.6088	0	0	0	0	0	0	0	0	0	0	0	0	0	0	#N/A	0	0	0	0	0	0	0	0	0	0	0	0	0	0	#N/A	0	0
	0	107	0	0	-843.887	0	0	0	-0.327771	1.80032	-0.360837	-0.517375	-13.4346	-14.7245	-13.9651	-14.5806	-14.4296	0	0	0	0	0	0	0	0	0	0	0	0	0	0	#N/A	0	0	0	0	0	0	0	0	0	0	0	0	0	0	#N/A	0	0
	0	108	0	0	-842.808	0	0	0	-0.188767	1.85856	-0.324458	-0.833827	-13.5937	-14.9159	-14.2386	-14.6303	-14.5907	0	0	0	0	0	0	0	0	0	0	0	0	0	0	#N/A	0	0	0	0	0	0	0	0	0	0	0	0	0	0	#N/A	0	0
	0	109	0	0	-841.775	0	0	0	-0.48453	2.19891	-0.191299	-0.410217	-13.3272	-15.0562	-14.1365	-14.5295	-14.506	0	0	0	0	0	0	0	0	0	0	0	0	0	0	#N/A	0	0	0	0	0	0	0	0	0	0	0	0	0	0	#N/A	0	0
	0	110	0	0	-852.121	0	0	0	-0.559965	1.70782	-0.505158	-1.09865	-13.2336	-14.6393	-13.8585	-14.0618	-13.9872	0	0	0	0	0	0	0	0	0	0	0	0	0	0	#N/A	0	0	0	0	0	0	0	0	0	0	0	0	0	0	#N/A	0	0
	0	111	0	0	-841.547	0	0	0	-0.42778	1.99963	-0.369849	-0.806276	-13.3348	-14.7623	-14.032	-14.5133	-14.4435	0	0	0	0	0	0	0	0	0	0	0	0	0	0	#N/A	0	0	0	0	0	0	0	0	0	0	0	0	0	0	#N/A	0	0
	0	112	0	0	-843.326	0	0	0	-0.471835	2.25538	-0.119271	-0.267164	-13.4371	-14.8483	-14.2424	-14.7149	-14.6957	0	0	0	0	0	0	0	0	0	0	0	0	0	0	#N/A	0	0	0	0	0	0	0	0	0	0	0	0	0	0	#N/A	0	0
	0	113	0	0	-842.556	0	0	0	-0.238896	2.30729	-0.00299631	-0.455132	-13.5887	-15.3562	-14.5696	-14.8834	-14.8652	0	0	0	0	0	0	0	0	0	0	0	0	0	0	#N/A	0	0	0	0	0	0	0	0	0	0	0	0	0	0	#N/A	0	0
	0	114	0	0	-842.53	0	0	0	-0.361173	1.84998	-0.35093	-0.989058	-13.2312	-14.5312	-14.2038	-14.3159	-14.3559	0	0	0	0	0	0	0	0	0	0	0	0	0	0	#N/A	0	0	0	0	0	0	0	0	0	0	0	0	0	0	#N/A	0	0
	0	115	0	0	-840.758	0	0	0	-0.227038	1.90966	-0.434942	-0.702086	-13.3286	-14.8067	-14.1832	-14.3773	-14.5699	0	0	0	0	0	0	0	0	0	0	0	0	0	0	#N/A	0	0	0	0	0	0	0	0	0	0	0	0	0	0	#N/A	0	0
	0	116	0	0	-843.652	0	0	0	-0.603848	1.89942	-0.204955	-0.491149	-13.1132	-14.4696	-13.9256	-14.4151	-14.0798	0	0	0	0	0	0	0	0	0	0	0	0	0	0	#N/A	0	0	0	0	0	0	0	0	0	0	0	0	0	0	#N/A	0	0
	0	117	0	0	-841.818	0	0	0	-0.159021	1.99118	-0.336888	-0.8623	-13.4489	-14.7799	-14.2806	-14.7866	-14.7442	0	0	0	0	0	0	0	0	0	0	0	0	0	0	#N/A	0	0	0	0	0	0	0	0	0	0	0	0	0	0	#N/A	0	0
	0	118	0	0	-845.977	0	0	0	-0.46737	2.02016	-0.173495	-0.867272	-13.0986	-15.0212	-14.0493	-14.2894	-14.3272	0	0	0	0	0	0	0	0	0	0	0	0	0	0	#N/A	0	0	0	0	0	0	0	0	0	0	0	0	0	0	#N/A	0	0
	0	119	0	0	-843.808	0	0	0	-0.19731	2.0766	-0.445728	-0.972459	-13.448	-14.7788	-14.2376	-14.682	-14.437	0	0	0	0	0	0	0	0	0	0	0	0	0	0	#N/A	0	0	0	0	0	0	0	0	0	0	0	0	0	0	#N/A	0	0
	0	120	0	0	-842.308	0	0	0	-0.192863	2.05667	-0.285452	-0.569009	-13.625	-14.8472	-14.3666	-14.7625	-14.3989	0	0	0	0	0	0	0	0	0	0	0	0	0	0	#N/A	0	0	0	0	0	0	0	0	0	0	0	0	0	0	#N/A	0	0
	0	121	0	0	-840.819	0	0	0	-0.372682	1.86903	-0.46632	-0.890043	-13.2869	-14.7064	-14.0382	-14.4589	-14.3446	0	0	0	0	0	0	0	0	0	0	0	0	0	0	#N/A	0	0	0	0	0	0	0	0	0	0	0	0	0	0	#N/A	0	0
	0	122	0	0	-842.689	0	0	0	-0.370638	1.87918	-0.463243	-0.664136	-13.1545	-14.8544	-14.1229	-14.6249	-14.1819	0	0	0	0	0	0	0	0	0	0	0	0	0	0	#N/A	0	0	0	0	0	0	0	0	0	0	0	0	0	0	#N/A	0	0
	0	123	0	0	-843.948	0	0	0	0.0862423	2.07265	-0.34888	-0.803189	-13.793	-15.1559	-14.5319	-14.8414	-14.6975	0	0	0	0	0	0	0	0	0	0	0	0	0	0	#N/A	0	0	0	0	0	0	0	0	0	0	0	0	0	0	#N/A	0	0
	0	124	0	0	-839.967	0	0	0	-0.141745	2.1047	-0.194928	-0.486228	-13.6161	-15.0181	-14.5455	-14.8363	-14.6556	0	0	0	0	0	0	0	0	0	0	0	0	0	0	#N/A	0	0	0	0	0	0	0	0	0	0	0	0	0	0	#N/A	0	0
	0	125	0	0	-840.441	0	0	0	-0.367306	2.03459	-0.396314	-0.788992	-13.3275	-14.7297	-14.1907	-14.5377	-14.3575	0	0	0	0	0	0	0	0	0	0	0	0	0	0	#N/A	0	0	0	0	0	0	0	0	0	0	0	0	0	0	#N/A	0	0
	0	126	0	0	-844.289	0	0	0	-0.002206	1.94424	-0.264828	-0.589498	-13.6359	-14.8372	-14.5601	-14.9496	-14.8075	0	0	0	0	0	0	0	0	0	0	0	0	0	0	#N/A	0	0	0	0	0	0	0	0	0	0	0	0	0	0	#N/A	0	0
	0	127	0	0	-842.437	0	0	0	-0.146632	1.72807	-0.581157	-1.01309	-13.3584	-14.7042	-14.1428	-14.4818	-14.2313	0	0	0	0	0	0	0	0	0	0	0	0	0	0	#N/A	0	0	0	0	0	0	0	0	0	0	0	0	0	0	#N/A	0	0
	0	128	0	0	-842.078	0	0	0	-0.307273	1.8298	-0.338982	-1.02749	-13.3081	-14.5792	-14.0814	-14.3676	-14.3877	0	0	0	0	0	0	0	0	0	0	0	0	0	0	#N/A	0	0	0	0	0	0	0	0	0	0	0	0	0	0	#N/A	0	0
	0	129	0	0	-843.245	0	0	0	-0.0500642	2.10989	-0.183812	-0.465524	-13.7202	-15.2983	-14.609	-14.8248	-14.5875	0	0	0	0	0	0	0	0	0	0	0	0	0	0	#N/A	0	0	0	0	0	0	0	0	0	0	0	0	0	0	#N/A	0	0
	0	130	0	0	-843.734	0	0	0	-0.448087	1.94257	-0.227266	-0.762266	-13.0763	-14.8602	-14.0782	-14.5191	-14.5103	0	0	0	0	0	0	0	0	0	0	0	0	0	0	#N/A	0	0	0	0	0	0	0	0	0	0	0	0	0	0	#N/A	0	0
	0	131	0	0	-839.836	0	0	0	-0.131506	2.01043	-0.365732	-0.71639	-13.493	-15.1605	-14.3513	-14.706	-14.5499	0	0	0	0	0	0	0	0	0	0	0	0	0	0	#N/A	0	0	0	0	0	0	0	0	0	0	0	0	0	0	#N/A	0	0
	0	132	0	0	-844.169	0	0	0	-0.0543839	2.21634	-0.0890526	-0.754256	-13.7945	-15.4437	-14.5766	-14.9257	-14.8188	0	0	0	0	0	0	0	0	0	0	0	0	0	0	#N/A	0	0	0	0	0	0	0	0	0	0	0	0	0	0	#N/A	0	0
	0	133	0	0	-843.215	0	0	0	-0.234383	2.15485	-0.156568	-0.234171	-13.6136	-14.9071	-14.5154	-14.737	-14.8145	0	0	0	0	0	0	0	0	0	0	0	0	0	0	#N/A	0	0	0	0	0	0	0	0	0	0	0	0	0	0	#N/A	0	0
	0	134	0	0	-841.465	0	0	0	-0.170134	2.06595	-0.175943	-0.804614	-13.632	-14.939	-14.5211	-14.6661	-14.6238	0	0	0	0	0	0	0	0	0	0	0	0	0	0	#N/A	0	0	0	0	0	0	0	0	0	0	0	0	0	0	#N/A	0	0
	0	135	0	0	-842.594	0	0	0	-0.37194	1.87722	-0.402264	-1.03755	-13.2678	-14.8364	-14.0061	-14.4967	-14.4373	0	0	0	0	0	0	0	0	0	0	0	0	0	0	#N/A	0	0	0	0	0	0	0	0	0	0	0	0	0	0	#N/A	0	0
	0	136	0	0	-842.538	0	0	0	-0.259171	1.80316	-0.354837	-0.54411	-13.4563	-14.8347	-14.27	-14.4533	-14.2743	0	0	0	0	0	0	0	0	0	0	0	0	0	0	#N/A	0	0	0	0	0	0	0	0	0	0	0	0	0	0	#N/A	0	0
	0	137	0	0	-843.127	0	0	0	-0.356505	1.73665	-0.343516	-0.887314	-13.1139	-14.6382	-13.8853	-14.4596	-14.3199	0	0	0	0	0	0	0	0	0	0	0	0	0	0	#N/A	0	0	0	0	0	0	0	0	0	0	0	0	0	0	#N/A	0	0
	0	138	0	0	-840.469	0	0	0	-0.432487	2.17618	-0.168832	-0.571002	-13.3537	-15.0282	-14.1511	-14.5765	-14.5199	0	0	0	0	0	0	0	0	0	0	0	0	0	0	#N/A	0	0	0	0	0	0	0	0	0	0	0	0	0	0	#N/A	0	0
	0	139	0	0	-846.426	0	0	0	-0.341094	1.78689	-0.462053	-0.596299	-13.0409	-14.6988	-13.828	-14.3159	-14.3067	0	0	0	0	0	0	0	0	0	0	0	0	0	0	#N/A	0	0	0	0	0	0	0	0	0	0	0	0	0	0	#N/A	0	0
	0	140	0	0	-844.127	0	0	0	-0.35599	1.86828	-0.211937	-0.365414	-13.4771	-14.9084	-14.2064	-14.4695	-14.2259	0	0	0	0	0	0	0	0	0	0	0	0	0	0	#N/A	0	0	0	0	0	0	0	0	0	0	0	0	0	0	#N/A	0	0
	0	141	0	0	-844.615	0	0	0	-0.447572	1.85053	-0.263203	-0.634229	-13.209	-14.7622	-14.1206	-14.7391	-14.164	0	0	0	0	0	0	0	0	0	0	0	0	0	0	#N/A	0	0	0	0	0	0	0	0	0	0	0	0	0	0	#N/A	0	0
	0	142	0	0	-841.691	0	0	0	-0.254258	2.09286	-0.227062	-0.581318	-13.414	-14.7657	-14.3035	-14.5902	-14.4443	0	0	0	0	0	0	0	0	0	0	0	0	0	0	#N/A	0	0	0	0	0	0	0	0	0	0	0	0	0	0	#N/A	0	0
	0	143	0	0	-839.574	0	0	0	-0.258877	1.85262	-0.504872	-0.89193	-13.2308	-14.7911	-14.135	-14.4715	-14.4166	0	0	0	0	0	0	0	0	0	0	0	0	0	0	#N/A	0	0	0	0	0	0	0	0	0	0	0	0	0	0	#N/A	0	0
	0	144	0	0	-842.442	0	0	0	-0.303604	1.84181	-0.331248	-0.653605	-13.2568	-14.7328	-14.0527	-14.5177	-14.1241	0	0	0	0	0	0	0	0	0	0	0	0	0	0	#N/A	0	0	0	0	0	0	0	0	0	0	0	0	0	0	#N/A	0	0
	0	145	0	0	-843.412	0	0	0	-0.0781665	1.98968	-0.270031	-0.632607	-13.6762	-15.2192	-14.3418	-14.7123	-14.4558	0	0	0	0	0	0	0	0	0	0	0	0	0	0	#N/A	0	0	0	0	0	0	0	0	0	0	0	0	0	0	#N/A	0	0
	0	146	0	0	-843.378	0	0	0	-0.185799	1.86018	-0.32734	-0.892698	-13.413	-14.876	-14.3943	-14.8656	-14.48	0	0	0	0	0	0	0	0	0	0	0	0	0	0	#N/A	0	0	0	0	0	0	0	0	0	0	0	0	0	0	#N/A	0	0
	0	147	0	0	-841.616	0	0	0	-0.0388316	1.97288	-0.429591	-0.710228	-13.5813	-15.0986	-14.2948	-14.6773	-14.771	0	0	0	0	0	0	0	0	0	0	0	0	0	0	#N/A	0	0	0	0	0	0	0	0	0	0	0	0	0	0	#N/A	0	0
	0	148	0	0	-842.406	0	0	0	-0.338724	2.22363	-0.0310116	-0.48816	-13.5123	-15.3029	-14.323	-14.8665	-14.6386	0	0	0	0	0	0	0	0	0	0	0	0	0	0	#N/A	0	0	0	0	0	0	0	0	0	0	0	0	0	0	#N/A	0	0
	0	149	0	0	-843.624	0	0	0	-0.374645	2.30371	-0.0924976	-0.525202	-13.5191	-15.2857	-14.3724	-14.7475	-14.457	0	0	0	0	0	0	0	0	0	0	0	0	0	0	#N/A	0	0	0	0	0	0	0	0	0	0	0	0	0	0	#N/A	0	0
	0	150	0	0	-843.399	0	0	0	-0.0968411	2.0562	-0.402028	-0.738927	-13.4604	-15.1584	-14.2688	-14.5886	-14.8379	0	0	0	0	0	0	0	0	0	0	0	0	0	0	#N/A	0	0	0	0	0	0	0	0	0	0	0	0	0	0	#N/A	0	0
	0	151	0	0	-840.552	0	0	0	-0.113639	2.02076	-0.37991	-0.710096	-13.4217	-15.0256	-14.2805	-14.8096	-14.6698	0	0	0	0	0	0	0	0	0	0	0	0	0	0	#N/A	0	0	0	0	0	0	0	0	0	0	0	0	0	0	#N/A	0	0
	0	152	0	0	-843.646	0	0	0	-0.320085	2.10877	-0.335047	-0.607975	-13.3944	-15.1191	-14.348	-14.3568	-14.3878	0	0	0	0	0	0	0	0	0	0	0	0	0	0	#N/A	0	0	0	0	0	0	0	0	0	0	0	0	0	0	#N/A	0	0
	0	153	0	0	-841.598	0	0	0	-0.219089	2.00928	-0.126425	-0.618137	-13.4687	-14.9221	-14.3675	-14.5214	-14.6375	0	0	0	0	0	0	0	0	0	0	0	0	0	0	#N/A	0	0	0	0	0	0	0	0	0	0	0	0	0	0	#N/A	0	0
	0	154	0	0	-844.007	0	0	0	-0.412786	1.81277	-0.522763	-0.610139	-13.3018	-14.492	-13.9961	-14.3027	-14.1715	0	0	0	0	0	0	0	0	0	0	0	0	0	0	#N/A	0	0	0	0	0	0	0	0	0	0	0	0	0	0	#N/A	0	0
	0	155	0	0	-840.517	0	0	0	-0.286474	1.92635	-0.45407	-0.832705	-13.2808	-14.9927	-14.1245	-14.5191	-14.2906	0	0	0	0	0	0	0	0	0	0	0	0	0	0	#N/A	0	0	0	0	0	0	0	0	0	0	0	0	0	0	#N/A	0	0
	0	156	0	0	-842.996	0	0	0	-0.30801	2.09512	-0.379816	-0.585359	-13.5075	-14.9013	-14.4902	-14.623	-14.5147	0	0	0	0	0	0	0	0	0	0	0	0	0	0	#N/A	0	0	0	0	0	0	0	0	0	0	0	0	0	0	#N/A	0	0
	0	157	0	0	-843.105	0	0	0	-0.296455	2.15638	0.0928152	-0.499162	-13.5551	-15.0732	-14.5711	-14.886	-14.6668	0	0	0	0	0	0	0	0	0	0	0	0	0	0	#N/A	0	0	0	0	0	0	0	0	0	0	0	0	0	0	#N/A	0	0
	0	158	0	0	-841.715	0	0	0	-0.422934	2.22426	-0.0741364	-0.334084	-13.4719	-15.0488	-14.5104	-14.7234	-14.5535	0	0	0	0	0	0	0	0	0	0	0	0	0	0	#N/A	0	0	0	0	0	0	0	0	0	0	0	0	0	0	#N/A	0	0
	0	159	0	0	-841.259	0	0	0	-0.321706	2.06332	-0.190542	-0.505956	-13.3729	-14.7664	-14.2036	-14.7813	-14.4261	0	0	0	0	0	0	0	0	0	0	0	0	0	0	#N/A	0	0	0	0	0	0	0	0	0	0	0	0	0	0	#N/A	0	0
	0	160	0	0	-843.511	0	0	0	-0.268711	2.01252	-0.0778879	-0.770628	-13.5396	-14.8622	-14.1889	-14.5067	-14.6349	0	0	0	0	0	0	0	0	0	0	0	0	0	0	#N/A	0	0	0	0	0	0	0	0	0	0	0	0	0	0	#N/A	0	0
	0	161	0	0	-841.522	0	0	0	-0.265734	1.84345	-0.590231	-0.778408	-13.2483	-14.8529	-14.1463	-14.4456	-14.4984	0	0	0	0	0	0	0	0	0	0	0	0	0	0	#N/A	0	0	0	0	0	0	0	0	0	0	0	0	0	0	#N/A	0	0
	0	162	0	0	-839.657	0	0	0	-0.40913	1.88165	-0.313725	-0.668013	-13.2648	-14.7777	-14.1094	-14.4923	-14.2061	0	0	0	0	0	0	0	0	0	0	0	0	0	0	#N/A	0	0	0	0	0	0	0	0	0	0	0	0	0	0	#N/A	0	0
	0	163	0	0	-842.798	0	0	0	-0.177096	2.27942	-0.211905	-0.384321	-13.5712	-15.0585	-14.5838	-14.9784	-14.8186	0	0	0	0	0	0	0	0	0	0	0	0	0	0	#N/A	0	0	0	0	0	0	0	0	0	0	0	0	0	0	#N/A	0	0
	0	164	0	0	-844.236	0	0	0	-0.259206	2.21788	-0.162334	-0.367474	-13.6385	-14.9896	-14.4054	-15.0879	-14.6	0	0	0	0	0	0	0	0	0	0	0	0	0	0	#N/A	0	0	0	0	0	0	0	0	0	0	0	0	0	0	#N/A	0	0
	0	165	0	0	-840.068	0	0	0	-0.093642	2.08474	-0.304482	-0.691732	-13.5471	-15.0606	-14.3673	-14.7544	-14.6378	0	0	0	0	0	0	0	0	0	0	0	0	0	0	#N/A	0	0	0	0	0	0	0	0	0	0	0	0	0	0	#N/A	0	0
	0	166	0	0	-841.585	0	0	0	-0.0157933	1.90971	-0.3237	-0.799361	-13.6169	-14.9698	-14.3434	-14.6807	-14.576	0	0	0	0	0	0	0	0	0	0	0	0	0	0	#N/A	0	0	0	0	0	0	0	0	0	0	0	0	0	0	#N/A	0	0
	0	167	0	0	-841.719	0	0	0	-0.437978	2.23155	-0.200292	-0.450313	-13.383	-14.9435	-14.1881	-14.5755	-14.4116	0	0	0	0	0	0	0	0	0	0	0	0	0	0	#N/A	0	0	0	0	0	0	0	0	0	0	0	0	0	0	#N/A	0	0
	0	168	0	0	-842.688	0	0	0	-0.20819	1.92423	-0.420505	-0.417687	-13.4183	-14.9464	-14.1409	-14.7234	-14.4276	0	0	0	0	0	0	0	0	0	0	0	0	0	0	#N/A	0	0	0	0	0	0	0	0	0	0	0	0	0	0	#N/A	0	0
	0	169	0	0	-843.354	0	0	0	-0.0013549	2.14657	-0.0912235	-0.7505	-13.8107	-15.2169	-14.5872	-14.9984	-14.7464	0	0	0	0	0	0	0	0	0	0	0	0	0	0	#N/A	0	0	0	0	0	0	0	0	0	0	0	0	0	0	#N/A	0	0
	0	170	0	0	-841.609	0	0	0	-0.38427	1.94851	-0.26032	-0.63353	-13.2454	-14.7626	-14.116	-14.7064	-14.5502	0	0	0	0	0	0	0	0	0	0	0	0	0	0	#N/A	0	0	0	0	0	0	0	0	0	0	0	0	0	0	#N/A	0	0
	0	171	0	0	-840.513	0	0	0	-0.263098	1.81064	-0.512934	-0.833257	-13.2823	-14.6279	-14.195	-14.3902	-14.306	0	0	0	0	0	0	0	0	0	0	0	0	0	0	#N/A	0	0	0	0	0	0	0	0	0	0	0	0	0	0	#N/A	0	0
	0	172	0	0	-840.191	0	0	0	-0.42329	2.07696	-0.270478	-0.640242	-13.2183	-14.7477	-14.1622	-14.5563	-14.4683	0	0	0	0	0	0	0	0	0	0	0	0	0	0	#N/A	0	0	0	0	0	0	0	0	0	0	0	0	0	0	#N/A	0	0
	0	173	0	0	-842.083	0	0	0	-0.43196	2.07148	-0.185377	-0.625551	-13.5249	-14.9099	-14.1219	-14.4853	-14.3686	0	0	0	0	0	0	0	0	0	0	0	0	0	0	#N/A	0	0	0	0	0	0	0	0	0	0	0	0	0	0	#N/A	0	0
	0	174	0	0	-842.879	0	0	0	0.0612597	2.0697	-0.359318	-0.893214	-13.6688	-15.1482	-14.6301	-14.7636	-14.8124	0	0	0	0	0	0	0	0	0	0	0	0	0	0	#N/A	0	0	0	0	0	0	0	0	0	0	0	0	0	0	#N/A	0	0
	0	175	0	0	-843.981	0	0	0	-0.313483	2.00351	-0.207354	-0.698468	-13.5323	-14.8224	-14.3202	-14.4904	-14.787	0	0	0	0	0	0	0	0	0	0	0	0	0	0	#N/A	0	0	0	0	0	0	0	0	0	0	0	0	0	0	#N/A	0	0
	0	176	0	0	-840.991	0	0	0	-0.210463	1.94636	-0.183392	-0.5595	-13.4065	-15.0029	-14.3211	-14.619	-14.6302	0	0	0	0	0	0	0	0	0	0	0	0	0	0	#N/A	0	0	0	0	0	0	0	0	0	0	0	0	0	0	#N/A	0	0
	0	177	0	0	-841.362	0	0	0	-0.117645	1.9637	-0.323406	-0.480985	-13.5762	-14.9742	-14.3126	-14.6859	-14.761	0	0	0	0	0	0	0	0	0	0	0	0	0	0	#N/A	0	0	0	0	0	0	0	0	0	0	0	0	0	0	#N/A	0	0
	0	178	0	0	-840.023	0	0	0	-0.413457	2.09499	-0.202198	-0.475718	-13.3175	-15.0387	-14.2495	-14.5703	-14.531	0	0	0	0	0	0	0	0	0	0	0	0	0	0	#N/A	0	0	0	0	0	0	0	0	0	0	0	0	0	0	#N/A	0	0
	0	179	0	0	-841.802	0	0	0	-0.301964	2.09681	-0.363598	-0.618522	-13.2483	-14.8434	-14.1509	-14.6532	-14.5408	0	0	0	0	0	0	0	0	0	0	0	0	0	0	#N/A	0	0	0	0	0	0	0	0	0	0	0	0	0	0	#N/A	0	0
	0	180	0	0	-840.005	0	0	0	-0.343852	1.95139	-0.356685	-0.554768	-13.2862	-14.8093	-14.1718	-14.4321	-14.548	0	0	0	0	0	0	0	0	0	0	0	0	0	0	#N/A	0	0	0	0	0	0	0	0	0	0	0	0	0	0	#N/A	0	0
	0	181	0	0	-840.13	0	0	0	-0.361045	1.94106	-0.279513	-0.624415	-13.2429	-14.8549	-14.1038	-14.4287	-14.5233	0	0	0	0	0	0	0	0	0	0	0	0	0	0	#N/A	0	0	0	0	0	0	0	0	0	0	0	0	0	0	#N/A	0	0
	0	182	0	0	-845.637	0	0	0	-0.120868	1.87211	-0.365185	-0.425015	-13.5481	-15.2757	-14.4304	-14.7049	-14.5062	0	0	0	0	0	0	0	0	0	0	0	0	0	0	#N/A	0	0	0	0	0	0	0	0	0	0	0	0	0	0	#N/A	0	0
	0	183	0	0	-841.196	0	0	0	-0.199338	2.12244	-0.276221	-0.537085	-13.5168	-15.1177	-14.5481	-14.5768	-14.6271	0	0	0	0	0	0	0	0	0	0	0	0	0	0	#N/A	0	0	0	0	0	0	0	0	0	0	0	0	0	0	#N/A	0	0
	0	184	0	0	-845.997	0	0	0	-0.222783	2.24473	-0.191792	-0.415759	-13.4114	-14.9335	-14.2866	-14.8588	-14.8212	0	0	0	0	0	0	0	0	0	0	0	0	0	0	#N/A	0	0	0	0	0	0	0	0	0	0	0	0	0	0	#N/A	0	0
	0	185	0	0	-841.442	0	0	0	-0.273357	1.99443	-0.250661	-0.571863	-13.3557	-15.1805	-14.2725	-14.7111	-14.4155	0	0	0	0	0	0	0	0	0	0	0	0	0	0	#N/A	0	0	0	0	0	0	0	0	0	0	0	0	0	0	#N/A	0	0
	0	186	0	0	-845.216	0	0	0	-0.357837	2.11717	-0.207765	-0.747299	-13.2852	-15.0182	-14.0445	-14.7611	-14.2948	0	0	0	0	0	0	0	0	0	0	0	0	0	0	#N/A	0	0	0	0	0	0	0	0	0	0	0	0	0	0	#N/A	0	0
	0	187	0	0	-840.091	0	0	0	-0.358364	2.19711	-0.0651029	-0.564157	-13.4516	-15.0342	-14.3643	-14.6233	-14.6454	0	0	0	0	0	0	0	0	0	0	0	0	0	0	#N/A	0	0	0	0	0	0	0	0	0	0	0	0	0	0	#N/A	0	0
	0	188	0	0	-840.04	0	0	0	-0.349104	2.11981	-0.174644	-0.809143	-13.4209	-14.8775	-14.2632	-14.6029	-14.5318	0	0	0	0	0	0	0	0	0	0	0	0	0	0	#N/A	0	0	0	0	0	0	0	0	0	0	0	0	0	0	#N/A	0	0
	0	189	0	0	-843.478	0	0	0	-0.308203	2.1903	-0.168578	-0.709883	-13.5776	-15.0713	-14.5527	-14.7811	-14.4439	0	0	0	0	0	0	0	0	0	0	0	0	0	0	#N/A	0	0	0	0	0	0	0	0	0	0	0	0	0	0	#N/A	0	0
	0	190	0	0	-843.792	0	0	0	-0.50324	1.90686	-0.412957	-0.891074	-13.1943	-14.4561	-14.1111	-14.3665	-14.2234	0	0	0	0	0	0	0	0	0	0	0	0	0	0	#N/A	0	0	0	0	0	0	0	0	0	0	0	0	0	0	#N/A	0	0
	0	191	0	0	-842.219	0	0	0	-0.361627	1.9945	-0.356762	-0.51656	-13.4342	-14.7377	-13.9899	-14.4568	-14.3988	0	0	0	0	0	0	0	0	0	0	0	0	0	0	#N/A	0	0	0	0	0	0	0	0	0	0	0	0	0	0	#N/A	0	0
	0	192	0	0	-845.876	0	0	0	-0.699596	1.87737	-0.197376	-0.71399	-12.9551	-14.3974	-13.7244	-14.2142	-14.0685	0	0	0	0	0	0	0	0	0	0	0	0	0	0	#N/A	0	0	0	0	0	0	0	0	0	0	0	0	0	0	#N/A	0	0
	0	193	0	0	-842.011	0	0	0	-0.342172	2.14348	-0.288741	-0.589334	-13.4131	-15.0764	-14.4883	-14.7289	-14.5059	0	0	0	0	0	0	0	0	0	0	0	0	0	0	#N/A	0	0	0	0	0	0	0	0	0	0	0	0	0	0	#N/A	0	0
	0	194	0	0	-842.89	0	0	0	-0.262387	2.13969	-0.147387	-0.750731	-13.5482	-14.954	-14.3536	-14.4767	-14.4782	0	0	0	0	0	0	0	0	0	0	0	0	0	0	#N/A	0	0	0	0	0	0	0	0	0	0	0	0	0	0	#N/A	0	0
	0	195	0	0	-843.169	0	0	0	-0.353051	2.10431	-0.341509	-0.459041	-13.3415	-15.0603	-14.4273	-14.7688	-14.4915	0	0	0	0	0	0	0	0	0	0	0	0	0	0	#N/A	0	0	0	0	0	0	0	0	0	0	0	0	0	0	#N/A	0	0
	0	196	0	0	-842.065	0	0	0	-0.178624	1.97181	-0.419899	-0.805417	-13.2582	-15.0525	-14.2204	-14.6748	-14.665	0	0	0	0	0	0	0	0	0	0	0	0	0	0	#N/A	0	0	0	0	0	0	0	0	0	0	0	0	0	0	#N/A	0	0
	0	197	0	0	-844.222	0	0	0	-0.280158	2.2581	-0.230901	-0.592299	-13.6596	-15.0835	-14.6059	-14.7226	-14.708	0	0	0	0	0	0	0	0	0	0	0	0	0	0	#N/A	0	0	0	0	0	0	0	0	0	0	0	0	0	0	#N/A	0	0
	0	198	0	0	-840.779	0	0	0	-0.498709	2.10122	-0.150014	-0.626276	-13.2885	-14.8305	-14.2635	-14.4933	-14.5135	0	0	0	0	0	0	0	0	0	0	0	0	0	0	#N/A	0	0	0	0	0	0	0	0	0	0	0	0	0	0	#N/A	0	0
	0	199	0	0	-840.823	0	0	0	-0.186071	2.12336	-0.197752	-0.335663	-13.6152	-15.0804	-14.5419	-14.7876	-14.745	0	0	0	0	0	0	0	0	0	0	0	0	0	0	#N/A	0	0	0	0	0	0	0	0	0	0	0	0	0	0	#N/A	0	0
	0	200	0	0	-840.522	0	0	0	-0.338859	1.99648	-0.291311	-0.612922	-13.4955	-14.9648	-14.2406	-14.5124	-14.3555	0	0	0	0	0	0	0	0	0	0	0	0	0	0	#N/A	0	0	0	0	0	0	0	0	0	0	0	0	0	0	#N/A	0	0
	0	201	0	0	-843.844	0	0	0	-0.384539	1.74282	-0.441661	-0.560882	-13.1615	-14.8681	-13.9286	-14.375	-14.1233	0	0	0	0	0	0	0	0	0	0	0	0	0	0	#N/A	0	0	0	0	0	0	0	0	0	0	0	0	0	0	#N/A	0	0
	0	202	0	0	-844.747	0	0	0	-0.39808	2.30303	-0.198	-0.252374	-13.4868	-15.175	-14.2533	-14.8601	-14.5813	0	0	0	0	0	0	0	0	0	0	0	0	0	0	#N/A	0	0	0	0	0	0	0	0	0	0	0	0	0	0	#N/A	0	0
	0	203	0	0	-839.851	0	0	0	-0.260183	1.95374	-0.307328	-0.852756	-13.3486	-14.8791	-14.2205	-14.7076	-14.359	0	0	0	0	0	0	0	0	0	0	0	0	0	0	#N/A	0	0	0	0	0	0	0	0	0	0	0	0	0	0	#N/A	0	0
	0	204	0	0	-841.326	0	0	0	-0.460901	1.93088	-0.243268	-0.526073	-13.2132	-14.6474	-14.1639	-14.5035	-14.1625	0	0	0	0	0	0	0	0	0	0	0	0	0	0	#N/A	0	0	0	0	0	0	0	0	0	0	0	0	0	0	#N/A	0	0
	0	205	0	0	-843.501	0	0	0	-0.35906	1.87293	-0.397877	-1.12	-13.1694	-14.6168	-14.2747	-14.4092	-14.3196	0	0	0	0	0	0	0	0	0	0	0	0	0	0	#N/A	0	0	0	0	0	0	0	0	0	0	0	0	0	0	#N/A	0	0
	0	206	0	0	-843.283	0	0	0	-0.136922	1.83925	-0.468162	-0.702932	-13.3028	-14.8788	-14.3212	-14.8156	-14.3496	0	0	0	0	0	0	0	0	0	0	0	0	0	0	#N/A	0	0	0	0	0	0	0	0	0	0	0	0	0	0	#N/A	0	0
	0	207	0	0	-843.157	0	0	0	-0.0869669	2.0932	-0.22199	-0.528333	-13.8484	-15.185	-14.4812	-14.8094	-14.7683	0	0	0	0	0	0	0	0	0	0	0	0	0	0	#N/A	0	0	0	0	0	0	0	0	0	0	0	0	0	0	#N/A	0	0
	0	208	0	0	-843.996	0	0	0	-0.45423	2.06143	-0.0827912	-0.806387	-13.2669	-14.7306	-14.1962	-14.3294	-14.2969	0	0	0	0	0	0	0	0	0	0	0	0	0	0	#N/A	0	0	0	0	0	0	0	0	0	0	0	0	0	0	#N/A	0	0
	0	209	0	0	-842.236	0	0	0	-0.186127	1.91029	-0.192646	-0.894779	-13.3988	-14.8573	-14.1787	-14.6333	-14.5753	0	0	0	0	0	0	0	0	0	0	0	0	0	0	#N/A	0	0	0	0	0	0	0	0	0	0	0	0	0	0	#N/A	0	0
	0	210	0	0	-845.824	0	0	0	-0.326798	1.98763	-0.458735	-0.836577	-13.3669	-14.6321	-14.2006	-14.2816	-14.6665	0	0	0	0	0	0	0	0	0	0	0	0	0	0	#N/A	0	0	0	0	0	0	0	0	0	0	0	0	0	0	#N/A	0	0
	0	211	0	0	-844.497	0	0	0	-0.335124	1.94437	-0.423933	-0.517406	-13.3005	-14.8803	-13.9775	-14.7638	-14.5241	0	0	0	0	0	0	0	0	0	0	0	0	0	0	#N/A	0	0	0	0	0	0	0	0	0	0	0	0	0	0	#N/A	0	0
	0	212	0	0	-844.218	0	0	0	-0.376284	1.87611	-0.12963	-0.452913	-13.4592	-14.8111	-14.1678	-14.3367	-14.4834	0	0	0	0	0	0	0	0	0	0	0	0	0	0	#N/A	0	0	0	0	0	0	0	0	0	0	0	0	0	0	#N/A	0	0
	0	213	0	0	-841.989	0	0	0	-0.307669	1.78823	-0.507812	-0.566263	-13.2158	-14.7577	-14.0507	-14.5476	-14.344	0	0	0	0	0	0	0	0	0	0	0	0	0	0	#N/A	0	0	0	0	0	0	0	0	0	0	0	0	0	0	#N/A	0	0
	0	214	0	0	-840.201	0	0	0	-0.177806	2.04065	-0.376033	-0.693121	-13.5449	-14.9307	-14.3524	-14.5575	-14.6451	0	0	0	0	0	0	0	0	0	0	0	0	0	0	#N/A	0	0	0	0	0	0	0	0	0	0	0	0	0	0	#N/A	0	0
	0	215	0	0	-840.703	0	0	0	-0.263257	1.98372	-0.169072	-0.763828	-13.5305	-14.9214	-14.2394	-14.6834	-14.3768	0	0	0	0	0	0	0	0	0	0	0	0	0	0	#N/A	0	0	0	0	0	0	0	0	0	0	0	0	0	0	#N/A	0	0
	0	216	0	0	-841.619	0	0	0	-0.235439	2.22129	-0.153239	-0.26123	-13.5794	-15.2098	-14.4408	-14.8953	-14.7233	0	0	0	0	0	0	0	0	0	0	0	0	0	0	#N/A	0	0	0	0	0	0	0	0	0	0	0	0	0	0	#N/A	0	0
	0	217	0	0	-842.28	0	0	0	-0.522203	1.82788	-0.281014	-0.62402	-13.1122	-14.492	-14.0317	-14.2389	-14.2595	0	0	0	0	0	0	0	0	0	0	0	0	0	0	#N/A	0	0	0	0	0	0	0	0	0	0	0	0	0	0	#N/A	0	0
	0	218	0	0	-840.346	0	0	0	-0.245317	2.12934	-0.277161	-0.591505	-13.5734	-14.964	-14.3063	-14.5826	-14.6202	0	0	0	0	0	0	0	0	0	0	0	0	0	0	#N/A	0	0	0	0	0	0	0	0	0	0	0	0	0	0	#N/A	0	0
	0	219	0	0	-844.617	0	0	0	-0.407605	1.97428	-0.16173	-1.06072	-13.2107	-14.9563	-14.0384	-14.4635	-14.3848	0	0	0	0	0	0	0	0	0	0	0	0	0	0	#N/A	0	0	0	0	0	0	0	0	0	0	0	0	0	0	#N/A	0	0
	0	220	0	0	-840.055	0	0	0	-0.289853	1.90366	-0.283357	-0.666929	-13.2997	-14.8529	-14.2182	-14.716	-14.4626	0	0	0	0	0	0	0	0	0	0	0	0	0	0	#N/A	0	0	0	0	0	0	0	0	0	0	0	0	0	0	#N/A	0	0
	0	221	0	0	-842.822	0	0	0	-0.174394	2.06309	-0.376919	-0.868179	-13.47	-15.0862	-14.2137	-14.7902	-14.7928	0	0	0	0	0	0	0	0	0	0	0	0	0	0	#N/A	0	0	0	0	0	0	0	0	0	0	0	0	0	0	#N/A	0	0
	0	222	0	0	-842.509	0	0	0	-0.284689	2.022	-0.377013	-0.495859	-13.3866	-14.9488	-14.4823	-14.7566	-14.495	0	0	0	0	0	0	0	0	0	0	0	0	0	0	#N/A	0	0	0	0	0	0	0	0	0	0	0	0	0	0	#N/A	0	0
	0	223	0	0	-839.851	0	0	0	-0.260183	1.95374	-0.307328	-0.852756	-13.3486	-14.8791	-14.2205	-14.7076	-14.359	0	0	0	0	0	0	0	0	0	0	0	0	0	0	#N/A	0	0	0	0	0	0	0	0	0	0	0	0	0	0	#N/A	0	0
	0	224	0	0	-844.065	0	0	0	-0.389268	2.0459	-0.25993	-1.09211	-13.2089	-14.917	-14.2153	-14.6501	-14.3998	0	0	0	0	0	0	0	0	0	0	0	0	0	0	#N/A	0	0	0	0	0	0	0	0	0	0	0	0	0	0	#N/A	0	0
	0	225	0	0	-852.059	0	0	0	-0.722425	1.79471	-0.19249	-0.812322	-13.1921	-14.3795	-13.8338	-14.0413	-13.768	0	0	0	0	0	0	0	0	0	0	0	0	0	0	#N/A	0	0	0	0	0	0	0	0	0	0	0	0	0	0	#N/A	0	0
	0	226	0	0	-842.398	0	0	0	-0.167267	2.1399	-0.0650003	-0.709947	-13.6452	-15.0267	-14.6754	-14.8522	-14.6769	0	0	0	0	0	0	0	0	0	0	0	0	0	0	#N/A	0	0	0	0	0	0	0	0	0	0	0	0	0	0	#N/A	0	0
	0	227	0	0	-839.284	0	0	0	-0.342902	1.87957	-0.312545	-0.788418	-13.2477	-14.799	-14.1951	-14.4974	-14.2989	0	0	0	0	0	0	0	0	0	0	0	0	0	0	#N/A	0	0	0	0	0	0	0	0	0	0	0	0	0	0	#N/A	0	0
	0	228	0	0	-845.612	0	0	0	-0.190677	1.85732	-0.541361	-0.831019	-13.498	-14.6948	-14.2925	-14.559	-14.1803	0	0	0	0	0	0	0	0	0	0	0	0	0	0	#N/A	0	0	0	0	0	0	0	0	0	0	0	0	0	0	#N/A	0	0
	0	229	0	0	-844.475	0	0	0	-0.142671	2.24032	-0.128489	-0.413284	-13.5196	-15.4069	-14.4985	-14.877	-14.7307	0	0	0	0	0	0	0	0	0	0	0	0	0	0	#N/A	0	0	0	0	0	0	0	0	0	0	0	0	0	0	#N/A	0	0
	0	230	0	0	-842.326	0	0	0	-0.183118	2.14325	-0.1886	-0.308458	-13.672	-15.1823	-14.4332	-14.6634	-14.7899	0	0	0	0	0	0	0	0	0	0	0	0	0	0	#N/A	0	0	0	0	0	0	0	0	0	0	0	0	0	0	#N/A	0	0
	0	231	0	0	-839.982	0	0	0	-0.241231	1.83939	-0.447476	-0.659115	-13.2649	-14.8694	-14.2197	-14.5422	-14.4258	0	0	0	0	0	0	0	0	0	0	0	0	0	0	#N/A	0	0	0	0	0	0	0	0	0	0	0	0	0	0	#N/A	0	0
	0	232	0	0	-842.762	0	0	0	-0.393491	1.98442	-0.277313	-0.634142	-13.3027	-14.8849	-14.3295	-14.7236	-14.5656	0	0	0	0	0	0	0	0	0	0	0	0	0	0	#N/A	0	0	0	0	0	0	0	0	0	0	0	0	0	0	#N/A	0	0
	0	233	0	0	-844.768	0	0	0	-0.473062	1.89394	-0.0590716	-0.557902	-13.1999	-14.8719	-14.0152	-14.6158	-14.333	0	0	0	0	0	0	0	0	0	0	0	0	0	0	#N/A	0	0	0	0	0	0	0	0	0	0	0	0	0	0	#N/A	0	0
	0	234	0	0	-841.141	0	0	0	-0.209214	2.01288	-0.444772	-0.554975	-13.4307	-14.8768	-14.1819	-14.6984	-14.6445	0	0	0	0	0	0	0	0	0	0	0	0	0	0	#N/A	0	0	0	0	0	0	0	0	0	0	0	0	0	0	#N/A	0	0
	0	235	0	0	-839.899	0	0	0	-0.254269	2.00481	-0.304512	-0.504093	-13.5006	-14.8762	-14.3691	-14.6478	-14.635	0	0	0	0	0	0	0	0	0	0	0	0	0	0	#N/A	0	0	0	0	0	0	0	0	0	0	0	0	0	0	#N/A	0	0
	0	236	0	0	-841.566	0	0	0	-0.368091	1.85986	-0.367277	-0.840292	-13.3509	-14.6967	-14.0011	-14.2688	-14.3455	0	0	0	0	0	0	0	0	0	0	0	0	0	0	#N/A	0	0	0	0	0	0	0	0	0	0	0	0	0	0	#N/A	0	0
	0	237	0	0	-843.233	0	0	0	-0.462186	1.76875	-0.518137	-0.696773	-13.1947	-14.6365	-13.962	-14.384	-14.2481	0	0	0	0	0	0	0	0	0	0	0	0	0	0	#N/A	0	0	0	0	0	0	0	0	0	0	0	0	0	0	#N/A	0	0
	0	238	0	0	-842.435	0	0	0	-0.365446	1.84274	-0.242212	-0.473258	-13.3237	-14.8201	-14.1772	-14.4688	-14.5447	0	0	0	0	0	0	0	0	0	0	0	0	0	0	#N/A	0	0	0	0	0	0	0	0	0	0	0	0	0	0	#N/A	0	0
	0	239	0	0	-842.284	0	0	0	-0.323483	2.15749	-0.176254	-0.587707	-13.5706	-14.7268	-14.3395	-14.6092	-14.596	0	0	0	0	0	0	0	0	0	0	0	0	0	0	#N/A	0	0	0	0	0	0	0	0	0	0	0	0	0	0	#N/A	0	0
	0	240	0	0	-840.995	0	0	0	-0.362476	1.88744	-0.352547	-0.490805	-13.2541	-14.6769	-14.1358	-14.3554	-14.3269	0	0	0	0	0	0	0	0	0	0	0	0	0	0	#N/A	0	0	0	0	0	0	0	0	0	0	0	0	0	0	#N/A	0	0
	0	241	0	0	-844.924	0	0	0	-0.415364	2.10075	-0.20461	-0.61623	-13.3908	-14.6065	-14.3985	-14.7875	-14.5075	0	0	0	0	0	0	0	0	0	0	0	0	0	0	#N/A	0	0	0	0	0	0	0	0	0	0	0	0	0	0	#N/A	0	0
	0	242	0	0	-841.042	0	0	0	-0.317423	2.12432	-0.201652	-0.528217	-13.5573	-14.7716	-14.2546	-14.7137	-14.5734	0	0	0	0	0	0	0	0	0	0	0	0	0	0	#N/A	0	0	0	0	0	0	0	0	0	0	0	0	0	0	#N/A	0	0
	0	243	0	0	-845.702	0	0	0	-0.21017	1.99702	-0.197496	-0.720028	-13.668	-14.6682	-14.413	-14.8596	-14.4686	0	0	0	0	0	0	0	0	0	0	0	0	0	0	#N/A	0	0	0	0	0	0	0	0	0	0	0	0	0	0	#N/A	0	0
	0	244	0	0	-842.824	0	0	0	-0.151795	2.07517	-0.265643	-0.348575	-13.5475	-14.9548	-14.6296	-14.7621	-14.6685	0	0	0	0	0	0	0	0	0	0	0	0	0	0	#N/A	0	0	0	0	0	0	0	0	0	0	0	0	0	0	#N/A	0	0
	0	245	0	0	-841.067	0	0	0	-0.334258	1.89942	-0.334648	-0.782176	-13.2928	-14.5283	-14.1923	-14.5624	-14.3747	0	0	0	0	0	0	0	0	0	0	0	0	0	0	#N/A	0	0	0	0	0	0	0	0	0	0	0	0	0	0	#N/A	0	0
	0	246	0	0	-845.034	0	0	0	-0.18616	1.98388	-0.36815	-0.827483	-13.4523	-14.6744	-14.4238	-14.4302	-14.3251	0	0	0	0	0	0	0	0	0	0	0	0	0	0	#N/A	0	0	0	0	0	0	0	0	0	0	0	0	0	0	#N/A	0	0
	0	247	0	0	-845.451	0	0	0	-0.320889	2.14919	-0.0727747	-0.193759	-13.7903	-15.0978	-14.4263	-14.6681	-14.6361	0	0	0	0	0	0	0	0	0	0	0	0	0	0	#N/A	0	0	0	0	0	0	0	0	0	0	0	0	0	0	#N/A	0	0
	0	248	0	0	-843.367	0	0	0	-0.2935	2.14188	-0.313183	-0.65748	-13.281	-15.1763	-14.2268	-14.7453	-14.4338	0	0	0	0	0	0	0	0	0	0	0	0	0	0	#N/A	0	0	0	0	0	0	0	0	0	0	0	0	0	0	#N/A	0	0
	0	249	0	0	-845.18	0	0	0	0.0380183	2.0643	-0.355223	-0.610393	-13.5702	-15.0636	-14.6656	-15.0819	-14.642	0	0	0	0	0	0	0	0	0	0	0	0	0	0	#N/A	0	0	0	0	0	0	0	0	0	0	0	0	0	0	#N/A	0	0
	0	250	0	0	-845.218	0	0	0	-0.365876	2.16891	-0.0991846	-0.622276	-13.6423	-15.1674	-14.2795	-14.9028	-14.6412	0	0	0	0	0	0	0	0	0	0	0	0	0	0	#N/A	0	0	0	0	0	0	0	0	0	0	0	0	0	0	#N/A	0	0
	0	251	0	0	-842.306	0	0	0	-0.203422	1.90283	-0.355751	-0.835071	-13.4552	-15.0135	-14.2052	-14.5124	-14.7326	0	0	0	0	0	0	0	0	0	0	0	0	0	0	#N/A	0	0	0	0	0	0	0	0	0	0	0	0	0	0	#N/A	0	0
	0	252	0	0	-845.809	0	0	0	-0.311384	2.25361	-0.017922	-0.866278	-13.4974	-15.2927	-14.5624	-14.7017	-14.6926	0	0	0	0	0	0	0	0	0	0	0	0	0	0	#N/A	0	0	0	0	0	0	0	0	0	0	0	0	0	0	#N/A	0	0
	0	253	0	0	-843.713	0	0	0	-0.199276	2.15955	-0.447904	-0.418468	-13.5186	-14.9895	-14.5038	-14.6692	-14.6363	0	0	0	0	0	0	0	0	0	0	0	0	0	0	#N/A	0	0	0	0	0	0	0	0	0	0	0	0	0	0	#N/A	0	0
	0	254	0	0	-841.21	0	0	0	-0.438829	2.11364	-0.132822	-0.561896	-13.4211	-14.9165	-14.2005	-14.3708	-14.5154	0	0	0	0	0	0	0	0	0	0	0	0	0	0	#N/A	0	0	0	0	0	0	0	0	0	0	0	0	0	0	#N/A	0	0
	0	255	0	0	-840.65	0	0	0	-0.294092	1.83784	-0.322474	-0.846858	-13.2095	-14.8601	-14.1051	-14.4282	-14.4159	0	0	0	0	0	0	0	0	0	0	0	0	0	0	#N/A	0	0	0	0	0	0	0	0	0	0	0	0	0	0	#N/A	0	0
	0	256	0	0	-841.46	0	0	0	-0.116066	1.76895	-0.498727	-1.0999	-13.3416	-14.816	-14.2211	-14.4847	-14.4276	0	0	0	0	0	0	0	0	0	0	0	0	0	0	#N/A	0	0	0	0	0	0	0	0	0	0	0	0	0	0	#N/A	0	0
	0	257	0	0	-847.355	0	0	0	-0.271361	2.36924	-0.144132	-0.528505	-13.6114	-15.1894	-14.7024	-15.1313	-14.8408	0	0	0	0	0	0	0	0	0	0	0	0	0	0	#N/A	0	0	0	0	0	0	0	0	0	0	0	0	0	0	#N/A	0	0
	0	258	0	0	-839.807	0	0	0	-0.26974	1.9847	-0.344546	-0.584416	-13.4902	-14.8017	-14.3171	-14.5542	-14.5328	0	0	0	0	0	0	0	0	0	0	0	0	0	0	#N/A	0	0	0	0	0	0	0	0	0	0	0	0	0	0	#N/A	0	0
	0	259	0	0	-841.448	0	0	0	-0.401367	1.96815	-0.30256	-0.610776	-13.44	-14.7735	-14.222	-14.6194	-14.3963	0	0	0	0	0	0	0	0	0	0	0	0	0	0	#N/A	0	0	0	0	0	0	0	0	0	0	0	0	0	0	#N/A	0	0
	0	260	0	0	-842.243	0	0	0	-0.167227	2.09109	-0.320543	-0.466207	-13.5643	-15.2991	-14.359	-14.8185	-14.748	0	0	0	0	0	0	0	0	0	0	0	0	0	0	#N/A	0	0	0	0	0	0	0	0	0	0	0	0	0	0	#N/A	0	0
	0	261	0	0	-844.507	0	0	0	-0.113601	2.37099	0.0717812	-0.440851	-13.7683	-15.3361	-14.597	-14.9655	-14.9875	0	0	0	0	0	0	0	0	0	0	0	0	0	0	#N/A	0	0	0	0	0	0	0	0	0	0	0	0	0	0	#N/A	0	0
	0	262	0	0	-840.677	0	0	0	-0.296109	1.97831	-0.411867	-0.587847	-13.3574	-14.9051	-14.2719	-14.6918	-14.5757	0	0	0	0	0	0	0	0	0	0	0	0	0	0	#N/A	0	0	0	0	0	0	0	0	0	0	0	0	0	0	#N/A	0	0
	0	263	0	0	-844.605	0	0	0	-0.16988	2.08553	-0.244805	-0.469068	-13.628	-15.2217	-14.7209	-14.8954	-14.6612	0	0	0	0	0	0	0	0	0	0	0	0	0	0	#N/A	0	0	0	0	0	0	0	0	0	0	0	0	0	0	#N/A	0	0
	0	264	0	0	-841.589	0	0	0	-0.331243	2.05689	-0.403403	-0.562086	-13.4447	-14.8643	-14.3373	-14.6007	-14.3658	0	0	0	0	0	0	0	0	0	0	0	0	0	0	#N/A	0	0	0	0	0	0	0	0	0	0	0	0	0	0	#N/A	0	0
	0	265	0	0	-841.625	0	0	0	-0.3679	2.01818	-0.248399	-0.56271	-13.3023	-14.7258	-14.2291	-14.5606	-14.2017	0	0	0	0	0	0	0	0	0	0	0	0	0	0	#N/A	0	0	0	0	0	0	0	0	0	0	0	0	0	0	#N/A	0	0
	0	266	0	0	-841.233	0	0	0	-0.282729	2.21452	-0.234685	-0.416202	-13.4648	-15.1759	-14.462	-14.8293	-14.638	0	0	0	0	0	0	0	0	0	0	0	0	0	0	#N/A	0	0	0	0	0	0	0	0	0	0	0	0	0	0	#N/A	0	0
	0	267	0	0	-842.579	0	0	0	-0.48598	2.18222	-0.287238	-0.365675	-13.3152	-14.9246	-14.1569	-14.6404	-14.4614	0	0	0	0	0	0	0	0	0	0	0	0	0	0	#N/A	0	0	0	0	0	0	0	0	0	0	0	0	0	0	#N/A	0	0
	0	268	0	0	-841.275	0	0	0	-0.279481	1.992	-0.196129	-0.807431	-13.3893	-15.1421	-14.3529	-14.6056	-14.444	0	0	0	0	0	0	0	0	0	0	0	0	0	0	#N/A	0	0	0	0	0	0	0	0	0	0	0	0	0	0	#N/A	0	0
	0	269	0	0	-841.395	0	0	0	-0.224631	1.84853	-0.478689	-0.682008	-13.2955	-14.8761	-14.235	-14.727	-14.3845	0	0	0	0	0	0	0	0	0	0	0	0	0	0	#N/A	0	0	0	0	0	0	0	0	0	0	0	0	0	0	#N/A	0	0
	0	270	0	0	-844.293	0	0	0	-0.460683	2.00495	-0.454506	-0.96059	-13.078	-14.8615	-14.2072	-14.3001	-14.3028	0	0	0	0	0	0	0	0	0	0	0	0	0	0	#N/A	0	0	0	0	0	0	0	0	0	0	0	0	0	0	#N/A	0	0
	0	271	0	0	-840.553	0	0	0	-0.200734	1.92378	-0.351822	-0.930255	-13.3359	-14.8403	-14.1057	-14.5501	-14.4427	0	0	0	0	0	0	0	0	0	0	0	0	0	0	#N/A	0	0	0	0	0	0	0	0	0	0	0	0	0	0	#N/A	0	0
	0	272	0	0	-846.589	0	0	0	-0.37946	1.68103	-0.613051	-0.597721	-13.01	-14.487	-13.874	-14.3895	-14.2868	0	0	0	0	0	0	0	0	0	0	0	0	0	0	#N/A	0	0	0	0	0	0	0	0	0	0	0	0	0	0	#N/A	0	0
	0	273	0	0	-840.828	0	0	0	-0.3051	1.91929	-0.518568	-0.815383	-13.296	-14.741	-14.2116	-14.4898	-14.2618	0	0	0	0	0	0	0	0	0	0	0	0	0	0	#N/A	0	0	0	0	0	0	0	0	0	0	0	0	0	0	#N/A	0	0
	0	274	0	0	-844.019	0	0	0	-0.233774	2.11732	-0.417785	-0.677919	-13.406	-15.0539	-14.3769	-14.9671	-14.5957	0	0	0	0	0	0	0	0	0	0	0	0	0	0	#N/A	0	0	0	0	0	0	0	0	0	0	0	0	0	0	#N/A	0	0
	0	275	0	0	-847.054	0	0	0	-0.124621	1.82012	-0.134622	-0.609121	-13.6524	-14.9519	-14.3858	-14.4946	-14.5686	0	0	0	0	0	0	0	0	0	0	0	0	0	0	#N/A	0	0	0	0	0	0	0	0	0	0	0	0	0	0	#N/A	0	0
	0	276	0	0	-843.717	0	0	0	-0.242401	2.20965	-0.243275	-0.741508	-13.5879	-14.9343	-14.2101	-14.8312	-14.6305	0	0	0	0	0	0	0	0	0	0	0	0	0	0	#N/A	0	0	0	0	0	0	0	0	0	0	0	0	0	0	#N/A	0	0
	0	277	0	0	-846.112	0	0	0	-0.349489	2.02594	-0.530994	-0.410972	-13.3932	-14.9614	-14.0584	-14.6115	-14.5539	0	0	0	0	0	0	0	0	0	0	0	0	0	0	#N/A	0	0	0	0	0	0	0	0	0	0	0	0	0	0	#N/A	0	0
	0	278	0	0	-841.676	0	0	0	-0.289408	1.78079	-0.389933	-0.762669	-13.3265	-14.7154	-14.3027	-14.4054	-14.2526	0	0	0	0	0	0	0	0	0	0	0	0	0	0	#N/A	0	0	0	0	0	0	0	0	0	0	0	0	0	0	#N/A	0	0
	0	279	0	0	-839.084	0	0	0	-0.248256	2.08576	-0.142263	-0.640069	-13.5287	-15.0013	-14.3491	-14.7614	-14.5409	0	0	0	0	0	0	0	0	0	0	0	0	0	0	#N/A	0	0	0	0	0	0	0	0	0	0	0	0	0	0	#N/A	0	0
	0	280	0	0	-844.173	0	0	0	-0.0317762	1.99619	-0.379459	-1.00956	-13.6608	-14.8943	-14.5443	-14.8465	-14.5905	0	0	0	0	0	0	0	0	0	0	0	0	0	0	#N/A	0	0	0	0	0	0	0	0	0	0	0	0	0	0	#N/A	0	0
	0	281	0	0	-840.06	0	0	0	-0.183203	2.03342	-0.390863	-0.645504	-13.5053	-14.8447	-14.3967	-14.7198	-14.6341	0	0	0	0	0	0	0	0	0	0	0	0	0	0	#N/A	0	0	0	0	0	0	0	0	0	0	0	0	0	0	#N/A	0	0
	0	282	0	0	-842.185	0	0	0	-0.247776	1.87641	-0.543939	-1.04656	-13.2932	-14.6658	-14.1226	-14.5419	-14.2581	0	0	0	0	0	0	0	0	0	0	0	0	0	0	#N/A	0	0	0	0	0	0	0	0	0	0	0	0	0	0	#N/A	0	0
	0	283	0	0	-846.478	0	0	0	-0.334066	2.23931	-0.215928	-0.391759	-13.4049	-15.0873	-14.0756	-14.8899	-14.6265	0	0	0	0	0	0	0	0	0	0	0	0	0	0	#N/A	0	0	0	0	0	0	0	0	0	0	0	0	0	0	#N/A	0	0
	0	284	0	0	-842.955	0	0	0	-0.246045	2.16219	-0.113973	-0.616489	-13.7212	-14.9328	-14.4337	-14.9032	-14.754	0	0	0	0	0	0	0	0	0	0	0	0	0	0	#N/A	0	0	0	0	0	0	0	0	0	0	0	0	0	0	#N/A	0	0
	0	285	0	0	-841.879	0	0	0	-0.14949	2.05355	-0.160431	-0.790494	-13.6587	-14.9331	-14.5291	-14.6727	-14.6352	0	0	0	0	0	0	0	0	0	0	0	0	0	0	#N/A	0	0	0	0	0	0	0	0	0	0	0	0	0	0	#N/A	0	0
	0	286	0	0	-843.907	0	0	0	-0.191112	1.76817	-0.364647	-1.13723	-13.3963	-14.685	-14.0616	-14.6061	-14.3571	0	0	0	0	0	0	0	0	0	0	0	0	0	0	#N/A	0	0	0	0	0	0	0	0	0	0	0	0	0	0	#N/A	0	0
	0	287	0	0	-846.722	0	0	0	-0.529154	2.03097	-0.0373637	-0.772399	-13.3031	-14.5603	-14.1499	-14.2754	-14.5178	0	0	0	0	0	0	0	0	0	0	0	0	0	0	#N/A	0	0	0	0	0	0	0	0	0	0	0	0	0	0	#N/A	0	0
	0	288	0	0	-843.554	0	0	0	-0.254498	1.96257	-0.445202	-0.570983	-13.4486	-15.0268	-14.2236	-14.3093	-14.4116	0	0	0	0	0	0	0	0	0	0	0	0	0	0	#N/A	0	0	0	0	0	0	0	0	0	0	0	0	0	0	#N/A	0	0
	0	289	0	0	-841.405	0	0	0	-0.179454	1.9693	-0.188139	-0.636174	-13.4213	-14.914	-14.4381	-14.5776	-14.5977	0	0	0	0	0	0	0	0	0	0	0	0	0	0	#N/A	0	0	0	0	0	0	0	0	0	0	0	0	0	0	#N/A	0	0
	0	290	0	0	-842.507	0	0	0	-0.053957	2.17701	-0.212427	-0.716972	-13.6434	-15.1639	-14.6671	-15.0768	-14.8571	0	0	0	0	0	0	0	0	0	0	0	0	0	0	#N/A	0	0	0	0	0	0	0	0	0	0	0	0	0	0	#N/A	0	0
	0	291	0	0	-841.545	0	0	0	-0.100456	1.98091	-0.431647	-0.822262	-13.4287	-15.0622	-14.557	-14.6444	-14.6515	0	0	0	0	0	0	0	0	0	0	0	0	0	0	#N/A	0	0	0	0	0	0	0	0	0	0	0	0	0	0	#N/A	0	0
	0	292	0	0	-841.959	0	0	0	-0.274476	2.02752	-0.218873	-0.926611	-13.4359	-15.1416	-14.3179	-14.5256	-14.492	0	0	0	0	0	0	0	0	0	0	0	0	0	0	#N/A	0	0	0	0	0	0	0	0	0	0	0	0	0	0	#N/A	0	0
	0	293	0	0	-840.496	0	0	0	-0.212852	2.11242	-0.329966	-0.859116	-13.4402	-14.9222	-14.363	-14.661	-14.6849	0	0	0	0	0	0	0	0	0	0	0	0	0	0	#N/A	0	0	0	0	0	0	0	0	0	0	0	0	0	0	#N/A	0	0
	0	294	0	0	-842.544	0	0	0	-0.438753	2.08021	-0.288061	-0.4752	-13.2033	-14.7979	-14.3202	-14.6161	-14.2943	0	0	0	0	0	0	0	0	0	0	0	0	0	0	#N/A	0	0	0	0	0	0	0	0	0	0	0	0	0	0	#N/A	0	0
	0	295	0	0	-840.959	0	0	0	-0.335803	1.90388	-0.188898	-0.594038	-13.3738	-14.7103	-14.0693	-14.5999	-14.3245	0	0	0	0	0	0	0	0	0	0	0	0	0	0	#N/A	0	0	0	0	0	0	0	0	0	0	0	0	0	0	#N/A	0	0
	0	296	0	0	-842.754	0	0	0	-0.417619	2.00814	-0.199732	-0.702503	-13.2445	-14.5592	-14.203	-14.5316	-14.2142	0	0	0	0	0	0	0	0	0	0	0	0	0	0	#N/A	0	0	0	0	0	0	0	0	0	0	0	0	0	0	#N/A	0	0
	0	297	0	0	-842.589	0	0	0	-0.200557	2.14672	-0.164251	-0.350593	-13.6308	-15.2373	-14.455	-14.6053	-14.771	0	0	0	0	0	0	0	0	0	0	0	0	0	0	#N/A	0	0	0	0	0	0	0	0	0	0	0	0	0	0	#N/A	0	0
	0	298	0	0	-843.584	0	0	0	-0.290182	1.97856	-0.452841	-0.927342	-13.2082	-14.6975	-14.1767	-14.2974	-14.2829	0	0	0	0	0	0	0	0	0	0	0	0	0	0	#N/A	0	0	0	0	0	0	0	0	0	0	0	0	0	0	#N/A	0	0
	0	299	0	0	-843.191	0	0	0	-0.340482	2.01764	-0.321691	-0.447372	-13.3287	-14.8034	-13.9832	-14.4861	-14.3449	0	0	0	0	0	0	0	0	0	0	0	0	0	0	#N/A	0	0	0	0	0	0	0	0	0	0	0	0	0	0	#N/A	0	0
	0	300	0	0	-843.572	0	0	0	-0.201175	1.89239	-0.340628	-0.825765	-13.5062	-14.7399	-14.3641	-14.3519	-14.5627	0	0	0	0	0	0	0	0	0	0	0	0	0	0	#N/A	0	0	0	0	0	0	0	0	0	0	0	0	0	0	#N/A	0	0
	0	301	0	0	-845.015	0	0	0	-0.510172	1.91026	-0.104479	-0.70912	-13.1234	-14.5712	-13.9363	-14.5702	-14.2071	0	0	0	0	0	0	0	0	0	0	0	0	0	0	#N/A	0	0	0	0	0	0	0	0	0	0	0	0	0	0	#N/A	0	0
	0	302	0	0	-839.934	0	0	0	-0.255073	2.04303	-0.278915	-0.655669	-13.4088	-15.037	-14.2393	-14.4883	-14.4711	0	0	0	0	0	0	0	0	0	0	0	0	0	0	#N/A	0	0	0	0	0	0	0	0	0	0	0	0	0	0	#N/A	0	0
	0	303	0	0	-840.378	0	0	0	-0.212654	2.03471	-0.219629	-0.709396	-13.4183	-14.966	-14.4365	-14.6913	-14.4101	0	0	0	0	0	0	0	0	0	0	0	0	0	0	#N/A	0	0	0	0	0	0	0	0	0	0	0	0	0	0	#N/A	0	0
	0	304	0	0	-842.107	0	0	0	-0.553908	1.88745	-0.336672	-0.600966	-13.0883	-14.5428	-14.0737	-14.235	-14.2527	0	0	0	0	0	0	0	0	0	0	0	0	0	0	#N/A	0	0	0	0	0	0	0	0	0	0	0	0	0	0	#N/A	0	0
	0	305	0	0	-842.623	0	0	0	-0.25386	1.73426	-0.541048	-0.908426	-13.3664	-14.702	-14.0126	-14.3136	-14.356	0	0	0	0	0	0	0	0	0	0	0	0	0	0	#N/A	0	0	0	0	0	0	0	0	0	0	0	0	0	0	#N/A	0	0
	0	306	0	0	-842.723	0	0	0	-0.311861	1.91785	-0.124837	-0.610138	-13.4229	-14.9741	-14.106	-14.6535	-14.6281	0	0	0	0	0	0	0	0	0	0	0	0	0	0	#N/A	0	0	0	0	0	0	0	0	0	0	0	0	0	0	#N/A	0	0
	0	307	0	0	-840.079	0	0	0	-0.0847226	1.99885	-0.209136	-0.652213	-13.5774	-15.0245	-14.4357	-14.78	-14.7169	0	0	0	0	0	0	0	0	0	0	0	0	0	0	#N/A	0	0	0	0	0	0	0	0	0	0	0	0	0	0	#N/A	0	0
	0	308	0	0	-842.447	0	0	0	-0.362781	1.95036	-0.467456	-0.859897	-13.1728	-14.5922	-14.0658	-14.2548	-14.3838	0	0	0	0	0	0	0	0	0	0	0	0	0	0	#N/A	0	0	0	0	0	0	0	0	0	0	0	0	0	0	#N/A	0	0
	0	309	0	0	-841.007	0	0	0	-0.182536	2.15041	-0.0969384	-0.474399	-13.6024	-15.0512	-14.4057	-14.9221	-14.8432	0	0	0	0	0	0	0	0	0	0	0	0	0	0	#N/A	0	0	0	0	0	0	0	0	0	0	0	0	0	0	#N/A	0	0
	0	310	0	0	-843.946	0	0	0	-0.230897	2.22202	-0.276958	-0.688668	-13.5489	-15.0202	-14.2559	-14.7762	-14.4549	0	0	0	0	0	0	0	0	0	0	0	0	0	0	#N/A	0	0	0	0	0	0	0	0	0	0	0	0	0	0	#N/A	0	0
	0	311	0	0	-843.189	0	0	0	-0.432234	1.94395	-0.240853	-0.819105	-13.1414	-14.5428	-14.2184	-14.3698	-14.2111	0	0	0	0	0	0	0	0	0	0	0	0	0	0	#N/A	0	0	0	0	0	0	0	0	0	0	0	0	0	0	#N/A	0	0
	0	312	0	0	-843.217	0	0	0	-0.487577	1.97026	-0.296567	-0.837963	-13.1427	-14.7204	-14.1303	-14.1412	-14.2219	0	0	0	0	0	0	0	0	0	0	0	0	0	0	#N/A	0	0	0	0	0	0	0	0	0	0	0	0	0	0	#N/A	0	0
	0	313	0	0	-844.127	0	0	0	-0.210868	2.30802	-0.173326	-0.277528	-13.7703	-15.1876	-14.4908	-14.8932	-14.9377	0	0	0	0	0	0	0	0	0	0	0	0	0	0	#N/A	0	0	0	0	0	0	0	0	0	0	0	0	0	0	#N/A	0	0
	0	314	0	0	-843.226	0	0	0	-0.254542	1.92687	-0.465637	-1.09567	-13.2173	-14.5793	-14.1222	-14.5317	-14.391	0	0	0	0	0	0	0	0	0	0	0	0	0	0	#N/A	0	0	0	0	0	0	0	0	0	0	0	0	0	0	#N/A	0	0
	0	315	0	0	-843.2	0	0	0	-0.309414	1.86716	-0.251631	-0.664048	-13.2492	-14.9816	-14.3592	-14.5101	-14.2616	0	0	0	0	0	0	0	0	0	0	0	0	0	0	#N/A	0	0	0	0	0	0	0	0	0	0	0	0	0	0	#N/A	0	0
	0	316	0	0	-842.483	0	0	0	-0.268092	2.00664	-0.159278	-0.446782	-13.4525	-14.9758	-14.3129	-14.6232	-14.8218	0	0	0	0	0	0	0	0	0	0	0	0	0	0	#N/A	0	0	0	0	0	0	0	0	0	0	0	0	0	0	#N/A	0	0
	0	317	0	0	-840.5	0	0	0	-0.427241	2.1064	-0.0331115	-0.524316	-13.4597	-14.8775	-14.1634	-14.5537	-14.4889	0	0	0	0	0	0	0	0	0	0	0	0	0	0	#N/A	0	0	0	0	0	0	0	0	0	0	0	0	0	0	#N/A	0	0
	0	318	0	0	-842.748	0	0	0	-0.404736	2.09916	-0.0509607	-0.213641	-13.511	-15.1203	-14.3467	-14.7403	-14.5591	0	0	0	0	0	0	0	0	0	0	0	0	0	0	#N/A	0	0	0	0	0	0	0	0	0	0	0	0	0	0	#N/A	0	0
	0	319	0	0	-843.507	0	0	0	-0.275057	1.96317	-0.0610577	-0.905186	-13.4517	-14.9451	-14.3209	-14.719	-14.6151	0	0	0	0	0	0	0	0	0	0	0	0	0	0	#N/A	0	0	0	0	0	0	0	0	0	0	0	0	0	0	#N/A	0	0
	0	320	0	0	-852.377	0	0	0	-0.343488	1.73159	-0.589671	-0.897131	-12.9051	-14.3317	-14.0237	-14.0103	-14.1167	0	0	0	0	0	0	0	0	0	0	0	0	0	0	#N/A	0	0	0	0	0	0	0	0	0	0	0	0	0	0	#N/A	0	0
	0	321	0	0	-842.238	0	0	0	-0.257174	1.93832	-0.377373	-0.670392	-13.314	-14.6213	-14.2264	-14.6359	-14.2606	0	0	0	0	0	0	0	0	0	0	0	0	0	0	#N/A	0	0	0	0	0	0	0	0	0	0	0	0	0	0	#N/A	0	0
	0	322	0	0	-843.315	0	0	0	-0.512883	1.91058	-0.353455	-0.778209	-13.2172	-14.6377	-14.0037	-14.1203	-14.365	0	0	0	0	0	0	0	0	0	0	0	0	0	0	#N/A	0	0	0	0	0	0	0	0	0	0	0	0	0	0	#N/A	0	0
	0	323	0	0	-840.95	0	0	0	-0.414839	2.18416	-0.0800799	-0.528587	-13.5363	-14.9937	-14.3782	-14.6968	-14.4528	0	0	0	0	0	0	0	0	0	0	0	0	0	0	#N/A	0	0	0	0	0	0	0	0	0	0	0	0	0	0	#N/A	0	0
	0	324	0	0	-841.894	0	0	0	-0.421044	2.01808	-0.189594	-0.589395	-13.4271	-14.8651	-14.1774	-14.5033	-14.6708	0	0	0	0	0	0	0	0	0	0	0	0	0	0	#N/A	0	0	0	0	0	0	0	0	0	0	0	0	0	0	#N/A	0	0
	0	325	0	0	-844.603	0	0	0	-0.454284	1.90754	-0.312649	-0.456407	-13.4078	-14.5534	-13.9214	-14.3269	-14.2969	0	0	0	0	0	0	0	0	0	0	0	0	0	0	#N/A	0	0	0	0	0	0	0	0	0	0	0	0	0	0	#N/A	0	0
	0	326	0	0	-840.359	0	0	0	-0.15672	1.89349	-0.416103	-0.956661	-13.4662	-14.8077	-14.3036	-14.6091	-14.4394	0	0	0	0	0	0	0	0	0	0	0	0	0	0	#N/A	0	0	0	0	0	0	0	0	0	0	0	0	0	0	#N/A	0	0
	0	327	0	0	-841.96	0	0	0	-0.470878	1.94449	-0.173958	-0.584688	-13.1331	-14.7588	-14.066	-14.3401	-14.3048	0	0	0	0	0	0	0	0	0	0	0	0	0	0	#N/A	0	0	0	0	0	0	0	0	0	0	0	0	0	0	#N/A	0	0
	0	328	0	0	-844.76	0	0	0	-0.417837	2.02448	-0.312961	-0.570136	-13.1055	-14.7269	-14.318	-14.6286	-14.2364	0	0	0	0	0	0	0	0	0	0	0	0	0	0	#N/A	0	0	0	0	0	0	0	0	0	0	0	0	0	0	#N/A	0	0
	0	329	0	0	-841.442	0	0	0	-0.18977	2.03019	-0.53778	-0.862979	-13.3911	-14.8813	-14.2757	-14.5571	-14.5031	0	0	0	0	0	0	0	0	0	0	0	0	0	0	#N/A	0	0	0	0	0	0	0	0	0	0	0	0	0	0	#N/A	0	0
	0	330	0	0	-841.641	0	0	0	-0.261907	2.08343	-0.110563	-0.474834	-13.4244	-14.9843	-14.4376	-14.5689	-14.5457	0	0	0	0	0	0	0	0	0	0	0	0	0	0	#N/A	0	0	0	0	0	0	0	0	0	0	0	0	0	0	#N/A	0	0
	0	331	0	0	-844.699	0	0	0	-0.403366	2.02942	-0.20785	-0.579318	-13.3057	-15.0457	-14.0904	-14.5308	-14.0925	0	0	0	0	0	0	0	0	0	0	0	0	0	0	#N/A	0	0	0	0	0	0	0	0	0	0	0	0	0	0	#N/A	0	0
	0	332	0	0	-845.512	0	0	0	-0.26314	1.79382	-0.572847	-0.662183	-13.3222	-15.02	-14.1872	-14.2828	-14.1996	0	0	0	0	0	0	0	0	0	0	0	0	0	0	#N/A	0	0	0	0	0	0	0	0	0	0	0	0	0	0	#N/A	0	0
	0	333	0	0	-841.627	0	0	0	-0.119809	1.9244	-0.472318	-0.714683	-13.4568	-14.9052	-14.1396	-14.617	-14.692	0	0	0	0	0	0	0	0	0	0	0	0	0	0	#N/A	0	0	0	0	0	0	0	0	0	0	0	0	0	0	#N/A	0	0
	0	334	0	0	-840.747	0	0	0	-0.452406	1.94473	-0.296733	-0.90489	-13.2396	-14.7776	-14.1537	-14.4176	-14.3382	0	0	0	0	0	0	0	0	0	0	0	0	0	0	#N/A	0	0	0	0	0	0	0	0	0	0	0	0	0	0	#N/A	0	0
	0	335	0	0	-846.957	0	0	0	0.111586	1.93391	-0.568059	-0.620269	-13.621	-14.9026	-14.4367	-14.8076	-14.9374	0	0	0	0	0	0	0	0	0	0	0	0	0	0	#N/A	0	0	0	0	0	0	0	0	0	0	0	0	0	0	#N/A	0	0
	0	336	0	0	-844.259	0	0	0	-0.160024	1.97213	-0.241641	-0.642546	-13.4662	-15.2328	-14.3612	-14.4383	-14.5616	0	0	0	0	0	0	0	0	0	0	0	0	0	0	#N/A	0	0	0	0	0	0	0	0	0	0	0	0	0	0	#N/A	0	0
	0	337	0	0	-842.544	0	0	0	0.064697	2.12488	-0.238185	-0.753101	-13.7526	-15.2243	-14.7355	-14.988	-14.8865	0	0	0	0	0	0	0	0	0	0	0	0	0	0	#N/A	0	0	0	0	0	0	0	0	0	0	0	0	0	0	#N/A	0	0
	0	338	0	0	-839.165	0	0	0	-0.288658	1.92215	-0.386801	-0.820113	-13.2551	-14.733	-14.1134	-14.5086	-14.4032	0	0	0	0	0	0	0	0	0	0	0	0	0	0	#N/A	0	0	0	0	0	0	0	0	0	0	0	0	0	0	#N/A	0	0
	0	339	0	0	-842.968	0	0	0	-0.296371	1.84661	-0.270752	-0.636213	-13.2685	-15.0372	-14.331	-14.5255	-14.3251	0	0	0	0	0	0	0	0	0	0	0	0	0	0	#N/A	0	0	0	0	0	0	0	0	0	0	0	0	0	0	#N/A	0	0
	0	340	0	0	-841.907	0	0	0	-0.0541868	2.21235	-0.119241	-0.603336	-13.7931	-15.2037	-14.6459	-14.8687	-14.7847	0	0	0	0	0	0	0	0	0	0	0	0	0	0	#N/A	0	0	0	0	0	0	0	0	0	0	0	0	0	0	#N/A	0	0
	0	341	0	0	-840.309	0	0	0	-0.332858	1.95791	-0.280171	-0.716844	-13.3333	-14.9202	-14.2767	-14.7261	-14.4714	0	0	0	0	0	0	0	0	0	0	0	0	0	0	#N/A	0	0	0	0	0	0	0	0	0	0	0	0	0	0	#N/A	0	0
	0	342	0	0	-841.201	0	0	0	-0.206949	2.13756	-0.0941146	-0.374116	-13.5644	-15.0054	-14.5479	-14.8051	-14.589	0	0	0	0	0	0	0	0	0	0	0	0	0	0	#N/A	0	0	0	0	0	0	0	0	0	0	0	0	0	0	#N/A	0	0
	0	343	0	0	-842.875	0	0	0	-0.262619	1.92747	-0.525089	-1.16675	-13.2381	-14.822	-14.1466	-14.4961	-14.4971	0	0	0	0	0	0	0	0	0	0	0	0	0	0	#N/A	0	0	0	0	0	0	0	0	0	0	0	0	0	0	#N/A	0	0
	0	344	0	0	-841.313	0	0	0	-0.37786	1.90477	-0.136199	-0.773105	-13.3158	-14.7713	-14.093	-14.5202	-14.2634	0	0	0	0	0	0	0	0	0	0	0	0	0	0	#N/A	0	0	0	0	0	0	0	0	0	0	0	0	0	0	#N/A	0	0
	0	345	0	0	-844.642	0	0	0	-0.133131	1.93957	-0.289799	-1.02791	-13.3361	-14.9129	-14.1568	-14.8191	-14.4855	0	0	0	0	0	0	0	0	0	0	0	0	0	0	#N/A	0	0	0	0	0	0	0	0	0	0	0	0	0	0	#N/A	0	0
	0	346	0	0	-841.146	0	0	0	-0.380416	2.01877	-0.366692	-0.433608	-13.3061	-14.8528	-14.2452	-14.5547	-14.2851	0	0	0	0	0	0	0	0	0	0	0	0	0	0	#N/A	0	0	0	0	0	0	0	0	0	0	0	0	0	0	#N/A	0	0
	0	347	0	0	-840.073	0	0	0	-0.241623	1.91005	-0.533782	-0.786876	-13.2484	-14.8703	-14.1294	-14.5437	-14.4415	0	0	0	0	0	0	0	0	0	0	0	0	0	0	#N/A	0	0	0	0	0	0	0	0	0	0	0	0	0	0	#N/A	0	0
	0	348	0	0	-840.553	0	0	0	-0.349032	1.74975	-0.387694	-0.825438	-13.2478	-14.665	-14.0712	-14.3952	-14.1743	0	0	0	0	0	0	0	0	0	0	0	0	0	0	#N/A	0	0	0	0	0	0	0	0	0	0	0	0	0	0	#N/A	0	0
	0	349	0	0	-840.564	0	0	0	-0.401873	1.84455	-0.448636	-0.771509	-13.0873	-14.679	-14.0155	-14.4688	-14.2425	0	0	0	0	0	0	0	0	0	0	0	0	0	0	#N/A	0	0	0	0	0	0	0	0	0	0	0	0	0	0	#N/A	0	0
	0	350	0	0	-845.222	0	0	0	-0.0637436	2.27057	0.0269024	-0.350452	-13.8814	-15.3748	-14.8312	-14.8828	-14.9695	0	0	0	0	0	0	0	0	0	0	0	0	0	0	#N/A	0	0	0	0	0	0	0	0	0	0	0	0	0	0	#N/A	0	0
	0	351	0	0	-840.531	0	0	0	-0.328042	2.03895	-0.19911	-0.573649	-13.4073	-14.9089	-14.2354	-14.5625	-14.2667	0	0	0	0	0	0	0	0	0	0	0	0	0	0	#N/A	0	0	0	0	0	0	0	0	0	0	0	0	0	0	#N/A	0	0
	0	352	0	0	-843.699	0	0	0	-0.192993	2.02755	-0.397619	-0.706131	-13.5014	-14.6613	-14.3445	-14.8165	-14.6833	0	0	0	0	0	0	0	0	0	0	0	0	0	0	#N/A	0	0	0	0	0	0	0	0	0	0	0	0	0	0	#N/A	0	0
	0	353	0	0	-841.767	0	0	0	-0.269417	2.13887	-0.282917	-0.638217	-13.4549	-15.2763	-14.4448	-14.6783	-14.6598	0	0	0	0	0	0	0	0	0	0	0	0	0	0	#N/A	0	0	0	0	0	0	0	0	0	0	0	0	0	0	#N/A	0	0
	0	354	0	0	-844.482	0	0	0	-0.143533	2.17655	-0.267409	-0.457134	-13.6228	-15.237	-14.7923	-14.8728	-14.6845	0	0	0	0	0	0	0	0	0	0	0	0	0	0	#N/A	0	0	0	0	0	0	0	0	0	0	0	0	0	0	#N/A	0	0
	0	355	0	0	-840.75	0	0	0	-0.358481	1.84683	-0.328319	-0.867681	-13.231	-14.7024	-14.0652	-14.4889	-14.1371	0	0	0	0	0	0	0	0	0	0	0	0	0	0	#N/A	0	0	0	0	0	0	0	0	0	0	0	0	0	0	#N/A	0	0
	0	356	0	0	-842.627	0	0	0	-0.274979	2.06877	-0.252598	-1.01302	-13.4208	-14.938	-14.2015	-14.503	-14.4013	0	0	0	0	0	0	0	0	0	0	0	0	0	0	#N/A	0	0	0	0	0	0	0	0	0	0	0	0	0	0	#N/A	0	0
	0	357	0	0	-842.782	0	0	0	-0.136954	1.92848	-0.503757	-0.891999	-13.3757	-14.7655	-14.4465	-14.4698	-14.6435	0	0	0	0	0	0	0	0	0	0	0	0	0	0	#N/A	0	0	0	0	0	0	0	0	0	0	0	0	0	0	#N/A	0	0
	0	358	0	0	-842.765	0	0	0	-0.0500195	2.19433	-0.126269	-0.625524	-13.6952	-15.0913	-14.4954	-14.9417	-14.7143	0	0	0	0	0	0	0	0	0	0	0	0	0	0	#N/A	0	0	0	0	0	0	0	0	0	0	0	0	0	0	#N/A	0	0
	0	359	0	0	-842.342	0	0	0	-0.197906	2.01996	-0.225336	-0.651534	-13.308	-14.8723	-14.4144	-14.6441	-14.6286	0	0	0	0	0	0	0	0	0	0	0	0	0	0	#N/A	0	0	0	0	0	0	0	0	0	0	0	0	0	0	#N/A	0	0
	0	360	0	0	-844.346	0	0	0	-0.393117	2.17277	-0.240105	-0.60438	-13.3368	-14.8912	-14.538	-14.5823	-14.7195	0	0	0	0	0	0	0	0	0	0	0	0	0	0	#N/A	0	0	0	0	0	0	0	0	0	0	0	0	0	0	#N/A	0	0
	0	361	0	0	-841.907	0	0	0	-0.232413	2.03973	-0.257064	-0.996953	-13.352	-14.8108	-14.3317	-14.6687	-14.6409	0	0	0	0	0	0	0	0	0	0	0	0	0	0	#N/A	0	0	0	0	0	0	0	0	0	0	0	0	0	0	#N/A	0	0
	0	362	0	0	-845.597	0	0	0	-0.573528	2.23812	-0.22878	-0.674936	-13.3015	-14.8428	-14.1087	-14.6676	-14.3818	0	0	0	0	0	0	0	0	0	0	0	0	0	0	#N/A	0	0	0	0	0	0	0	0	0	0	0	0	0	0	#N/A	0	0
	0	363	0	0	-847.397	0	0	0	-0.44724	1.81064	-0.271958	-0.747653	-13.3111	-14.362	-14.0324	-14.6282	-14.3752	0	0	0	0	0	0	0	0	0	0	0	0	0	0	#N/A	0	0	0	0	0	0	0	0	0	0	0	0	0	0	#N/A	0	0
	0	364	0	0	-845.011	0	0	0	-0.428826	2.11211	0.0775211	-0.586179	-13.3027	-15.0141	-14.3212	-14.6968	-14.3711	0	0	0	0	0	0	0	0	0	0	0	0	0	0	#N/A	0	0	0	0	0	0	0	0	0	0	0	0	0	0	#N/A	0	0
	0	365	0	0	-842.427	0	0	0	-0.356538	1.95013	-0.294479	-0.812843	-13.3747	-14.7282	-14.2048	-14.3261	-14.1722	0	0	0	0	0	0	0	0	0	0	0	0	0	0	#N/A	0	0	0	0	0	0	0	0	0	0	0	0	0	0	#N/A	0	0
	0	366	0	0	-842.087	0	0	0	-0.491274	1.74245	-0.360127	-0.811915	-13.135	-14.6516	-13.8394	-14.2365	-14.1822	0	0	0	0	0	0	0	0	0	0	0	0	0	0	#N/A	0	0	0	0	0	0	0	0	0	0	0	0	0	0	#N/A	0	0
	0	367	0	0	-847.241	0	0	0	-0.46579	2.41271	0.183643	-0.0415577	-13.6529	-14.9971	-14.627	-14.7198	-14.6727	0	0	0	0	0	0	0	0	0	0	0	0	0	0	#N/A	0	0	0	0	0	0	0	0	0	0	0	0	0	0	#N/A	0	0
	0	368	0	0	-841.658	0	0	0	-0.48216	1.87386	-0.319532	-0.779688	-13.1179	-14.4642	-13.9778	-14.4193	-14.1824	0	0	0	0	0	0	0	0	0	0	0	0	0	0	#N/A	0	0	0	0	0	0	0	0	0	0	0	0	0	0	#N/A	0	0
	0	369	0	0	-843.783	0	0	0	-0.14373	1.80289	-0.569227	-0.777278	-13.4757	-14.7259	-14.1886	-14.333	-14.4349	0	0	0	0	0	0	0	0	0	0	0	0	0	0	#N/A	0	0	0	0	0	0	0	0	0	0	0	0	0	0	#N/A	0	0
	0	370	0	0	-843.58	0	0	0	-0.2176	2.1132	-0.0716639	-0.543857	-13.5567	-15.1693	-14.3564	-15.0661	-14.7704	0	0	0	0	0	0	0	0	0	0	0	0	0	0	#N/A	0	0	0	0	0	0	0	0	0	0	0	0	0	0	#N/A	0	0
	0	371	0	0	-841.589	0	0	0	-0.332208	2.10381	-0.394643	-0.671561	-13.4485	-14.9249	-14.2602	-14.4482	-14.535	0	0	0	0	0	0	0	0	0	0	0	0	0	0	#N/A	0	0	0	0	0	0	0	0	0	0	0	0	0	0	#N/A	0	0
	0	372	0	0	-840.375	0	0	0	-0.31275	2.03173	-0.30412	-0.460118	-13.4363	-14.883	-14.1629	-14.6641	-14.6275	0	0	0	0	0	0	0	0	0	0	0	0	0	0	#N/A	0	0	0	0	0	0	0	0	0	0	0	0	0	0	#N/A	0	0
	0	373	0	0	-840.823	0	0	0	-0.186071	2.12336	-0.197752	-0.335663	-13.6152	-15.0804	-14.5419	-14.7876	-14.745	0	0	0	0	0	0	0	0	0	0	0	0	0	0	#N/A	0	0	0	0	0	0	0	0	0	0	0	0	0	0	#N/A	0	0
	0	374	0	0	-844.13	0	0	0	-0.318968	1.95365	-0.189725	-0.569985	-13.3658	-14.8189	-14.163	-14.2638	-14.507	0	0	0	0	0	0	0	0	0	0	0	0	0	0	#N/A	0	0	0	0	0	0	0	0	0	0	0	0	0	0	#N/A	0	0
	0	375	0	0	-845.84	0	0	0	-0.0945191	1.84017	-0.572195	-1.08986	-13.3169	-14.7758	-14.0048	-14.5306	-14.2909	0	0	0	0	0	0	0	0	0	0	0	0	0	0	#N/A	0	0	0	0	0	0	0	0	0	0	0	0	0	0	#N/A	0	0
	0	376	0	0	-842.231	0	0	0	-0.384693	2.00836	-0.288574	-0.513362	-13.4017	-15.044	-14.3674	-14.4975	-14.5218	0	0	0	0	0	0	0	0	0	0	0	0	0	0	#N/A	0	0	0	0	0	0	0	0	0	0	0	0	0	0	#N/A	0	0
	0	377	0	0	-844.886	0	0	0	-0.161564	1.84718	-0.127828	-0.634694	-13.6018	-14.9604	-14.3412	-14.5163	-14.5898	0	0	0	0	0	0	0	0	0	0	0	0	0	0	#N/A	0	0	0	0	0	0	0	0	0	0	0	0	0	0	#N/A	0	0
	0	378	0	0	-841.204	0	0	0	-0.344324	1.81859	-0.416625	-0.684881	-13.1992	-14.5471	-14.1344	-14.4151	-14.4258	0	0	0	0	0	0	0	0	0	0	0	0	0	0	#N/A	0	0	0	0	0	0	0	0	0	0	0	0	0	0	#N/A	0	0
	0	379	0	0	-841.703	0	0	0	-0.202352	1.72289	-0.43775	-0.867627	-13.2734	-14.7501	-14.139	-14.3652	-14.2471	0	0	0	0	0	0	0	0	0	0	0	0	0	0	#N/A	0	0	0	0	0	0	0	0	0	0	0	0	0	0	#N/A	0	0
	0	380	0	0	-842.818	0	0	0	-0.508199	1.86979	-0.323341	-0.953407	-13.0467	-14.5697	-13.8722	-14.3619	-14.084	0	0	0	0	0	0	0	0	0	0	0	0	0	0	#N/A	0	0	0	0	0	0	0	0	0	0	0	0	0	0	#N/A	0	0
	0	381	0	0	-840.505	0	0	0	-0.117022	2.08872	-0.301654	-0.737	-13.6237	-14.9574	-14.4662	-14.7034	-14.6088	0	0	0	0	0	0	0	0	0	0	0	0	0	0	#N/A	0	0	0	0	0	0	0	0	0	0	0	0	0	0	#N/A	0	0
	0	382	0	0	-841.391	0	0	0	-0.182512	1.9103	-0.421735	-0.877115	-13.4609	-14.9061	-14.2417	-14.3759	-14.4475	0	0	0	0	0	0	0	0	0	0	0	0	0	0	#N/A	0	0	0	0	0	0	0	0	0	0	0	0	0	0	#N/A	0	0
	0	383	0	0	-843.859	0	0	0	-0.296035	2.11672	-0.169806	-0.391722	-13.5239	-14.7923	-14.2845	-14.9755	-14.4906	0	0	0	0	0	0	0	0	0	0	0	0	0	0	#N/A	0	0	0	0	0	0	0	0	0	0	0	0	0	0	#N/A	0	0
	0	384	0	0	-842.891	0	0	0	-0.26415	1.7534	-0.307774	-0.842223	-13.2291	-14.8264	-14.142	-14.5659	-14.5063	0	0	0	0	0	0	0	0	0	0	0	0	0	0	#N/A	0	0	0	0	0	0	0	0	0	0	0	0	0	0	#N/A	0	0
	0	385	0	0	-842.424	0	0	0	-0.328359	2.19173	-0.287509	-0.486289	-13.5111	-15.2069	-14.3832	-14.5548	-14.588	0	0	0	0	0	0	0	0	0	0	0	0	0	0	#N/A	0	0	0	0	0	0	0	0	0	0	0	0	0	0	#N/A	0	0
	0	386	0	0	-844.585	0	0	0	-0.712563	1.88757	-0.242594	-0.770155	-12.9902	-14.526	-13.913	-14.1733	-14.1424	0	0	0	0	0	0	0	0	0	0	0	0	0	0	#N/A	0	0	0	0	0	0	0	0	0	0	0	0	0	0	#N/A	0	0
	0	387	0	0	-840.832	0	0	0	-0.176075	2.06585	-0.384156	-0.539634	-13.5929	-14.9761	-14.4248	-14.7069	-14.6805	0	0	0	0	0	0	0	0	0	0	0	0	0	0	#N/A	0	0	0	0	0	0	0	0	0	0	0	0	0	0	#N/A	0	0
	0	388	0	0	-840.308	0	0	0	-0.283617	1.9708	-0.327321	-0.748224	-13.5165	-14.9213	-14.2906	-14.5764	-14.4369	0	0	0	0	0	0	0	0	0	0	0	0	0	0	#N/A	0	0	0	0	0	0	0	0	0	0	0	0	0	0	#N/A	0	0
	0	389	0	0	-844.668	0	0	0	0.0559782	2.11978	-0.263404	-0.48044	-13.861	-15.2722	-14.6994	-14.7837	-14.8483	0	0	0	0	0	0	0	0	0	0	0	0	0	0	#N/A	0	0	0	0	0	0	0	0	0	0	0	0	0	0	#N/A	0	0
	0	390	0	0	-842.54	0	0	0	-0.586936	1.8497	-0.210224	-0.772675	-13.1414	-14.5601	-13.9677	-14.2025	-14.1227	0	0	0	0	0	0	0	0	0	0	0	0	0	0	#N/A	0	0	0	0	0	0	0	0	0	0	0	0	0	0	#N/A	0	0
	0	391	0	0	-842.079	0	0	0	-0.28455	2.0947	-0.214256	-0.415318	-13.5983	-15.0912	-14.2828	-14.8991	-14.5552	0	0	0	0	0	0	0	0	0	0	0	0	0	0	#N/A	0	0	0	0	0	0	0	0	0	0	0	0	0	0	#N/A	0	0
	0	392	0	0	-842.192	0	0	0	-0.102301	1.98223	-0.242947	-0.847661	-13.448	-14.8689	-14.2798	-14.8231	-14.6381	0	0	0	0	0	0	0	0	0	0	0	0	0	0	#N/A	0	0	0	0	0	0	0	0	0	0	0	0	0	0	#N/A	0	0
	0	393	0	0	-847.083	0	0	0	-0.342196	1.70077	-0.257556	-0.542175	-13.3791	-14.8273	-14.2217	-14.521	-14.4649	0	0	0	0	0	0	0	0	0	0	0	0	0	0	#N/A	0	0	0	0	0	0	0	0	0	0	0	0	0	0	#N/A	0	0
	0	394	0	0	-842.628	0	0	0	-0.271714	2.06497	-0.177638	-0.768825	-13.4771	-14.8837	-14.5415	-14.6872	-14.3619	0	0	0	0	0	0	0	0	0	0	0	0	0	0	#N/A	0	0	0	0	0	0	0	0	0	0	0	0	0	0	#N/A	0	0
	0	395	0	0	-841.833	0	0	0	-0.328162	2.01377	-0.204434	-0.490607	-13.4785	-14.904	-14.3202	-14.6757	-14.7509	0	0	0	0	0	0	0	0	0	0	0	0	0	0	#N/A	0	0	0	0	0	0	0	0	0	0	0	0	0	0	#N/A	0	0
	0	396	0	0	-846.732	0	0	0	-0.112558	1.94847	-0.372032	-1.02888	-13.5566	-15.3081	-14.1511	-14.6553	-14.6404	0	0	0	0	0	0	0	0	0	0	0	0	0	0	#N/A	0	0	0	0	0	0	0	0	0	0	0	0	0	0	#N/A	0	0
	0	397	0	0	-842.218	0	0	0	-0.407035	1.92362	-0.370507	-0.842267	-13.092	-14.6178	-13.9231	-14.4143	-14.2257	0	0	0	0	0	0	0	0	0	0	0	0	0	0	#N/A	0	0	0	0	0	0	0	0	0	0	0	0	0	0	#N/A	0	0
	0	398	0	0	-841.891	0	0	0	-0.104101	1.98182	-0.232238	-0.775395	-13.4171	-14.9989	-14.3317	-14.8497	-14.5974	0	0	0	0	0	0	0	0	0	0	0	0	0	0	#N/A	0	0	0	0	0	0	0	0	0	0	0	0	0	0	#N/A	0	0
	0	399	0	0	-840.183	0	0	0	-0.264407	2.11013	-0.351068	-0.5958	-13.4656	-14.9466	-14.2638	-14.7431	-14.4863	0	0	0	0	0	0	0	0	0	0	0	0	0	0	#N/A	0	0	0	0	0	0	0	0	0	0	0	0	0	0	#N/A	0	0
	0	400	0	0	-840.51	0	0	0	-0.418112	1.8648	-0.387618	-0.715852	-13.2969	-14.6319	-13.9735	-14.3278	-14.2778	0	0	0	0	0	0	0	0	0	0	0	0	0	0	#N/A	0	0	0	0	0	0	0	0	0	0	0	0	0	0	#N/A	0	0
	0	401	0	0	-841.27	0	0	0	-0.210272	1.86634	-0.45857	-1.00308	-13.3705	-14.6315	-14.1475	-14.5549	-14.3985	0	0	0	0	0	0	0	0	0	0	0	0	0	0	#N/A	0	0	0	0	0	0	0	0	0	0	0	0	0	0	#N/A	0	0
	0	402	0	0	-843.774	0	0	0	-0.357251	2.10625	-0.205046	-0.570606	-13.4229	-14.8117	-14.2618	-14.3476	-14.7303	0	0	0	0	0	0	0	0	0	0	0	0	0	0	#N/A	0	0	0	0	0	0	0	0	0	0	0	0	0	0	#N/A	0	0
	0	403	0	0	-841.601	0	0	0	-0.139641	1.89487	-0.213478	-0.598301	-13.6106	-15.0615	-14.2937	-14.6695	-14.5694	0	0	0	0	0	0	0	0	0	0	0	0	0	0	#N/A	0	0	0	0	0	0	0	0	0	0	0	0	0	0	#N/A	0	0
	0	404	0	0	-841.845	0	0	0	-0.276106	1.71916	-0.480715	-0.936422	-13.1774	-14.7066	-14.0283	-14.4528	-14.4494	0	0	0	0	0	0	0	0	0	0	0	0	0	0	#N/A	0	0	0	0	0	0	0	0	0	0	0	0	0	0	#N/A	0	0
	0	405	0	0	-840.883	0	0	0	-0.290846	2.14325	-0.214872	-0.305644	-13.5537	-14.9105	-14.3695	-14.7426	-14.5695	0	0	0	0	0	0	0	0	0	0	0	0	0	0	#N/A	0	0	0	0	0	0	0	0	0	0	0	0	0	0	#N/A	0	0
	0	406	0	0	-839.302	0	0	0	-0.264941	2.04505	-0.306546	-0.481629	-13.4412	-15.0014	-14.2323	-14.6508	-14.5691	0	0	0	0	0	0	0	0	0	0	0	0	0	0	#N/A	0	0	0	0	0	0	0	0	0	0	0	0	0	0	#N/A	0	0
	0	407	0	0	-842.403	0	0	0	-0.123089	1.9008	-0.292586	-0.437583	-13.5003	-14.8647	-14.2947	-14.6782	-14.6555	0	0	0	0	0	0	0	0	0	0	0	0	0	0	#N/A	0	0	0	0	0	0	0	0	0	0	0	0	0	0	#N/A	0	0
	0	408	0	0	-841.689	0	0	0	-0.0582371	2.11076	-0.162298	-0.757453	-13.7342	-15.0994	-14.5156	-14.8604	-14.6588	0	0	0	0	0	0	0	0	0	0	0	0	0	0	#N/A	0	0	0	0	0	0	0	0	0	0	0	0	0	0	#N/A	0	0
	0	409	0	0	-844.451	0	0	0	-0.0679314	2.13733	-0.126685	-0.63611	-13.7228	-15.2161	-14.4403	-14.813	-14.5222	0	0	0	0	0	0	0	0	0	0	0	0	0	0	#N/A	0	0	0	0	0	0	0	0	0	0	0	0	0	0	#N/A	0	0
	0	410	0	0	-843.854	0	0	0	-0.300777	1.91928	-0.327312	-0.686349	-13.3809	-15.1779	-14.0994	-14.5279	-14.2125	0	0	0	0	0	0	0	0	0	0	0	0	0	0	#N/A	0	0	0	0	0	0	0	0	0	0	0	0	0	0	#N/A	0	0
	0	411	0	0	-840.11	0	0	0	-0.18966	2.08556	-0.209586	-0.73766	-13.6122	-15.045	-14.3988	-14.6336	-14.5973	0	0	0	0	0	0	0	0	0	0	0	0	0	0	#N/A	0	0	0	0	0	0	0	0	0	0	0	0	0	0	#N/A	0	0
	0	412	0	0	-845.999	0	0	0	-0.245982	1.73836	-0.483248	-0.888578	-13.4836	-14.8604	-13.9538	-14.3661	-14.4009	0	0	0	0	0	0	0	0	0	0	0	0	0	0	#N/A	0	0	0	0	0	0	0	0	0	0	0	0	0	0	#N/A	0	0
	0	413	0	0	-842.218	0	0	0	-0.498535	1.94086	-0.248208	-0.6444	-13.1421	-14.4936	-14.0149	-14.4412	-14.1682	0	0	0	0	0	0	0	0	0	0	0	0	0	0	#N/A	0	0	0	0	0	0	0	0	0	0	0	0	0	0	#N/A	0	0
	0	414	0	0	-841.805	0	0	0	-0.271463	1.95058	-0.521681	-1.02107	-13.1926	-14.8625	-14.1334	-14.5071	-14.5097	0	0	0	0	0	0	0	0	0	0	0	0	0	0	#N/A	0	0	0	0	0	0	0	0	0	0	0	0	0	0	#N/A	0	0
	0	415	0	0	-847.516	0	0	0	0.00253166	2.03678	-0.227619	-0.930939	-13.6382	-15.36	-14.7539	-14.6691	-14.707	0	0	0	0	0	0	0	0	0	0	0	0	0	0	#N/A	0	0	0	0	0	0	0	0	0	0	0	0	0	0	#N/A	0	0
	0	416	0	0	-841.726	0	0	0	-0.21869	1.90688	-0.335883	-0.89987	-13.3375	-15.0405	-14.3056	-14.4949	-14.6391	0	0	0	0	0	0	0	0	0	0	0	0	0	0	#N/A	0	0	0	0	0	0	0	0	0	0	0	0	0	0	#N/A	0	0
	0	417	0	0	-841.104	0	0	0	-0.150398	2.06376	-0.304225	-0.877364	-13.5013	-14.9477	-14.4842	-14.7983	-14.4948	0	0	0	0	0	0	0	0	0	0	0	0	0	0	#N/A	0	0	0	0	0	0	0	0	0	0	0	0	0	0	#N/A	0	0
	0	418	0	0	-843.404	0	0	0	-0.510286	1.77681	-0.346933	-0.746288	-13.0578	-14.6266	-14.0773	-14.1164	-14.1742	0	0	0	0	0	0	0	0	0	0	0	0	0	0	#N/A	0	0	0	0	0	0	0	0	0	0	0	0	0	0	#N/A	0	0
	0	419	0	0	-839.802	0	0	0	-0.147016	1.89821	-0.467975	-0.838658	-13.3582	-14.9652	-14.2673	-14.5783	-14.5996	0	0	0	0	0	0	0	0	0	0	0	0	0	0	#N/A	0	0	0	0	0	0	0	0	0	0	0	0	0	0	#N/A	0	0
	0	420	0	0	-841.857	0	0	0	-0.191358	2.08116	-0.440058	-0.78055	-13.3617	-14.9984	-14.1793	-14.6552	-14.6811	0	0	0	0	0	0	0	0	0	0	0	0	0	0	#N/A	0	0	0	0	0	0	0	0	0	0	0	0	0	0	#N/A	0	0
	0	421	0	0	-841.444	0	0	0	-0.249551	1.95455	-0.418675	-0.866152	-13.1739	-14.9855	-14.2056	-14.5703	-14.4434	0	0	0	0	0	0	0	0	0	0	0	0	0	0	#N/A	0	0	0	0	0	0	0	0	0	0	0	0	0	0	#N/A	0	0
	0	422	0	0	-841.703	0	0	0	-0.182124	1.92658	-0.375378	-0.925588	-13.3663	-15.1698	-14.2844	-14.6005	-14.4166	0	0	0	0	0	0	0	0	0	0	0	0	0	0	#N/A	0	0	0	0	0	0	0	0	0	0	0	0	0	0	#N/A	0	0
	0	423	0	0	-841.623	0	0	0	-0.221539	2.02953	-0.178575	-0.682302	-13.6566	-14.9922	-14.4615	-14.6711	-14.4721	0	0	0	0	0	0	0	0	0	0	0	0	0	0	#N/A	0	0	0	0	0	0	0	0	0	0	0	0	0	0	#N/A	0	0
	0	424	0	0	-841.404	0	0	0	-0.279891	2.19821	-0.150712	-0.570681	-13.3685	-15.0478	-14.4258	-14.6754	-14.567	0	0	0	0	0	0	0	0	0	0	0	0	0	0	#N/A	0	0	0	0	0	0	0	0	0	0	0	0	0	0	#N/A	0	0
	0	425	0	0	-842.004	0	0	0	-0.359009	1.77587	-0.341855	-0.713843	-13.1961	-14.6086	-14.1223	-14.295	-14.1313	0	0	0	0	0	0	0	0	0	0	0	0	0	0	#N/A	0	0	0	0	0	0	0	0	0	0	0	0	0	0	#N/A	0	0
	0	426	0	0	-840.545	0	0	0	-0.353704	2.04519	-0.137837	-0.542049	-13.4866	-15.0579	-14.3541	-14.634	-14.6073	0	0	0	0	0	0	0	0	0	0	0	0	0	0	#N/A	0	0	0	0	0	0	0	0	0	0	0	0	0	0	#N/A	0	0
	0	427	0	0	-840.249	0	0	0	-0.262518	2.05554	-0.127827	-0.457658	-13.5446	-14.9127	-14.3391	-14.8172	-14.481	0	0	0	0	0	0	0	0	0	0	0	0	0	0	#N/A	0	0	0	0	0	0	0	0	0	0	0	0	0	0	#N/A	0	0
	0	428	0	0	-841.157	0	0	0	-0.287761	1.98936	-0.457624	-0.912854	-13.3086	-14.8149	-14.252	-14.5167	-14.2764	0	0	0	0	0	0	0	0	0	0	0	0	0	0	#N/A	0	0	0	0	0	0	0	0	0	0	0	0	0	0	#N/A	0	0
	0	429	0	0	-843.273	0	0	0	-0.248843	1.91001	-0.271969	-0.720529	-13.4278	-14.9605	-14.4997	-14.7795	-14.5246	0	0	0	0	0	0	0	0	0	0	0	0	0	0	#N/A	0	0	0	0	0	0	0	0	0	0	0	0	0	0	#N/A	0	0
	0	430	0	0	-840.456	0	0	0	-0.244264	1.97079	-0.2732	-0.619024	-13.4872	-14.9572	-14.3579	-14.8088	-14.6003	0	0	0	0	0	0	0	0	0	0	0	0	0	0	#N/A	0	0	0	0	0	0	0	0	0	0	0	0	0	0	#N/A	0	0
	0	431	0	0	-842.72	0	0	0	-0.0415133	2.01363	-0.153557	-0.798273	-13.7675	-15.1472	-14.5212	-14.8416	-14.7156	0	0	0	0	0	0	0	0	0	0	0	0	0	0	#N/A	0	0	0	0	0	0	0	0	0	0	0	0	0	0	#N/A	0	0
	0	432	0	0	-843.161	0	0	0	-0.421692	1.94615	-0.402766	-0.614799	-13.1868	-14.865	-13.8591	-14.2773	-14.3424	0	0	0	0	0	0	0	0	0	0	0	0	0	0	#N/A	0	0	0	0	0	0	0	0	0	0	0	0	0	0	#N/A	0	0
	0	433	0	0	-842.053	0	0	0	-0.226413	2.13187	-0.227667	-0.622139	-13.6061	-14.9897	-14.518	-14.7648	-14.4154	0	0	0	0	0	0	0	0	0	0	0	0	0	0	#N/A	0	0	0	0	0	0	0	0	0	0	0	0	0	0	#N/A	0	0
	0	434	0	0	-842.632	0	0	0	-0.449683	1.99508	-0.187447	-0.690454	-13.3025	-14.8632	-14.3534	-14.4635	-14.5537	0	0	0	0	0	0	0	0	0	0	0	0	0	0	#N/A	0	0	0	0	0	0	0	0	0	0	0	0	0	0	#N/A	0	0
	0	435	0	0	-844.369	0	0	0	-0.375822	1.76222	-0.433457	-1.16206	-13.0285	-14.59	-13.8748	-14.3397	-14.3162	0	0	0	0	0	0	0	0	0	0	0	0	0	0	#N/A	0	0	0	0	0	0	0	0	0	0	0	0	0	0	#N/A	0	0
	0	436	0	0	-841.004	0	0	0	-0.395766	2.10919	-0.249498	-0.557433	-13.3728	-14.8887	-14.2891	-14.3777	-14.5669	0	0	0	0	0	0	0	0	0	0	0	0	0	0	#N/A	0	0	0	0	0	0	0	0	0	0	0	0	0	0	#N/A	0	0
	0	437	0	0	-842.364	0	0	0	-0.267849	1.76678	-0.442735	-0.92491	-13.1745	-14.6625	-13.9544	-14.4844	-14.4772	0	0	0	0	0	0	0	0	0	0	0	0	0	0	#N/A	0	0	0	0	0	0	0	0	0	0	0	0	0	0	#N/A	0	0
	0	438	0	0	-845.454	0	0	0	-0.563583	1.83243	-0.286275	-0.797235	-13.2311	-14.6943	-13.923	-14.0961	-14.3162	0	0	0	0	0	0	0	0	0	0	0	0	0	0	#N/A	0	0	0	0	0	0	0	0	0	0	0	0	0	0	#N/A	0	0
	0	439	0	0	-841.138	0	0	0	-0.375565	2.01772	-0.292578	-0.618724	-13.4984	-14.8037	-14.1951	-14.5423	-14.3169	0	0	0	0	0	0	0	0	0	0	0	0	0	0	#N/A	0	0	0	0	0	0	0	0	0	0	0	0	0	0	#N/A	0	0
	0	440	0	0	-842.419	0	0	0	-0.347585	2.31848	-0.128575	-0.491189	-13.569	-15.2207	-14.3951	-14.8559	-14.6069	0	0	0	0	0	0	0	0	0	0	0	0	0	0	#N/A	0	0	0	0	0	0	0	0	0	0	0	0	0	0	#N/A	0	0
	0	441	0	0	-840.337	0	0	0	-0.46551	1.83373	-0.30126	-0.680822	-13.1653	-14.6207	-14.0644	-14.3927	-14.1767	0	0	0	0	0	0	0	0	0	0	0	0	0	0	#N/A	0	0	0	0	0	0	0	0	0	0	0	0	0	0	#N/A	0	0
	0	442	0	0	-843.023	0	0	0	-0.321675	2.05152	-0.0735819	-0.690655	-13.4303	-15.2236	-14.1955	-14.7218	-14.5843	0	0	0	0	0	0	0	0	0	0	0	0	0	0	#N/A	0	0	0	0	0	0	0	0	0	0	0	0	0	0	#N/A	0	0
	0	443	0	0	-841.592	0	0	0	-0.125729	1.93336	-0.300139	-0.643243	-13.6022	-14.8836	-14.3971	-14.682	-14.781	0	0	0	0	0	0	0	0	0	0	0	0	0	0	#N/A	0	0	0	0	0	0	0	0	0	0	0	0	0	0	#N/A	0	0
	0	444	0	0	-844.195	0	0	0	-0.493708	1.77857	-0.338769	-0.780499	-13.085	-14.3902	-13.9167	-14.4998	-14.2307	0	0	0	0	0	0	0	0	0	0	0	0	0	0	#N/A	0	0	0	0	0	0	0	0	0	0	0	0	0	0	#N/A	0	0
	0	445	0	0	-844.59	0	0	0	-0.275213	1.57966	-0.514541	-0.906583	-13.2271	-14.5118	-13.994	-14.4776	-14.1542	0	0	0	0	0	0	0	0	0	0	0	0	0	0	#N/A	0	0	0	0	0	0	0	0	0	0	0	0	0	0	#N/A	0	0
	0	446	0	0	-844.348	0	0	0	-0.275233	2.11837	-0.417886	-0.773018	-13.2909	-14.8084	-14.3445	-14.593	-14.8098	0	0	0	0	0	0	0	0	0	0	0	0	0	0	#N/A	0	0	0	0	0	0	0	0	0	0	0	0	0	0	#N/A	0	0
	0	447	0	0	-845.31	0	0	0	-0.425081	2.00373	-0.231806	-0.40792	-13.5777	-14.7307	-14.0895	-14.6838	-14.4312	0	0	0	0	0	0	0	0	0	0	0	0	0	0	#N/A	0	0	0	0	0	0	0	0	0	0	0	0	0	0	#N/A	0	0
	0	448	0	0	-842.72	0	0	0	-0.292095	2.1525	-0.177997	-0.852651	-13.4414	-15.1423	-14.453	-14.8422	-14.511	0	0	0	0	0	0	0	0	0	0	0	0	0	0	#N/A	0	0	0	0	0	0	0	0	0	0	0	0	0	0	#N/A	0	0
	0	449	0	0	-841.516	0	0	0	-0.437272	1.84523	-0.394656	-0.796207	-13.1618	-14.4588	-14.1031	-14.3924	-14.2519	0	0	0	0	0	0	0	0	0	0	0	0	0	0	#N/A	0	0	0	0	0	0	0	0	0	0	0	0	0	0	#N/A	0	0
	0	450	0	0	-843.302	0	0	0	-0.302922	1.87357	-0.454025	-0.553061	-13.3677	-14.9318	-14.038	-14.6059	-14.5692	0	0	0	0	0	0	0	0	0	0	0	0	0	0	#N/A	0	0	0	0	0	0	0	0	0	0	0	0	0	0	#N/A	0	0
	0	451	0	0	-842.961	0	0	0	-0.282303	1.97392	-0.522986	-0.823456	-13.1321	-15.013	-14.1177	-14.4856	-14.3812	0	0	0	0	0	0	0	0	0	0	0	0	0	0	#N/A	0	0	0	0	0	0	0	0	0	0	0	0	0	0	#N/A	0	0
	0	452	0	0	-843.193	0	0	0	-0.431659	1.86587	-0.492587	-0.839483	-13.3143	-14.6711	-14.0806	-14.3234	-14.2216	0	0	0	0	0	0	0	0	0	0	0	0	0	0	#N/A	0	0	0	0	0	0	0	0	0	0	0	0	0	0	#N/A	0	0
	0	453	0	0	-843.212	0	0	0	-0.353402	1.90075	-0.182626	-0.789229	-13.2952	-14.7077	-14.2219	-14.6879	-14.5983	0	0	0	0	0	0	0	0	0	0	0	0	0	0	#N/A	0	0	0	0	0	0	0	0	0	0	0	0	0	0	#N/A	0	0
	0	454	0	0	-839.955	0	0	0	-0.211714	1.96815	-0.211031	-0.674844	-13.4628	-15.0402	-14.2878	-14.7623	-14.6412	0	0	0	0	0	0	0	0	0	0	0	0	0	0	#N/A	0	0	0	0	0	0	0	0	0	0	0	0	0	0	#N/A	0	0
	0	455	0	0	-842.268	0	0	0	-0.111374	2.16218	-0.147217	-0.534336	-13.5821	-15.1191	-14.6989	-14.9217	-14.6473	0	0	0	0	0	0	0	0	0	0	0	0	0	0	#N/A	0	0	0	0	0	0	0	0	0	0	0	0	0	0	#N/A	0	0
	0	456	0	0	-842.189	0	0	0	-0.361829	1.96216	-0.221135	-0.500261	-13.4784	-14.7717	-14.166	-14.3901	-14.5916	0	0	0	0	0	0	0	0	0	0	0	0	0	0	#N/A	0	0	0	0	0	0	0	0	0	0	0	0	0	0	#N/A	0	0
	0	457	0	0	-841.962	0	0	0	-0.237724	1.96244	-0.593642	-0.955762	-13.228	-14.8585	-14.1488	-14.5362	-14.4561	0	0	0	0	0	0	0	0	0	0	0	0	0	0	#N/A	0	0	0	0	0	0	0	0	0	0	0	0	0	0	#N/A	0	0
	0	458	0	0	-846.459	0	0	0	0.0576712	2.14568	-0.15613	-0.72738	-13.8136	-15.0079	-14.4673	-14.9634	-14.9429	0	0	0	0	0	0	0	0	0	0	0	0	0	0	#N/A	0	0	0	0	0	0	0	0	0	0	0	0	0	0	#N/A	0	0
	0	459	0	0	-843.392	0	0	0	-0.112011	1.86792	-0.434762	-0.903697	-13.3857	-14.7693	-14.0451	-14.6958	-14.4183	0	0	0	0	0	0	0	0	0	0	0	0	0	0	#N/A	0	0	0	0	0	0	0	0	0	0	0	0	0	0	#N/A	0	0
	0	460	0	0	-845.301	0	0	0	-0.236433	2.04946	0.0819225	-0.525757	-13.7135	-15.2475	-14.4515	-14.8342	-14.6509	0	0	0	0	0	0	0	0	0	0	0	0	0	0	#N/A	0	0	0	0	0	0	0	0	0	0	0	0	0	0	#N/A	0	0
	0	461	0	0	-840.756	0	0	0	-0.117335	2.01008	-0.249145	-0.715506	-13.5553	-15.0978	-14.5851	-14.7645	-14.7129	0	0	0	0	0	0	0	0	0	0	0	0	0	0	#N/A	0	0	0	0	0	0	0	0	0	0	0	0	0	0	#N/A	0	0
	0	462	0	0	-842.699	0	0	0	-0.178386	2.21033	-0.168475	-0.534173	-13.5443	-15.1234	-14.6124	-14.8795	-14.9774	0	0	0	0	0	0	0	0	0	0	0	0	0	0	#N/A	0	0	0	0	0	0	0	0	0	0	0	0	0	0	#N/A	0	0
	0	463	0	0	-849.775	0	0	0	-0.633218	1.69973	-0.515924	-0.84513	-13.1332	-14.4457	-13.7078	-14.0745	-14.1321	0	0	0	0	0	0	0	0	0	0	0	0	0	0	#N/A	0	0	0	0	0	0	0	0	0	0	0	0	0	0	#N/A	0	0
	0	464	0	0	-841.058	0	0	0	-0.39531	1.83461	-0.398284	-0.87856	-13.1337	-14.7755	-13.9176	-14.48	-14.2737	0	0	0	0	0	0	0	0	0	0	0	0	0	0	#N/A	0	0	0	0	0	0	0	0	0	0	0	0	0	0	#N/A	0	0
	0	465	0	0	-840.55	0	0	0	-0.280606	1.99115	-0.466608	-0.679513	-13.2633	-14.8927	-14.3119	-14.5802	-14.5493	0	0	0	0	0	0	0	0	0	0	0	0	0	0	#N/A	0	0	0	0	0	0	0	0	0	0	0	0	0	0	#N/A	0	0
	0	466	0	0	-843.889	0	0	0	-0.418363	2.06737	-0.337135	-0.593427	-13.3519	-14.6609	-14.1967	-14.5785	-14.148	0	0	0	0	0	0	0	0	0	0	0	0	0	0	#N/A	0	0	0	0	0	0	0	0	0	0	0	0	0	0	#N/A	0	0
	0	467	0	0	-843.896	0	0	0	-0.0403168	1.8117	-0.537555	-0.854706	-13.5013	-14.6988	-14.3595	-14.5544	-14.3692	0	0	0	0	0	0	0	0	0	0	0	0	0	0	#N/A	0	0	0	0	0	0	0	0	0	0	0	0	0	0	#N/A	0	0
	0	468	0	0	-841.172	0	0	0	-0.166955	2.01439	-0.247469	-0.65229	-13.4905	-14.8884	-14.4011	-14.7743	-14.38	0	0	0	0	0	0	0	0	0	0	0	0	0	0	#N/A	0	0	0	0	0	0	0	0	0	0	0	0	0	0	#N/A	0	0
	0	469	0	0	-845.112	0	0	0	-0.365667	2.14739	0.0786722	-0.190551	-13.5254	-15.102	-14.5796	-14.8702	-14.5885	0	0	0	0	0	0	0	0	0	0	0	0	0	0	#N/A	0	0	0	0	0	0	0	0	0	0	0	0	0	0	#N/A	0	0
	0	470	0	0	-842.663	0	0	0	-0.0916642	1.69853	-0.684601	-1.01916	-13.3029	-14.7102	-14.1662	-14.4571	-14.3868	0	0	0	0	0	0	0	0	0	0	0	0	0	0	#N/A	0	0	0	0	0	0	0	0	0	0	0	0	0	0	#N/A	0	0
	0	471	0	0	-842.71	0	0	0	-0.202456	2.03275	-0.138196	-0.739676	-13.5123	-14.9878	-14.5599	-14.8079	-14.7947	0	0	0	0	0	0	0	0	0	0	0	0	0	0	#N/A	0	0	0	0	0	0	0	0	0	0	0	0	0	0	#N/A	0	0
	0	472	0	0	-840.532	0	0	0	-0.344044	1.85687	-0.39463	-0.84063	-13.2258	-14.9026	-14.172	-14.5134	-14.396	0	0	0	0	0	0	0	0	0	0	0	0	0	0	#N/A	0	0	0	0	0	0	0	0	0	0	0	0	0	0	#N/A	0	0
	0	473	0	0	-840.127	0	0	0	-0.303454	1.88515	-0.427582	-0.923187	-13.2833	-14.6815	-14.0567	-14.5554	-14.3748	0	0	0	0	0	0	0	0	0	0	0	0	0	0	#N/A	0	0	0	0	0	0	0	0	0	0	0	0	0	0	#N/A	0	0
	0	474	0	0	-840.551	0	0	0	-0.300985	1.86369	-0.319783	-0.822567	-13.2701	-14.8038	-14.2356	-14.4491	-14.2094	0	0	0	0	0	0	0	0	0	0	0	0	0	0	#N/A	0	0	0	0	0	0	0	0	0	0	0	0	0	0	#N/A	0	0
	0	475	0	0	-844.528	0	0	0	-0.227001	1.64833	-0.590519	-1.0349	-13.0846	-14.4585	-14.0371	-14.3903	-14.3714	0	0	0	0	0	0	0	0	0	0	0	0	0	0	#N/A	0	0	0	0	0	0	0	0	0	0	0	0	0	0	#N/A	0	0
	0	476	0	0	-845.193	0	0	0	-0.126461	2.24057	-0.101029	-0.79183	-13.5885	-15.1866	-14.5334	-15.1704	-14.8397	0	0	0	0	0	0	0	0	0	0	0	0	0	0	#N/A	0	0	0	0	0	0	0	0	0	0	0	0	0	0	#N/A	0	0
	0	477	0	0	-843.708	0	0	0	-0.246667	1.84381	-0.416961	-0.982824	-13.0911	-14.7492	-14.1924	-14.4901	-14.5307	0	0	0	0	0	0	0	0	0	0	0	0	0	0	#N/A	0	0	0	0	0	0	0	0	0	0	0	0	0	0	#N/A	0	0
	0	478	0	0	-842.272	0	0	0	-0.263017	1.87257	-0.373884	-0.762221	-13.2208	-14.6902	-14.3257	-14.3601	-14.4774	0	0	0	0	0	0	0	0	0	0	0	0	0	0	#N/A	0	0	0	0	0	0	0	0	0	0	0	0	0	0	#N/A	0	0
	0	479	0	0	-844.95	0	0	0	-0.413603	1.8629	-0.228673	-0.866162	-13.3478	-14.6075	-14.2226	-14.5123	-14.5459	0	0	0	0	0	0	0	0	0	0	0	0	0	0	#N/A	0	0	0	0	0	0	0	0	0	0	0	0	0	0	#N/A	0	0
	0	480	0	0	-842.422	0	0	0	-0.0288099	2.03251	-0.331357	-0.653584	-13.4916	-15.1008	-14.3717	-14.8433	-14.5807	0	0	0	0	0	0	0	0	0	0	0	0	0	0	#N/A	0	0	0	0	0	0	0	0	0	0	0	0	0	0	#N/A	0	0
	0	481	0	0	-842.729	0	0	0	-0.222345	2.18757	-0.276529	-0.498005	-13.6281	-15.1002	-14.5335	-14.7767	-14.4726	0	0	0	0	0	0	0	0	0	0	0	0	0	0	#N/A	0	0	0	0	0	0	0	0	0	0	0	0	0	0	#N/A	0	0
	0	482	0	0	-840.619	0	0	0	-0.354992	1.92983	-0.335889	-0.743138	-13.2559	-14.6442	-14.0745	-14.4957	-14.5531	0	0	0	0	0	0	0	0	0	0	0	0	0	0	#N/A	0	0	0	0	0	0	0	0	0	0	0	0	0	0	#N/A	0	0
	0	483	0	0	-839.685	0	0	0	-0.161025	2.03921	-0.214362	-0.580109	-13.5132	-15.016	-14.3825	-14.8744	-14.6679	0	0	0	0	0	0	0	0	0	0	0	0	0	0	#N/A	0	0	0	0	0	0	0	0	0	0	0	0	0	0	#N/A	0	0
	0	484	0	0	-842.781	0	0	0	-0.305744	1.92477	-0.53489	-0.696144	-13.3634	-14.6317	-14.2826	-14.4392	-14.3678	0	0	0	0	0	0	0	0	0	0	0	0	0	0	#N/A	0	0	0	0	0	0	0	0	0	0	0	0	0	0	#N/A	0	0
	0	485	0	0	-844.103	0	0	0	-0.495356	2.1616	-0.147185	-0.634288	-13.2631	-15.0102	-14.3899	-14.5847	-14.2396	0	0	0	0	0	0	0	0	0	0	0	0	0	0	#N/A	0	0	0	0	0	0	0	0	0	0	0	0	0	0	#N/A	0	0
	0	486	0	0	-845.17	0	0	0	0.00876327	2.09901	-0.0660563	-0.674198	-13.812	-15.1794	-14.7472	-15.1563	-14.7754	0	0	0	0	0	0	0	0	0	0	0	0	0	0	#N/A	0	0	0	0	0	0	0	0	0	0	0	0	0	0	#N/A	0	0
	0	487	0	0	-843.124	0	0	0	-0.34382	2.04967	-0.374947	-0.924345	-13.1924	-15.038	-14.0685	-14.6189	-14.4368	0	0	0	0	0	0	0	0	0	0	0	0	0	0	#N/A	0	0	0	0	0	0	0	0	0	0	0	0	0	0	#N/A	0	0
	0	488	0	0	-841.771	0	0	0	-0.414132	2.1029	-0.175546	-0.628897	-13.3102	-14.9495	-14.3954	-14.6951	-14.3178	0	0	0	0	0	0	0	0	0	0	0	0	0	0	#N/A	0	0	0	0	0	0	0	0	0	0	0	0	0	0	#N/A	0	0
	0	489	0	0	-841.68	0	0	0	-0.175457	1.78119	-0.535725	-0.889953	-13.1927	-14.7446	-14.1111	-14.4762	-14.2704	0	0	0	0	0	0	0	0	0	0	0	0	0	0	#N/A	0	0	0	0	0	0	0	0	0	0	0	0	0	0	#N/A	0	0
	0	490	0	0	-842.982	0	0	0	-0.210108	2.07357	-0.251692	-0.401905	-13.4825	-14.9719	-14.4592	-14.7649	-14.9073	0	0	0	0	0	0	0	0	0	0	0	0	0	0	#N/A	0	0	0	0	0	0	0	0	0	0	0	0	0	0	#N/A	0	0
	0	491	0	0	-843.552	0	0	0	-0.0264559	1.98874	-0.421688	-0.763805	-13.4824	-15.2497	-14.3882	-14.5666	-14.7621	0	0	0	0	0	0	0	0	0	0	0	0	0	0	#N/A	0	0	0	0	0	0	0	0	0	0	0	0	0	0	#N/A	0	0
	0	492	0	0	-845.199	0	0	0	-0.446042	2.24431	-0.194174	-0.385853	-13.4515	-15.0864	-14.1145	-14.8482	-14.644	0	0	0	0	0	0	0	0	0	0	0	0	0	0	#N/A	0	0	0	0	0	0	0	0	0	0	0	0	0	0	#N/A	0	0
	0	493	0	0	-841.625	0	0	0	-0.313144	1.99972	-0.396877	-0.812251	-13.2807	-14.8503	-14.0758	-14.4614	-14.6598	0	0	0	0	0	0	0	0	0	0	0	0	0	0	#N/A	0	0	0	0	0	0	0	0	0	0	0	0	0	0	#N/A	0	0
	0	494	0	0	-845.737	0	0	0	-0.214921	1.59666	-0.717946	-0.98564	-13.1029	-14.5914	-14.1574	-14.41	-14.329	0	0	0	0	0	0	0	0	0	0	0	0	0	0	#N/A	0	0	0	0	0	0	0	0	0	0	0	0	0	0	#N/A	0	0
	0	495	0	0	-841.181	0	0	0	-0.390704	2.1047	-0.308197	-0.765744	-13.4174	-14.8891	-14.1353	-14.4652	-14.4353	0	0	0	0	0	0	0	0	0	0	0	0	0	0	#N/A	0	0	0	0	0	0	0	0	0	0	0	0	0	0	#N/A	0	0
	0	496	0	0	-842.878	0	0	0	-0.343829	2.18567	-0.128707	-0.455633	-13.5473	-14.7256	-14.3012	-14.5816	-14.6128	0	0	0	0	0	0	0	0	0	0	0	0	0	0	#N/A	0	0	0	0	0	0	0	0	0	0	0	0	0	0	#N/A	0	0
	0	497	0	0	-843.498	0	0	0	-0.379994	2.1856	-0.214639	-0.467739	-13.4323	-15.2618	-14.3952	-14.784	-14.6521	0	0	0	0	0	0	0	0	0	0	0	0	0	0	#N/A	0	0	0	0	0	0	0	0	0	0	0	0	0	0	#N/A	0	0
	0	498	0	0	-844.288	0	0	0	-0.345542	1.78654	-0.514341	-0.753441	-13.2826	-14.4916	-13.8808	-14.5213	-14.1545	0	0	0	0	0	0	0	0	0	0	0	0	0	0	#N/A	0	0	0	0	0	0	0	0	0	0	0	0	0	0	#N/A	0	0
	0	499	0	0	-839.887	0	0	0	-0.176552	2.08534	-0.16551	-0.684272	-13.5952	-15.044	-14.4775	-14.7323	-14.5445	0	0	0	0	0	0	0	0	0	0	0	0	0	0	#N/A	0	0	0	0	0	0	0	0	0	0	0	0	0	0	#N/A	0	0
	0	500	0	0	-842.521	0	0	0	-0.361248	1.87974	-0.156978	-0.889815	-13.3803	-14.8832	-14.1558	-14.572	-14.2516	0	0	0	0	0	0	0	0	0	0	0	0	0	0	#N/A	0	0	0	0	0	0	0	0	0	0	0	0	0	0	#N/A	0	0
	0	501	0	0	-845.826	0	0	0	0.168308	1.97873	-0.469232	-0.802017	-13.7273	-15.1027	-14.4736	-15.093	-14.7349	0	0	0	0	0	0	0	0	0	0	0	0	0	0	#N/A	0	0	0	0	0	0	0	0	0	0	0	0	0	0	#N/A	0	0
	0	502	0	0	-840.992	0	0	0	-0.407635	1.87029	-0.395527	-0.645334	-13.13	-14.5549	-14.0875	-14.3758	-14.2326	0	0	0	0	0	0	0	0	0	0	0	0	0	0	#N/A	0	0	0	0	0	0	0	0	0	0	0	0	0	0	#N/A	0	0
	0	503	0	0	-840.407	0	0	0	-0.41082	1.97034	-0.177217	-0.543178	-13.2792	-14.8069	-14.1756	-14.6342	-14.511	0	0	0	0	0	0	0	0	0	0	0	0	0	0	#N/A	0	0	0	0	0	0	0	0	0	0	0	0	0	0	#N/A	0	0
	0	504	0	0	-845.033	0	0	0	-0.0938755	2.09929	0.0526605	-0.648945	-13.6527	-15.1407	-14.5451	-15.0131	-14.828	0	0	0	0	0	0	0	0	0	0	0	0	0	0	#N/A	0	0	0	0	0	0	0	0	0	0	0	0	0	0	#N/A	0	0
	0	505	0	0	-844.322	0	0	0	-0.536289	1.84286	-0.445809	-0.770449	-13.1591	-14.5127	-13.9493	-14.1139	-13.966	0	0	0	0	0	0	0	0	0	0	0	0	0	0	#N/A	0	0	0	0	0	0	0	0	0	0	0	0	0	0	#N/A	0	0
	0	506	0	0	-840.794	0	0	0	-0.425911	1.95245	-0.133592	-0.727571	-13.3278	-14.6889	-14.1043	-14.5138	-14.2582	0	0	0	0	0	0	0	0	0	0	0	0	0	0	#N/A	0	0	0	0	0	0	0	0	0	0	0	0	0	0	#N/A	0	0
	0	507	0	0	-841.861	0	0	0	-0.0742858	2.16368	-0.118104	-0.548044	-13.7306	-15.258	-14.7173	-14.941	-14.8975	0	0	0	0	0	0	0	0	0	0	0	0	0	0	#N/A	0	0	0	0	0	0	0	0	0	0	0	0	0	0	#N/A	0	0
	0	508	0	0	-845.637	0	0	0	-0.747594	2.07252	-0.0872277	-0.290511	-13.1302	-14.6363	-14.016	-14.3025	-14.3415	0	0	0	0	0	0	0	0	0	0	0	0	0	0	#N/A	0	0	0	0	0	0	0	0	0	0	0	0	0	0	#N/A	0	0
	0	509	0	0	-839.637	0	0	0	-0.216078	2.039	-0.272269	-0.730764	-13.3758	-15.091	-14.3108	-14.6241	-14.5283	0	0	0	0	0	0	0	0	0	0	0	0	0	0	#N/A	0	0	0	0	0	0	0	0	0	0	0	0	0	0	#N/A	0	0
	0	510	0	0	-848.173	0	0	0	-0.270099	2.05585	-0.108004	-0.156573	-13.6097	-14.8484	-14.394	-15.089	-14.6493	0	0	0	0	0	0	0	0	0	0	0	0	0	0	#N/A	0	0	0	0	0	0	0	0	0	0	0	0	0	0	#N/A	0	0
	0	511	0	0	-842.741	0	0	0	-0.224385	2.17887	0.0664709	-0.418496	-13.591	-15.1842	-14.4868	-14.8001	-14.7908	0	0	0	0	0	0	0	0	0	0	0	0	0	0	#N/A	0	0	0	0	0	0	0	0	0	0	0	0	0	0	#N/A	0	0
	0	512	0	0	-843.363	0	0	0	-0.26647	2.03621	-0.121869	-0.571692	-13.6913	-14.8562	-14.4271	-14.8326	-14.6283	0	0	0	0	0	0	0	0	0	0	0	0	0	0	#N/A	0	0	0	0	0	0	0	0	0	0	0	0	0	0	#N/A	0	0
	0	513	0	0	-842.161	0	0	0	-0.0979021	1.92748	-0.314824	-0.927973	-13.449	-15.1043	-14.373	-14.7037	-14.3984	0	0	0	0	0	0	0	0	0	0	0	0	0	0	#N/A	0	0	0	0	0	0	0	0	0	0	0	0	0	0	#N/A	0	0
	0	514	0	0	-843.744	0	0	0	-0.36342	1.87572	-0.413267	-1.21386	-13.2262	-14.6979	-14.1781	-14.4078	-14.2292	0	0	0	0	0	0	0	0	0	0	0	0	0	0	#N/A	0	0	0	0	0	0	0	0	0	0	0	0	0	0	#N/A	0	0
	0	515	0	0	-844.883	0	0	0	-0.450749	2.28635	-0.13848	-0.696581	-13.3	-15.0833	-14.1674	-14.5693	-14.4051	0	0	0	0	0	0	0	0	0	0	0	0	0	0	#N/A	0	0	0	0	0	0	0	0	0	0	0	0	0	0	#N/A	0	0
	0	516	0	0	-845.26	0	0	0	0.0818755	2.06226	-0.578823	-0.889472	-13.6065	-15.264	-14.5194	-14.7753	-14.8675	0	0	0	0	0	0	0	0	0	0	0	0	0	0	#N/A	0	0	0	0	0	0	0	0	0	0	0	0	0	0	#N/A	0	0
	0	517	0	0	-840.636	0	0	0	-0.309447	2.00301	-0.279674	-0.738957	-13.5238	-14.9792	-14.275	-14.6328	-14.4533	0	0	0	0	0	0	0	0	0	0	0	0	0	0	#N/A	0	0	0	0	0	0	0	0	0	0	0	0	0	0	#N/A	0	0
	0	518	0	0	-847.134	0	0	0	-0.442197	2.05396	-0.254173	-0.227176	-13.3164	-14.8549	-13.9699	-14.8171	-14.3909	0	0	0	0	0	0	0	0	0	0	0	0	0	0	#N/A	0	0	0	0	0	0	0	0	0	0	0	0	0	0	#N/A	0	0
	0	519	0	0	-848.182	0	0	0	-0.105658	1.97793	-0.469499	-0.678854	-13.5717	-15.3524	-14.2352	-14.5475	-14.865	0	0	0	0	0	0	0	0	0	0	0	0	0	0	#N/A	0	0	0	0	0	0	0	0	0	0	0	0	0	0	#N/A	0	0
	0	520	0	0	-841.537	0	0	0	-0.125317	2.15812	-0.25646	-0.603974	-13.5969	-14.9095	-14.5065	-14.7797	-14.8457	0	0	0	0	0	0	0	0	0	0	0	0	0	0	#N/A	0	0	0	0	0	0	0	0	0	0	0	0	0	0	#N/A	0	0
	0	521	0	0	-846.335	0	0	0	-0.0549708	1.91819	-0.679458	-0.8891	-13.4543	-15.0877	-14.2941	-14.3928	-14.6662	0	0	0	0	0	0	0	0	0	0	0	0	0	0	#N/A	0	0	0	0	0	0	0	0	0	0	0	0	0	0	#N/A	0	0
	0	522	0	0	-842.324	0	0	0	-0.596624	1.99989	-0.260956	-0.841049	-13.1408	-14.6977	-13.9142	-14.333	-14.2228	0	0	0	0	0	0	0	0	0	0	0	0	0	0	#N/A	0	0	0	0	0	0	0	0	0	0	0	0	0	0	#N/A	0	0
	0	523	0	0	-840.816	0	0	0	-0.179546	1.94568	-0.392934	-0.748277	-13.5498	-14.7803	-14.2333	-14.5752	-14.5799	0	0	0	0	0	0	0	0	0	0	0	0	0	0	#N/A	0	0	0	0	0	0	0	0	0	0	0	0	0	0	#N/A	0	0
	0	524	0	0	-843.471	0	0	0	-0.387264	2.03492	-0.010193	-0.366236	-13.495	-14.9174	-14.3609	-14.4631	-14.3702	0	0	0	0	0	0	0	0	0	0	0	0	0	0	#N/A	0	0	0	0	0	0	0	0	0	0	0	0	0	0	#N/A	0	0
	0	525	0	0	-842.583	0	0	0	-0.191066	1.97469	-0.3552	-0.464007	-13.486	-15.072	-14.1677	-14.7943	-14.4255	0	0	0	0	0	0	0	0	0	0	0	0	0	0	#N/A	0	0	0	0	0	0	0	0	0	0	0	0	0	0	#N/A	0	0
	0	526	0	0	-843.81	0	0	0	-0.172644	2.22723	-0.36156	-0.429532	-13.5461	-15.0583	-14.6037	-14.8329	-14.6118	0	0	0	0	0	0	0	0	0	0	0	0	0	0	#N/A	0	0	0	0	0	0	0	0	0	0	0	0	0	0	#N/A	0	0
	0	527	0	0	-845.118	0	0	0	0.125461	2.00538	-0.379579	-0.929294	-13.7236	-15.3962	-14.6412	-14.833	-14.7566	0	0	0	0	0	0	0	0	0	0	0	0	0	0	#N/A	0	0	0	0	0	0	0	0	0	0	0	0	0	0	#N/A	0	0
	0	528	0	0	-843.313	0	0	0	-0.584165	2.08823	-0.293253	-0.448243	-13.2131	-14.7362	-14.1728	-14.3384	-14.1741	0	0	0	0	0	0	0	0	0	0	0	0	0	0	#N/A	0	0	0	0	0	0	0	0	0	0	0	0	0	0	#N/A	0	0
	0	529	0	0	-846.409	0	0	0	-0.160828	2.32632	-0.384072	-0.70333	-13.5492	-15.1705	-14.6377	-14.7283	-14.7422	0	0	0	0	0	0	0	0	0	0	0	0	0	0	#N/A	0	0	0	0	0	0	0	0	0	0	0	0	0	0	#N/A	0	0
	0	530	0	0	-840.799	0	0	0	-0.30567	1.97276	-0.234275	-0.746824	-13.4358	-14.9609	-14.2544	-14.3776	-14.4927	0	0	0	0	0	0	0	0	0	0	0	0	0	0	#N/A	0	0	0	0	0	0	0	0	0	0	0	0	0	0	#N/A	0	0
	0	531	0	0	-839.892	0	0	0	-0.404361	1.84465	-0.419291	-0.791792	-13.2097	-14.6505	-13.9921	-14.3438	-14.3446	0	0	0	0	0	0	0	0	0	0	0	0	0	0	#N/A	0	0	0	0	0	0	0	0	0	0	0	0	0	0	#N/A	0	0
	0	532	0	0	-841.462	0	0	0	-0.384144	2.13836	-0.373968	-0.695684	-13.285	-14.8879	-14.2906	-14.6074	-14.5445	0	0	0	0	0	0	0	0	0	0	0	0	0	0	#N/A	0	0	0	0	0	0	0	0	0	0	0	0	0	0	#N/A	0	0
	0	533	0	0	-842.242	0	0	0	-0.216666	1.97626	-0.1744	-0.673866	-13.4345	-15.1987	-14.387	-14.8315	-14.5796	0	0	0	0	0	0	0	0	0	0	0	0	0	0	#N/A	0	0	0	0	0	0	0	0	0	0	0	0	0	0	#N/A	0	0
	0	534	0	0	-844.017	0	0	0	-0.238593	2.12952	-0.254092	-0.648113	-13.2488	-15.0025	-14.2643	-14.6701	-14.6691	0	0	0	0	0	0	0	0	0	0	0	0	0	0	#N/A	0	0	0	0	0	0	0	0	0	0	0	0	0	0	#N/A	0	0
	0	535	0	0	-845.784	0	0	0	-0.550671	1.87991	-0.403256	-0.775347	-13.1199	-14.7561	-13.6439	-14.2158	-14.1807	0	0	0	0	0	0	0	0	0	0	0	0	0	0	#N/A	0	0	0	0	0	0	0	0	0	0	0	0	0	0	#N/A	0	0
	0	536	0	0	-845.737	0	0	0	-0.158511	2.29263	-0.0535099	-0.476125	-13.8635	-15.393	-14.5816	-15.0134	-15.0598	0	0	0	0	0	0	0	0	0	0	0	0	0	0	#N/A	0	0	0	0	0	0	0	0	0	0	0	0	0	0	#N/A	0	0
	0	537	0	0	-843.645	0	0	0	-0.411843	1.87916	-0.162884	-0.421357	-13.49	-14.7735	-14.1869	-14.5605	-14.2366	0	0	0	0	0	0	0	0	0	0	0	0	0	0	#N/A	0	0	0	0	0	0	0	0	0	0	0	0	0	0	#N/A	0	0
	0	538	0	0	-842.297	0	0	0	-0.289389	2.12908	-0.200943	-0.682062	-13.4749	-15.2958	-14.4395	-14.7019	-14.6739	0	0	0	0	0	0	0	0	0	0	0	0	0	0	#N/A	0	0	0	0	0	0	0	0	0	0	0	0	0	0	#N/A	0	0
	0	539	0	0	-845.299	0	0	0	-0.188541	1.89593	-0.588779	-1.14901	-13.2339	-14.5748	-14.1274	-14.6353	-14.489	0	0	0	0	0	0	0	0	0	0	0	0	0	0	#N/A	0	0	0	0	0	0	0	0	0	0	0	0	0	0	#N/A	0	0
	0	540	0	0	-841.703	0	0	0	-0.0331225	1.95785	-0.438131	-0.904307	-13.4961	-15.0931	-14.3965	-14.5751	-14.7214	0	0	0	0	0	0	0	0	0	0	0	0	0	0	#N/A	0	0	0	0	0	0	0	0	0	0	0	0	0	0	#N/A	0	0
	0	541	0	0	-841.46	0	0	0	-0.116066	1.76895	-0.498727	-1.0999	-13.3416	-14.816	-14.2211	-14.4847	-14.4276	0	0	0	0	0	0	0	0	0	0	0	0	0	0	#N/A	0	0	0	0	0	0	0	0	0	0	0	0	0	0	#N/A	0	0
	0	542	0	0	-840.794	0	0	0	-0.371625	1.89606	-0.293671	-0.641981	-13.229	-15.0007	-14.1332	-14.4147	-14.3658	0	0	0	0	0	0	0	0	0	0	0	0	0	0	#N/A	0	0	0	0	0	0	0	0	0	0	0	0	0	0	#N/A	0	0
	0	543	0	0	-841.603	0	0	0	-0.229466	2.10045	-0.222907	-0.52955	-13.4542	-14.795	-14.3115	-14.7113	-14.7738	0	0	0	0	0	0	0	0	0	0	0	0	0	0	#N/A	0	0	0	0	0	0	0	0	0	0	0	0	0	0	#N/A	0	0
	0	544	0	0	-840.731	0	0	0	-0.420264	2.01851	-0.192357	-0.451767	-13.3448	-14.8082	-14.0326	-14.6123	-14.3278	0	0	0	0	0	0	0	0	0	0	0	0	0	0	#N/A	0	0	0	0	0	0	0	0	0	0	0	0	0	0	#N/A	0	0
	0	545	0	0	-842.261	0	0	0	-0.030929	1.85578	-0.357702	-0.916058	-13.6229	-14.9815	-14.3502	-14.7368	-14.6996	0	0	0	0	0	0	0	0	0	0	0	0	0	0	#N/A	0	0	0	0	0	0	0	0	0	0	0	0	0	0	#N/A	0	0
	0	546	0	0	-840.019	0	0	0	-0.226313	1.94724	-0.28645	-0.697775	-13.4696	-14.8211	-14.4172	-14.6547	-14.6007	0	0	0	0	0	0	0	0	0	0	0	0	0	0	#N/A	0	0	0	0	0	0	0	0	0	0	0	0	0	0	#N/A	0	0
	0	547	0	0	-841.491	0	0	0	-0.114957	2.07216	-0.212524	-0.625857	-13.4998	-15.1184	-14.4211	-14.6975	-14.5382	0	0	0	0	0	0	0	0	0	0	0	0	0	0	#N/A	0	0	0	0	0	0	0	0	0	0	0	0	0	0	#N/A	0	0
	0	548	0	0	-844.307	0	0	0	-0.145649	1.98457	-0.13258	-0.702324	-13.5697	-14.9695	-14.7027	-14.7681	-14.5465	0	0	0	0	0	0	0	0	0	0	0	0	0	0	#N/A	0	0	0	0	0	0	0	0	0	0	0	0	0	0	#N/A	0	0
	0	549	0	0	-842.18	0	0	0	-0.273777	1.95716	-0.304286	-0.654037	-13.4471	-14.8078	-14.2655	-14.3829	-14.6947	0	0	0	0	0	0	0	0	0	0	0	0	0	0	#N/A	0	0	0	0	0	0	0	0	0	0	0	0	0	0	#N/A	0	0
	0	550	0	0	-841.042	0	0	0	-0.317423	2.12432	-0.201652	-0.528217	-13.5573	-14.7716	-14.2546	-14.7137	-14.5734	0	0	0	0	0	0	0	0	0	0	0	0	0	0	#N/A	0	0	0	0	0	0	0	0	0	0	0	0	0	0	#N/A	0	0
	0	551	0	0	-842.905	0	0	0	-0.34563	1.96134	-0.474901	-0.765349	-13.2801	-14.6351	-14.046	-14.6624	-14.2565	0	0	0	0	0	0	0	0	0	0	0	0	0	0	#N/A	0	0	0	0	0	0	0	0	0	0	0	0	0	0	#N/A	0	0
	0	552	0	0	-843.32	0	0	0	-0.355366	2.08804	-0.381392	-0.315786	-13.4096	-14.7936	-14.3157	-14.6636	-14.4262	0	0	0	0	0	0	0	0	0	0	0	0	0	0	#N/A	0	0	0	0	0	0	0	0	0	0	0	0	0	0	#N/A	0	0
	0	553	0	0	-844.076	0	0	0	-0.340319	2.02833	-0.126644	-0.411888	-13.568	-14.6397	-14.283	-14.7662	-14.6177	0	0	0	0	0	0	0	0	0	0	0	0	0	0	#N/A	0	0	0	0	0	0	0	0	0	0	0	0	0	0	#N/A	0	0
	0	554	0	0	-841.542	0	0	0	-0.353291	2.02474	-0.175098	-0.444336	-13.2868	-15.0344	-14.2375	-14.5058	-14.5193	0	0	0	0	0	0	0	0	0	0	0	0	0	0	#N/A	0	0	0	0	0	0	0	0	0	0	0	0	0	0	#N/A	0	0
	0	555	0	0	-844.449	0	0	0	-0.0661349	2.08742	-0.229883	-0.586104	-13.7444	-15.3608	-14.3322	-14.7911	-14.8793	0	0	0	0	0	0	0	0	0	0	0	0	0	0	#N/A	0	0	0	0	0	0	0	0	0	0	0	0	0	0	#N/A	0	0
	0	556	0	0	-843.934	0	0	0	0.0911523	2.03193	-0.291343	-0.892309	-13.7833	-15.1809	-14.4766	-14.9502	-14.7405	0	0	0	0	0	0	0	0	0	0	0	0	0	0	#N/A	0	0	0	0	0	0	0	0	0	0	0	0	0	0	#N/A	0	0
	0	557	0	0	-840.696	0	0	0	-0.204571	2.02283	-0.290425	-0.536562	-13.4951	-14.885	-14.4767	-14.806	-14.6964	0	0	0	0	0	0	0	0	0	0	0	0	0	0	#N/A	0	0	0	0	0	0	0	0	0	0	0	0	0	0	#N/A	0	0
	0	558	0	0	-841.479	0	0	0	-0.47154	1.95331	-0.412787	-0.698831	-13.2746	-14.6445	-14.0531	-14.4815	-14.2782	0	0	0	0	0	0	0	0	0	0	0	0	0	0	#N/A	0	0	0	0	0	0	0	0	0	0	0	0	0	0	#N/A	0	0
	0	559	0	0	-844.526	0	0	0	-0.445418	2.06924	-0.26307	-0.303452	-13.3832	-15.0263	-13.998	-14.394	-14.3314	0	0	0	0	0	0	0	0	0	0	0	0	0	0	#N/A	0	0	0	0	0	0	0	0	0	0	0	0	0	0	#N/A	0	0
	0	560	0	0	-841.67	0	0	0	-0.298341	1.89444	-0.468176	-1.05911	-13.2303	-14.6057	-14.1673	-14.5	-14.4037	0	0	0	0	0	0	0	0	0	0	0	0	0	0	#N/A	0	0	0	0	0	0	0	0	0	0	0	0	0	0	#N/A	0	0
	0	561	0	0	-840.741	0	0	0	-0.353918	1.8382	-0.492756	-0.780924	-13.1839	-14.639	-14.0798	-14.5481	-14.249	0	0	0	0	0	0	0	0	0	0	0	0	0	0	#N/A	0	0	0	0	0	0	0	0	0	0	0	0	0	0	#N/A	0	0
	0	562	0	0	-839.738	0	0	0	-0.193332	1.85739	-0.467514	-0.852464	-13.3244	-14.9254	-14.1202	-14.5504	-14.4065	0	0	0	0	0	0	0	0	0	0	0	0	0	0	#N/A	0	0	0	0	0	0	0	0	0	0	0	0	0	0	#N/A	0	0
	0	563	0	0	-841.572	0	0	0	-0.429796	2.07396	-0.210507	-0.700681	-13.3443	-14.8302	-14.2663	-14.4115	-14.217	0	0	0	0	0	0	0	0	0	0	0	0	0	0	#N/A	0	0	0	0	0	0	0	0	0	0	0	0	0	0	#N/A	0	0
	0	564	0	0	-845.245	0	0	0	-0.200915	2.09856	-0.327111	-0.44307	-13.615	-14.9463	-14.5274	-15.0128	-14.7535	0	0	0	0	0	0	0	0	0	0	0	0	0	0	#N/A	0	0	0	0	0	0	0	0	0	0	0	0	0	0	#N/A	0	0
	0	565	0	0	-843.318	0	0	0	-0.471547	2.14107	-0.293025	-0.314067	-13.4031	-14.785	-14.1649	-14.6501	-14.4934	0	0	0	0	0	0	0	0	0	0	0	0	0	0	#N/A	0	0	0	0	0	0	0	0	0	0	0	0	0	0	#N/A	0	0
	0	566	0	0	-844.696	0	0	0	-0.534879	1.92893	-0.21028	-0.447456	-13.1618	-14.5645	-14.2934	-14.4647	-14.2186	0	0	0	0	0	0	0	0	0	0	0	0	0	0	#N/A	0	0	0	0	0	0	0	0	0	0	0	0	0	0	#N/A	0	0
	0	567	0	0	-842.706	0	0	0	-0.313	1.87951	-0.309794	-0.561463	-13.3259	-14.9626	-14.03	-14.7448	-14.4357	0	0	0	0	0	0	0	0	0	0	0	0	0	0	#N/A	0	0	0	0	0	0	0	0	0	0	0	0	0	0	#N/A	0	0
	0	568	0	0	-849.851	0	0	0	-0.241585	2.05899	-0.0685706	-0.244712	-13.5184	-14.88	-14.2847	-15.1812	-14.6489	0	0	0	0	0	0	0	0	0	0	0	0	0	0	#N/A	0	0	0	0	0	0	0	0	0	0	0	0	0	0	#N/A	0	0
	0	569	0	0	-846.62	0	0	0	-0.557064	1.81803	-0.482343	-0.475243	-13.0516	-14.7019	-13.6815	-14.3051	-14.1566	0	0	0	0	0	0	0	0	0	0	0	0	0	0	#N/A	0	0	0	0	0	0	0	0	0	0	0	0	0	0	#N/A	0	0
	0	570	0	0	-839.851	0	0	0	-0.260183	1.95374	-0.307328	-0.852756	-13.3486	-14.8791	-14.2205	-14.7076	-14.359	0	0	0	0	0	0	0	0	0	0	0	0	0	0	#N/A	0	0	0	0	0	0	0	0	0	0	0	0	0	0	#N/A	0	0
	0	571	0	0	-842.945	0	0	0	-0.158671	1.98502	-0.420998	-0.532131	-13.3962	-15.2297	-14.2628	-14.7849	-14.5906	0	0	0	0	0	0	0	0	0	0	0	0	0	0	#N/A	0	0	0	0	0	0	0	0	0	0	0	0	0	0	#N/A	0	0
	0	572	0	0	-843.956	0	0	0	-0.148473	2.22866	-0.0586817	-0.528099	-13.5474	-15.2561	-14.556	-14.985	-14.9961	0	0	0	0	0	0	0	0	0	0	0	0	0	0	#N/A	0	0	0	0	0	0	0	0	0	0	0	0	0	0	#N/A	0	0
	0	573	0	0	-842.853	0	0	0	-0.45214	2.10312	-0.213255	-0.499842	-13.3552	-15.1597	-14.2628	-14.5679	-14.5966	0	0	0	0	0	0	0	0	0	0	0	0	0	0	#N/A	0	0	0	0	0	0	0	0	0	0	0	0	0	0	#N/A	0	0
	0	574	0	0	-841.418	0	0	0	-0.287928	1.95425	-0.193956	-0.782906	-13.4351	-14.8272	-14.0955	-14.4549	-14.5362	0	0	0	0	0	0	0	0	0	0	0	0	0	0	#N/A	0	0	0	0	0	0	0	0	0	0	0	0	0	0	#N/A	0	0
	0	575	0	0	-844.777	0	0	0	-0.491617	1.79088	-0.368875	-0.568756	-13.2521	-14.615	-13.8877	-14.5237	-14.0331	0	0	0	0	0	0	0	0	0	0	0	0	0	0	#N/A	0	0	0	0	0	0	0	0	0	0	0	0	0	0	#N/A	0	0
	0	576	0	0	-842.567	0	0	0	-0.161944	1.86292	-0.514798	-0.875586	-13.3672	-14.933	-14.0061	-14.5787	-14.3323	0	0	0	0	0	0	0	0	0	0	0	0	0	0	#N/A	0	0	0	0	0	0	0	0	0	0	0	0	0	0	#N/A	0	0
	0	577	0	0	-840.454	0	0	0	-0.0401114	2.00937	-0.256283	-0.68356	-13.6411	-15.1948	-14.4687	-14.8141	-14.7321	0	0	0	0	0	0	0	0	0	0	0	0	0	0	#N/A	0	0	0	0	0	0	0	0	0	0	0	0	0	0	#N/A	0	0
	0	578	0	0	-841.21	0	0	0	-0.223519	2.19606	-0.261711	-0.702052	-13.4794	-15.1871	-14.52	-14.7541	-14.5875	0	0	0	0	0	0	0	0	0	0	0	0	0	0	#N/A	0	0	0	0	0	0	0	0	0	0	0	0	0	0	#N/A	0	0
	0	579	0	0	-842.607	0	0	0	-0.380768	1.88389	-0.196101	-0.606291	-13.4286	-14.9931	-14.1634	-14.4484	-14.2261	0	0	0	0	0	0	0	0	0	0	0	0	0	0	#N/A	0	0	0	0	0	0	0	0	0	0	0	0	0	0	#N/A	0	0
	0	580	0	0	-839.726	0	0	0	-0.359284	1.92553	-0.238143	-0.738382	-13.4015	-14.7361	-14.1207	-14.4487	-14.4107	0	0	0	0	0	0	0	0	0	0	0	0	0	0	#N/A	0	0	0	0	0	0	0	0	0	0	0	0	0	0	#N/A	0	0
	0	581	0	0	-841.99	0	0	0	-0.252806	1.84628	-0.272355	-0.749938	-13.4697	-14.7314	-14.0703	-14.4921	-14.5456	0	0	0	0	0	0	0	0	0	0	0	0	0	0	#N/A	0	0	0	0	0	0	0	0	0	0	0	0	0	0	#N/A	0	0
	0	582	0	0	-841.625	0	0	0	-0.314697	1.92159	-0.293769	-0.557149	-13.4021	-14.9429	-14.1767	-14.7167	-14.6045	0	0	0	0	0	0	0	0	0	0	0	0	0	0	#N/A	0	0	0	0	0	0	0	0	0	0	0	0	0	0	#N/A	0	0
	0	583	0	0	-840.643	0	0	0	-0.0925677	2.06189	-0.320585	-0.510369	-13.6883	-15.0692	-14.4818	-14.8028	-14.7026	0	0	0	0	0	0	0	0	0	0	0	0	0	0	#N/A	0	0	0	0	0	0	0	0	0	0	0	0	0	0	#N/A	0	0
	0	584	0	0	-841.274	0	0	0	-0.142896	2.08696	-0.328648	-0.50439	-13.6858	-15.0705	-14.4804	-14.7986	-14.7214	0	0	0	0	0	0	0	0	0	0	0	0	0	0	#N/A	0	0	0	0	0	0	0	0	0	0	0	0	0	0	#N/A	0	0
	0	585	0	0	-842.264	0	0	0	-0.0835158	1.83306	-0.297645	-0.606106	-13.4719	-14.9101	-14.4173	-14.7401	-14.6363	0	0	0	0	0	0	0	0	0	0	0	0	0	0	#N/A	0	0	0	0	0	0	0	0	0	0	0	0	0	0	#N/A	0	0
	0	586	0	0	-842.923	0	0	0	-0.381138	1.98626	-0.36442	-0.571351	-13.3914	-14.6283	-14.2036	-14.639	-14.564	0	0	0	0	0	0	0	0	0	0	0	0	0	0	#N/A	0	0	0	0	0	0	0	0	0	0	0	0	0	0	#N/A	0	0
	0	587	0	0	-844.417	0	0	0	-0.303308	1.7547	-0.376241	-0.508319	-13.2472	-14.735	-14.0706	-14.2571	-14.2403	0	0	0	0	0	0	0	0	0	0	0	0	0	0	#N/A	0	0	0	0	0	0	0	0	0	0	0	0	0	0	#N/A	0	0
	0	588	0	0	-840.708	0	0	0	-0.335721	1.91041	-0.352683	-0.572607	-13.2834	-14.8237	-14.0574	-14.4079	-14.544	0	0	0	0	0	0	0	0	0	0	0	0	0	0	#N/A	0	0	0	0	0	0	0	0	0	0	0	0	0	0	#N/A	0	0
	0	589	0	0	-843.023	0	0	0	-0.191063	2.17993	-0.393771	-0.605026	-13.4615	-14.8377	-14.4533	-14.7771	-14.6341	0	0	0	0	0	0	0	0	0	0	0	0	0	0	#N/A	0	0	0	0	0	0	0	0	0	0	0	0	0	0	#N/A	0	0
	0	590	0	0	-842.697	0	0	0	-0.46143	1.95295	-0.402729	-0.968488	-13.1129	-14.5291	-13.9877	-14.4203	-14.2236	0	0	0	0	0	0	0	0	0	0	0	0	0	0	#N/A	0	0	0	0	0	0	0	0	0	0	0	0	0	0	#N/A	0	0
	0	591	0	0	-841.533	0	0	0	-0.378724	1.9715	-0.105307	-0.621361	-13.4143	-15.0408	-14.2408	-14.599	-14.5479	0	0	0	0	0	0	0	0	0	0	0	0	0	0	#N/A	0	0	0	0	0	0	0	0	0	0	0	0	0	0	#N/A	0	0
	0	592	0	0	-845.007	0	0	0	-0.333537	1.92575	-0.274219	-0.573744	-13.5381	-14.671	-14.3663	-14.535	-14.2069	0	0	0	0	0	0	0	0	0	0	0	0	0	0	#N/A	0	0	0	0	0	0	0	0	0	0	0	0	0	0	#N/A	0	0
	0	593	0	0	-841.137	0	0	0	-0.406031	2.06225	-0.16962	-0.320298	-13.4131	-14.9287	-14.2012	-14.7511	-14.4249	0	0	0	0	0	0	0	0	0	0	0	0	0	0	#N/A	0	0	0	0	0	0	0	0	0	0	0	0	0	0	#N/A	0	0
	0	594	0	0	-843.365	0	0	0	-0.477023	1.81689	-0.200802	-0.725534	-13.1963	-14.5753	-13.993	-14.5768	-14.1232	0	0	0	0	0	0	0	0	0	0	0	0	0	0	#N/A	0	0	0	0	0	0	0	0	0	0	0	0	0	0	#N/A	0	0
	0	595	0	0	-845.611	0	0	0	-0.285138	1.91304	-0.201386	-0.503444	-13.4946	-14.6726	-14.3402	-14.354	-14.6397	0	0	0	0	0	0	0	0	0	0	0	0	0	0	#N/A	0	0	0	0	0	0	0	0	0	0	0	0	0	0	#N/A	0	0
	0	596	0	0	-841.099	0	0	0	-0.326697	2.23121	0.01955	-0.422618	-13.6727	-15.0495	-14.4588	-14.8202	-14.608	0	0	0	0	0	0	0	0	0	0	0	0	0	0	#N/A	0	0	0	0	0	0	0	0	0	0	0	0	0	0	#N/A	0	0
	0	597	0	0	-844.057	0	0	0	-0.462811	2.11798	-0.269507	-0.796414	-13.1246	-14.751	-14.1194	-14.5992	-14.5656	0	0	0	0	0	0	0	0	0	0	0	0	0	0	#N/A	0	0	0	0	0	0	0	0	0	0	0	0	0	0	#N/A	0	0
	0	598	0	0	-843.887	0	0	0	-0.289645	1.85538	-0.242854	-0.416032	-13.2911	-14.884	-14.3344	-14.6109	-14.3231	0	0	0	0	0	0	0	0	0	0	0	0	0	0	#N/A	0	0	0	0	0	0	0	0	0	0	0	0	0	0	#N/A	0	0
	0	599	0	0	-846.805	0	0	0	-0.36645	1.78153	-0.722299	-0.668611	-13.2319	-14.6765	-13.8578	-14.3164	-14.1308	0	0	0	0	0	0	0	0	0	0	0	0	0	0	#N/A	0	0	0	0	0	0	0	0	0	0	0	0	0	0	#N/A	0	0
	0	600	0	0	-843.265	0	0	0	-0.139999	1.98515	-0.180341	-0.967713	-13.5262	-14.8411	-14.4913	-14.853	-14.5908	0	0	0	0	0	0	0	0	0	0	0	0	0	0	#N/A	0	0	0	0	0	0	0	0	0	0	0	0	0	0	#N/A	0	0
	0	601	0	0	-840.178	0	0	0	-0.313459	1.98963	-0.430982	-0.821467	-13.2786	-14.7442	-14.1538	-14.6202	-14.4758	0	0	0	0	0	0	0	0	0	0	0	0	0	0	#N/A	0	0	0	0	0	0	0	0	0	0	0	0	0	0	#N/A	0	0
	0	602	0	0	-846.192	0	0	0	-0.448079	2.25011	0.208851	-0.127444	-13.5254	-15.1757	-14.3452	-14.8872	-14.7164	0	0	0	0	0	0	0	0	0	0	0	0	0	0	#N/A	0	0	0	0	0	0	0	0	0	0	0	0	0	0	#N/A	0	0
	0	603	0	0	-841.172	0	0	0	-0.322936	2.05419	-0.329623	-0.794995	-13.3657	-14.7886	-14.2335	-14.4273	-14.3089	0	0	0	0	0	0	0	0	0	0	0	0	0	0	#N/A	0	0	0	0	0	0	0	0	0	0	0	0	0	0	#N/A	0	0
	0	604	0	0	-840.153	0	0	0	-0.259642	1.96262	-0.330714	-0.598149	-13.274	-14.7748	-14.2793	-14.5699	-14.4904	0	0	0	0	0	0	0	0	0	0	0	0	0	0	#N/A	0	0	0	0	0	0	0	0	0	0	0	0	0	0	#N/A	0	0
	0	605	0	0	-844.189	0	0	0	-0.549157	2.13832	-0.187244	-0.450552	-13.2258	-14.6979	-14.2557	-14.7216	-14.3429	0	0	0	0	0	0	0	0	0	0	0	0	0	0	#N/A	0	0	0	0	0	0	0	0	0	0	0	0	0	0	#N/A	0	0
	0	606	0	0	-843.422	0	0	0	-0.220322	2.24779	-0.241705	-0.625994	-13.7051	-14.9841	-14.4524	-14.8084	-14.6114	0	0	0	0	0	0	0	0	0	0	0	0	0	0	#N/A	0	0	0	0	0	0	0	0	0	0	0	0	0	0	#N/A	0	0
	0	607	0	0	-840.508	0	0	0	-0.20625	2.07703	-0.372258	-0.660513	-13.3752	-15.0416	-14.3315	-14.7395	-14.453	0	0	0	0	0	0	0	0	0	0	0	0	0	0	#N/A	0	0	0	0	0	0	0	0	0	0	0	0	0	0	#N/A	0	0
	0	608	0	0	-842.101	0	0	0	-0.17559	2.06366	-0.390282	-0.684938	-13.4876	-14.9215	-14.3903	-14.8255	-14.3837	0	0	0	0	0	0	0	0	0	0	0	0	0	0	#N/A	0	0	0	0	0	0	0	0	0	0	0	0	0	0	#N/A	0	0
	0	609	0	0	-845.708	0	0	0	-0.218061	1.76326	-0.453791	-1.03372	-13.4101	-14.9262	-14.0788	-14.4964	-14.623	0	0	0	0	0	0	0	0	0	0	0	0	0	0	#N/A	0	0	0	0	0	0	0	0	0	0	0	0	0	0	#N/A	0	0
	0	610	0	0	-846.716	0	0	0	-0.381501	1.97779	-0.410328	-0.590805	-13.3105	-14.6173	-13.9612	-14.3029	-14.0779	0	0	0	0	0	0	0	0	0	0	0	0	0	0	#N/A	0	0	0	0	0	0	0	0	0	0	0	0	0	0	#N/A	0	0
	0	611	0	0	-846.919	0	0	0	-0.2645	2.05297	-0.429787	-0.833974	-13.2943	-14.7819	-14.045	-14.376	-14.7795	0	0	0	0	0	0	0	0	0	0	0	0	0	0	#N/A	0	0	0	0	0	0	0	0	0	0	0	0	0	0	#N/A	0	0
	0	612	0	0	-847.937	0	0	0	-0.242801	1.85685	-0.503357	-1.21195	-13.1994	-14.7239	-14.083	-14.8077	-14.5365	0	0	0	0	0	0	0	0	0	0	0	0	0	0	#N/A	0	0	0	0	0	0	0	0	0	0	0	0	0	0	#N/A	0	0
	0	613	0	0	-840.881	0	0	0	-0.291585	1.88379	-0.384876	-0.69121	-13.419	-14.7559	-14.2464	-14.3443	-14.3669	0	0	0	0	0	0	0	0	0	0	0	0	0	0	#N/A	0	0	0	0	0	0	0	0	0	0	0	0	0	0	#N/A	0	0
	0	614	0	0	-847.408	0	0	0	-0.228721	2.10427	-0.103729	-0.314846	-13.6481	-14.9572	-14.1778	-15.1004	-14.6833	0	0	0	0	0	0	0	0	0	0	0	0	0	0	#N/A	0	0	0	0	0	0	0	0	0	0	0	0	0	0	#N/A	0	0
	0	615	0	0	-841.102	0	0	0	-0.221156	1.9876	-0.370201	-0.876854	-13.3547	-14.8773	-14.2156	-14.4141	-14.3963	0	0	0	0	0	0	0	0	0	0	0	0	0	0	#N/A	0	0	0	0	0	0	0	0	0	0	0	0	0	0	#N/A	0	0
	0	616	0	0	-840.674	0	0	0	-0.181205	2.05258	-0.11834	-0.585605	-13.668	-14.9951	-14.4975	-14.8387	-14.6033	0	0	0	0	0	0	0	0	0	0	0	0	0	0	#N/A	0	0	0	0	0	0	0	0	0	0	0	0	0	0	#N/A	0	0
	0	617	0	0	-844.909	0	0	0	-0.402026	2.06192	-0.163917	-0.310111	-13.6101	-14.7203	-14.2039	-14.5323	-14.6168	0	0	0	0	0	0	0	0	0	0	0	0	0	0	#N/A	0	0	0	0	0	0	0	0	0	0	0	0	0	0	#N/A	0	0
	0	618	0	0	-841.126	0	0	0	-0.358111	1.97565	-0.181733	-0.760819	-13.3707	-14.6294	-14.1585	-14.5259	-14.3111	0	0	0	0	0	0	0	0	0	0	0	0	0	0	#N/A	0	0	0	0	0	0	0	0	0	0	0	0	0	0	#N/A	0	0
	0	619	0	0	-840.795	0	0	0	-0.326751	1.83294	-0.436553	-0.941538	-13.16	-14.8917	-14.1198	-14.3869	-14.2758	0	0	0	0	0	0	0	0	0	0	0	0	0	0	#N/A	0	0	0	0	0	0	0	0	0	0	0	0	0	0	#N/A	0	0
	0	620	0	0	-849.236	0	0	0	-0.389299	1.76784	-0.44934	-0.737412	-13.0563	-14.604	-13.8945	-13.9397	-14.1337	0	0	0	0	0	0	0	0	0	0	0	0	0	0	#N/A	0	0	0	0	0	0	0	0	0	0	0	0	0	0	#N/A	0	0
	0	621	0	0	-841.804	0	0	0	-0.187178	2.02313	-0.182999	-0.626752	-13.4144	-15.2068	-14.366	-14.75	-14.7126	0	0	0	0	0	0	0	0	0	0	0	0	0	0	#N/A	0	0	0	0	0	0	0	0	0	0	0	0	0	0	#N/A	0	0
	0	622	0	0	-843	0	0	0	-0.416773	1.87141	-0.26789	-0.565196	-13.2603	-14.9938	-14.1391	-14.6228	-14.229	0	0	0	0	0	0	0	0	0	0	0	0	0	0	#N/A	0	0	0	0	0	0	0	0	0	0	0	0	0	0	#N/A	0	0
	0	623	0	0	-839.132	0	0	0	-0.241647	1.99175	-0.320268	-0.611351	-13.4788	-14.828	-14.3324	-14.5562	-14.5266	0	0	0	0	0	0	0	0	0	0	0	0	0	0	#N/A	0	0	0	0	0	0	0	0	0	0	0	0	0	0	#N/A	0	0
	0	624	0	0	-840.295	0	0	0	-0.258505	1.85746	-0.332564	-0.803429	-13.2469	-14.7688	-14.129	-14.5421	-14.3066	0	0	0	0	0	0	0	0	0	0	0	0	0	0	#N/A	0	0	0	0	0	0	0	0	0	0	0	0	0	0	#N/A	0	0
	0	625	0	0	-841.235	0	0	0	-0.184747	2.05134	-0.368651	-0.663558	-13.4077	-14.854	-14.2709	-14.7374	-14.7734	0	0	0	0	0	0	0	0	0	0	0	0	0	0	#N/A	0	0	0	0	0	0	0	0	0	0	0	0	0	0	#N/A	0	0
	0	626	0	0	-847.298	0	0	0	-0.1867	1.85243	-0.429733	-0.643089	-13.2657	-14.996	-14.0639	-14.37	-14.1955	0	0	0	0	0	0	0	0	0	0	0	0	0	0	#N/A	0	0	0	0	0	0	0	0	0	0	0	0	0	0	#N/A	0	0
	0	627	0	0	-845.185	0	0	0	-0.277905	2.18385	0.0915455	-0.523176	-13.597	-15.0753	-14.7454	-14.8163	-14.7275	0	0	0	0	0	0	0	0	0	0	0	0	0	0	#N/A	0	0	0	0	0	0	0	0	0	0	0	0	0	0	#N/A	0	0
	0	628	0	0	-839.995	0	0	0	-0.204583	2.03391	-0.277516	-0.698306	-13.5722	-15.0895	-14.3521	-14.5954	-14.5234	0	0	0	0	0	0	0	0	0	0	0	0	0	0	#N/A	0	0	0	0	0	0	0	0	0	0	0	0	0	0	#N/A	0	0
	0	629	0	0	-845.39	0	0	0	-0.445602	2.11109	-0.123593	-0.152218	-13.5383	-14.8161	-14.0573	-14.568	-14.551	0	0	0	0	0	0	0	0	0	0	0	0	0	0	#N/A	0	0	0	0	0	0	0	0	0	0	0	0	0	0	#N/A	0	0
	0	630	0	0	-842.386	0	0	0	-0.0929704	2.10042	-0.240035	-0.534358	-13.8124	-15.1729	-14.4498	-14.8374	-14.7831	0	0	0	0	0	0	0	0	0	0	0	0	0	0	#N/A	0	0	0	0	0	0	0	0	0	0	0	0	0	0	#N/A	0	0
	0	631	0	0	-840.612	0	0	0	-0.446635	1.96267	-0.312759	-0.836346	-13.2488	-14.8342	-14.0556	-14.5407	-14.3752	0	0	0	0	0	0	0	0	0	0	0	0	0	0	#N/A	0	0	0	0	0	0	0	0	0	0	0	0	0	0	#N/A	0	0
	0	632	0	0	-842.882	0	0	0	-0.531362	2.05114	-0.125209	-0.587646	-13.2215	-14.7221	-14.147	-14.7088	-14.2367	0	0	0	0	0	0	0	0	0	0	0	0	0	0	#N/A	0	0	0	0	0	0	0	0	0	0	0	0	0	0	#N/A	0	0
	0	633	0	0	-846.778	0	0	0	-0.296369	1.99393	-0.516474	-1.07372	-13.1541	-14.7289	-13.9794	-14.2914	-14.2666	0	0	0	0	0	0	0	0	0	0	0	0	0	0	#N/A	0	0	0	0	0	0	0	0	0	0	0	0	0	0	#N/A	0	0
	0	634	0	0	-841.599	0	0	0	-0.323474	2.1579	0.0221956	-0.52715	-13.5039	-14.9338	-14.4517	-14.8623	-14.674	0	0	0	0	0	0	0	0	0	0	0	0	0	0	#N/A	0	0	0	0	0	0	0	0	0	0	0	0	0	0	#N/A	0	0
	0	635	0	0	-842	0	0	0	-0.212648	2.13002	-0.138782	-0.430865	-13.5661	-15.0758	-14.5222	-14.9673	-14.5023	0	0	0	0	0	0	0	0	0	0	0	0	0	0	#N/A	0	0	0	0	0	0	0	0	0	0	0	0	0	0	#N/A	0	0
	0	636	0	0	-843.864	0	0	0	-0.24339	1.92423	-0.349706	-0.810872	-13.5082	-14.7377	-14.3948	-14.383	-14.6026	0	0	0	0	0	0	0	0	0	0	0	0	0	0	#N/A	0	0	0	0	0	0	0	0	0	0	0	0	0	0	#N/A	0	0
	0	637	0	0	-839.639	0	0	0	-0.319184	2.00692	-0.313677	-0.789517	-13.3603	-14.7189	-14.1501	-14.5901	-14.5037	0	0	0	0	0	0	0	0	0	0	0	0	0	0	#N/A	0	0	0	0	0	0	0	0	0	0	0	0	0	0	#N/A	0	0
	0	638	0	0	-846.854	0	0	0	-0.0880966	1.83247	-0.321316	-0.459715	-13.4939	-14.8332	-14.2841	-14.849	-14.831	0	0	0	0	0	0	0	0	0	0	0	0	0	0	#N/A	0	0	0	0	0	0	0	0	0	0	0	0	0	0	#N/A	0	0
	0	639	0	0	-841.809	0	0	0	-0.241646	2.09781	-0.45847	-0.774008	-13.4366	-14.9556	-14.1903	-14.6282	-14.6306	0	0	0	0	0	0	0	0	0	0	0	0	0	0	#N/A	0	0	0	0	0	0	0	0	0	0	0	0	0	0	#N/A	0	0
	0	640	0	0	-842.275	0	0	0	-0.195316	1.91576	-0.512424	-0.848139	-13.2889	-14.9048	-14.0583	-14.4148	-14.5957	0	0	0	0	0	0	0	0	0	0	0	0	0	0	#N/A	0	0	0	0	0	0	0	0	0	0	0	0	0	0	#N/A	0	0
	0	641	0	0	-841.741	0	0	0	-0.227851	1.74267	-0.365956	-0.773221	-13.3006	-14.6938	-14.2606	-14.5999	-14.4029	0	0	0	0	0	0	0	0	0	0	0	0	0	0	#N/A	0	0	0	0	0	0	0	0	0	0	0	0	0	0	#N/A	0	0
	0	642	0	0	-839.497	0	0	0	-0.256616	2.02962	-0.20358	-0.648801	-13.5609	-14.8969	-14.3217	-14.5948	-14.4989	0	0	0	0	0	0	0	0	0	0	0	0	0	0	#N/A	0	0	0	0	0	0	0	0	0	0	0	0	0	0	#N/A	0	0
	0	643	0	0	-841.053	0	0	0	-0.179191	2.10302	-0.298233	-0.759996	-13.529	-14.9829	-14.4129	-14.5212	-14.6137	0	0	0	0	0	0	0	0	0	0	0	0	0	0	#N/A	0	0	0	0	0	0	0	0	0	0	0	0	0	0	#N/A	0	0
	0	644	0	0	-840.68	0	0	0	-0.205581	1.84692	-0.540132	-0.684568	-13.2583	-14.8716	-14.2115	-14.5564	-14.4664	0	0	0	0	0	0	0	0	0	0	0	0	0	0	#N/A	0	0	0	0	0	0	0	0	0	0	0	0	0	0	#N/A	0	0
	0	645	0	0	-844.122	0	0	0	-0.453715	2.25894	-0.105229	-0.486467	-13.4502	-15.0535	-14.1095	-14.4936	-14.6865	0	0	0	0	0	0	0	0	0	0	0	0	0	0	#N/A	0	0	0	0	0	0	0	0	0	0	0	0	0	0	#N/A	0	0
	0	646	0	0	-841.798	0	0	0	-0.0889333	2.00581	-0.198684	-0.653943	-13.4768	-15.0852	-14.4001	-14.7362	-14.753	0	0	0	0	0	0	0	0	0	0	0	0	0	0	#N/A	0	0	0	0	0	0	0	0	0	0	0	0	0	0	#N/A	0	0
	0	647	0	0	-841.525	0	0	0	-0.377205	1.98408	-0.362509	-0.7701	-13.2217	-14.5671	-14.2046	-14.5943	-14.3786	0	0	0	0	0	0	0	0	0	0	0	0	0	0	#N/A	0	0	0	0	0	0	0	0	0	0	0	0	0	0	#N/A	0	0
	0	648	0	0	-843.78	0	0	0	-0.341577	1.94677	-0.296213	-0.856266	-13.2008	-15.0508	-14.2454	-14.3241	-14.2512	0	0	0	0	0	0	0	0	0	0	0	0	0	0	#N/A	0	0	0	0	0	0	0	0	0	0	0	0	0	0	#N/A	0	0
	0	649	0	0	-843.848	0	0	0	-0.558494	2.07825	-0.285828	-0.486912	-13.3359	-14.6477	-13.9532	-14.504	-14.2585	0	0	0	0	0	0	0	0	0	0	0	0	0	0	#N/A	0	0	0	0	0	0	0	0	0	0	0	0	0	0	#N/A	0	0
	0	650	0	0	-842.602	0	0	0	-0.322048	1.92884	-0.422584	-1.17406	-13.2158	-14.7064	-14.1202	-14.4096	-14.298	0	0	0	0	0	0	0	0	0	0	0	0	0	0	#N/A	0	0	0	0	0	0	0	0	0	0	0	0	0	0	#N/A	0	0
	0	651	0	0	-842.876	0	0	0	-0.325312	1.79477	-0.491537	-0.702498	-13.0824	-14.5665	-14.1282	-14.4737	-14.3968	0	0	0	0	0	0	0	0	0	0	0	0	0	0	#N/A	0	0	0	0	0	0	0	0	0	0	0	0	0	0	#N/A	0	0
	0	652	0	0	-840.115	0	0	0	-0.118993	2.10077	-0.237271	-0.485885	-13.6465	-15.0742	-14.5576	-14.864	-14.7249	0	0	0	0	0	0	0	0	0	0	0	0	0	0	#N/A	0	0	0	0	0	0	0	0	0	0	0	0	0	0	#N/A	0	0
	0	653	0	0	-843.518	0	0	0	-0.193133	2.18572	-0.267258	-0.721219	-13.5005	-14.9885	-14.2971	-15.0189	-14.6889	0	0	0	0	0	0	0	0	0	0	0	0	0	0	#N/A	0	0	0	0	0	0	0	0	0	0	0	0	0	0	#N/A	0	0
	0	654	0	0	-843.363	0	0	0	-0.470756	1.97468	-0.265906	-0.770148	-13.0723	-14.9049	-14.0194	-14.3387	-14.1544	0	0	0	0	0	0	0	0	0	0	0	0	0	0	#N/A	0	0	0	0	0	0	0	0	0	0	0	0	0	0	#N/A	0	0
	0	655	0	0	-844.018	0	0	0	-0.29105	2.11016	-0.358012	-0.475524	-13.3702	-14.9308	-14.2746	-14.4099	-14.3543	0	0	0	0	0	0	0	0	0	0	0	0	0	0	#N/A	0	0	0	0	0	0	0	0	0	0	0	0	0	0	#N/A	0	0
	0	656	0	0	-844.995	0	0	0	-0.292511	1.87393	-0.564167	-1.10923	-13.0785	-14.5995	-13.9152	-14.3157	-14.3559	0	0	0	0	0	0	0	0	0	0	0	0	0	0	#N/A	0	0	0	0	0	0	0	0	0	0	0	0	0	0	#N/A	0	0
	0	657	0	0	-847.896	0	0	0	-0.422745	2.03833	-0.141444	-0.82851	-13.2009	-15.1618	-14.4544	-14.645	-14.3741	0	0	0	0	0	0	0	0	0	0	0	0	0	0	#N/A	0	0	0	0	0	0	0	0	0	0	0	0	0	0	#N/A	0	0
	0	658	0	0	-845.17	0	0	0	-0.290301	1.94759	-0.587523	-1.03003	-13.1833	-14.7609	-13.9532	-14.2972	-14.2482	0	0	0	0	0	0	0	0	0	0	0	0	0	0	#N/A	0	0	0	0	0	0	0	0	0	0	0	0	0	0	#N/A	0	0
	0	659	0	0	-841.943	0	0	0	-0.284642	1.78138	-0.500565	-0.801484	-13.1452	-14.7391	-14.0641	-14.227	-14.3415	0	0	0	0	0	0	0	0	0	0	0	0	0	0	#N/A	0	0	0	0	0	0	0	0	0	0	0	0	0	0	#N/A	0	0
	0	660	0	0	-841.314	0	0	0	-0.284245	2.22479	-0.0632653	-0.405701	-13.5182	-15.1743	-14.4072	-14.8657	-14.8259	0	0	0	0	0	0	0	0	0	0	0	0	0	0	#N/A	0	0	0	0	0	0	0	0	0	0	0	0	0	0	#N/A	0	0
	0	661	0	0	-845.126	0	0	0	-0.279493	1.97807	-0.374038	-0.87706	-13.5388	-14.6953	-14.3946	-14.4203	-14.3932	0	0	0	0	0	0	0	0	0	0	0	0	0	0	#N/A	0	0	0	0	0	0	0	0	0	0	0	0	0	0	#N/A	0	0
	0	662	0	0	-842.18	0	0	0	-0.119061	2.15818	-0.12134	-0.58225	-13.6478	-15.4027	-14.5007	-14.8683	-14.6759	0	0	0	0	0	0	0	0	0	0	0	0	0	0	#N/A	0	0	0	0	0	0	0	0	0	0	0	0	0	0	#N/A	0	0
	0	663	0	0	-843.849	0	0	0	-0.0390689	1.78592	-0.671597	-0.879224	-13.3359	-14.8867	-14.2017	-14.3924	-14.4648	0	0	0	0	0	0	0	0	0	0	0	0	0	0	#N/A	0	0	0	0	0	0	0	0	0	0	0	0	0	0	#N/A	0	0
	0	664	0	0	-841.534	0	0	0	-0.241092	1.90322	-0.303024	-1.06099	-13.4154	-14.9007	-14.2281	-14.5782	-14.5248	0	0	0	0	0	0	0	0	0	0	0	0	0	0	#N/A	0	0	0	0	0	0	0	0	0	0	0	0	0	0	#N/A	0	0
	0	665	0	0	-845.028	0	0	0	-0.250905	1.9441	-0.525052	-0.817249	-13.5028	-14.9513	-14.2333	-14.5747	-14.238	0	0	0	0	0	0	0	0	0	0	0	0	0	0	#N/A	0	0	0	0	0	0	0	0	0	0	0	0	0	0	#N/A	0	0
	0	666	0	0	-842.271	0	0	0	-0.0915907	2.0742	-0.228932	-0.788807	-13.585	-15.0945	-14.2489	-14.8504	-14.6513	0	0	0	0	0	0	0	0	0	0	0	0	0	0	#N/A	0	0	0	0	0	0	0	0	0	0	0	0	0	0	#N/A	0	0
	0	667	0	0	-841.967	0	0	0	-0.197623	1.82342	-0.514804	-0.983421	-13.3451	-14.6938	-14.1593	-14.6547	-14.2763	0	0	0	0	0	0	0	0	0	0	0	0	0	0	#N/A	0	0	0	0	0	0	0	0	0	0	0	0	0	0	#N/A	0	0
	0	668	0	0	-840.432	0	0	0	-0.150658	1.92225	-0.317322	-0.838535	-13.5003	-14.7627	-14.3669	-14.7009	-14.4884	0	0	0	0	0	0	0	0	0	0	0	0	0	0	#N/A	0	0	0	0	0	0	0	0	0	0	0	0	0	0	#N/A	0	0
	0	669	0	0	-842.886	0	0	0	-0.483843	2.13406	-0.200156	-0.622884	-13.346	-14.8235	-14.2246	-14.4768	-14.6913	0	0	0	0	0	0	0	0	0	0	0	0	0	0	#N/A	0	0	0	0	0	0	0	0	0	0	0	0	0	0	#N/A	0	0
	0	670	0	0	-847.093	0	0	0	-0.639203	2.00933	-0.0444172	-0.380248	-13.1758	-14.6502	-14.1739	-14.1488	-14.3605	0	0	0	0	0	0	0	0	0	0	0	0	0	0	#N/A	0	0	0	0	0	0	0	0	0	0	0	0	0	0	#N/A	0	0
	0	671	0	0	-843.884	0	0	0	0.0181332	1.95206	-0.193491	-0.630053	-13.812	-15.082	-14.4911	-14.9374	-14.8317	0	0	0	0	0	0	0	0	0	0	0	0	0	0	#N/A	0	0	0	0	0	0	0	0	0	0	0	0	0	0	#N/A	0	0
	0	672	0	0	-843.722	0	0	0	-0.208167	1.63434	-0.463025	-0.852555	-13.3366	-14.8551	-14.0851	-14.4016	-14.3603	0	0	0	0	0	0	0	0	0	0	0	0	0	0	#N/A	0	0	0	0	0	0	0	0	0	0	0	0	0	0	#N/A	0	0
	0	673	0	0	-843.766	0	0	0	0.061632	2.08025	-0.272606	-0.60465	-13.6577	-15.1732	-14.7171	-14.7809	-14.8694	0	0	0	0	0	0	0	0	0	0	0	0	0	0	#N/A	0	0	0	0	0	0	0	0	0	0	0	0	0	0	#N/A	0	0
	0	674	0	0	-840.514	0	0	0	-0.386419	2.16431	-0.237986	-0.491661	-13.3462	-14.8803	-14.1772	-14.5451	-14.5122	0	0	0	0	0	0	0	0	0	0	0	0	0	0	#N/A	0	0	0	0	0	0	0	0	0	0	0	0	0	0	#N/A	0	0
	0	675	0	0	-845.957	0	0	0	-0.538728	1.91679	-0.357333	-0.42218	-13.3203	-14.8991	-13.9853	-14.1944	-14.1649	0	0	0	0	0	0	0	0	0	0	0	0	0	0	#N/A	0	0	0	0	0	0	0	0	0	0	0	0	0	0	#N/A	0	0
	0	676	0	0	-843.831	0	0	0	-0.0697168	2.13865	-0.353397	-0.744533	-13.6546	-14.8493	-14.4995	-14.8282	-14.6245	0	0	0	0	0	0	0	0	0	0	0	0	0	0	#N/A	0	0	0	0	0	0	0	0	0	0	0	0	0	0	#N/A	0	0
	0	677	0	0	-844.424	0	0	0	-0.536318	2.12313	-0.256349	-0.688954	-13.2789	-14.9653	-14.1069	-14.5338	-14.1238	0	0	0	0	0	0	0	0	0	0	0	0	0	0	#N/A	0	0	0	0	0	0	0	0	0	0	0	0	0	0	#N/A	0	0
	0	678	0	0	-843.77	0	0	0	-0.101598	1.98831	-0.428804	-0.756742	-13.3103	-14.8235	-14.4231	-14.7698	-14.4614	0	0	0	0	0	0	0	0	0	0	0	0	0	0	#N/A	0	0	0	0	0	0	0	0	0	0	0	0	0	0	#N/A	0	0
	0	679	0	0	-842.722	0	0	0	-0.192706	1.97951	-0.274406	-0.800748	-13.4838	-14.9308	-14.4569	-14.3938	-14.5016	0	0	0	0	0	0	0	0	0	0	0	0	0	0	#N/A	0	0	0	0	0	0	0	0	0	0	0	0	0	0	#N/A	0	0
	0	680	0	0	-840.032	0	0	0	-0.291982	1.90155	-0.245002	-0.680951	-13.4114	-15.0072	-14.2522	-14.6187	-14.4161	0	0	0	0	0	0	0	0	0	0	0	0	0	0	#N/A	0	0	0	0	0	0	0	0	0	0	0	0	0	0	#N/A	0	0
	0	681	0	0	-840.714	0	0	0	-0.345104	2.03159	-0.330233	-0.679794	-13.3928	-14.7765	-14.4028	-14.5392	-14.4744	0	0	0	0	0	0	0	0	0	0	0	0	0	0	#N/A	0	0	0	0	0	0	0	0	0	0	0	0	0	0	#N/A	0	0
	0	682	0	0	-841.406	0	0	0	-0.468099	1.93183	-0.394783	-0.660919	-13.3055	-14.7724	-14.0345	-14.3076	-14.2138	0	0	0	0	0	0	0	0	0	0	0	0	0	0	#N/A	0	0	0	0	0	0	0	0	0	0	0	0	0	0	#N/A	0	0
	0	683	0	0	-840.007	0	0	0	-0.304915	1.9262	-0.234827	-0.728386	-13.3595	-14.7479	-14.0682	-14.51	-14.4257	0	0	0	0	0	0	0	0	0	0	0	0	0	0	#N/A	0	0	0	0	0	0	0	0	0	0	0	0	0	0	#N/A	0	0
	0	684	0	0	-842.939	0	0	0	-0.382506	1.77866	-0.523896	-0.716857	-13.2695	-14.7442	-14.0661	-14.4939	-14.2472	0	0	0	0	0	0	0	0	0	0	0	0	0	0	#N/A	0	0	0	0	0	0	0	0	0	0	0	0	0	0	#N/A	0	0
	0	685	0	0	-841.054	0	0	0	-0.224414	2.04761	-0.351794	-0.787156	-13.3642	-15.0337	-14.1972	-14.8136	-14.5973	0	0	0	0	0	0	0	0	0	0	0	0	0	0	#N/A	0	0	0	0	0	0	0	0	0	0	0	0	0	0	#N/A	0	0
	0	686	0	0	-843.921	0	0	0	-0.417794	1.98056	-0.153188	-0.374827	-13.4598	-14.6641	-14.2166	-14.3948	-14.5886	0	0	0	0	0	0	0	0	0	0	0	0	0	0	#N/A	0	0	0	0	0	0	0	0	0	0	0	0	0	0	#N/A	0	0
	0	687	0	0	-841.243	0	0	0	-0.230589	1.862	-0.406829	-0.757087	-13.3309	-14.7767	-14.3876	-14.5068	-14.2776	0	0	0	0	0	0	0	0	0	0	0	0	0	0	#N/A	0	0	0	0	0	0	0	0	0	0	0	0	0	0	#N/A	0	0
	0	688	0	0	-840.731	0	0	0	-0.420264	2.01851	-0.192357	-0.451767	-13.3448	-14.8082	-14.0326	-14.6123	-14.3278	0	0	0	0	0	0	0	0	0	0	0	0	0	0	#N/A	0	0	0	0	0	0	0	0	0	0	0	0	0	0	#N/A	0	0
	0	689	0	0	-839.57	0	0	0	-0.224564	2.00807	-0.178064	-0.529895	-13.4859	-14.9808	-14.2681	-14.6787	-14.628	0	0	0	0	0	0	0	0	0	0	0	0	0	0	#N/A	0	0	0	0	0	0	0	0	0	0	0	0	0	0	#N/A	0	0
	0	690	0	0	-843.206	0	0	0	-0.201891	1.83193	-0.318473	-0.902237	-13.3396	-15.0558	-14.2416	-14.4808	-14.2479	0	0	0	0	0	0	0	0	0	0	0	0	0	0	#N/A	0	0	0	0	0	0	0	0	0	0	0	0	0	0	#N/A	0	0
	0	691	0	0	-845.406	0	0	0	-0.276394	2.22216	-0.234968	-0.635435	-13.2706	-15.1282	-14.308	-14.6905	-14.8166	0	0	0	0	0	0	0	0	0	0	0	0	0	0	#N/A	0	0	0	0	0	0	0	0	0	0	0	0	0	0	#N/A	0	0
	0	692	0	0	-843.069	0	0	0	-0.550448	2.00811	-0.233102	-0.612947	-13.3213	-14.5357	-14.0094	-14.2798	-14.2432	0	0	0	0	0	0	0	0	0	0	0	0	0	0	#N/A	0	0	0	0	0	0	0	0	0	0	0	0	0	0	#N/A	0	0
	0	693	0	0	-840.775	0	0	0	-0.332459	1.99152	-0.319788	-0.953467	-13.2287	-14.8419	-14.1663	-14.5325	-14.2952	0	0	0	0	0	0	0	0	0	0	0	0	0	0	#N/A	0	0	0	0	0	0	0	0	0	0	0	0	0	0	#N/A	0	0
	0	694	0	0	-843.729	0	0	0	-0.36135	2.31853	-0.0475621	-0.311721	-13.6097	-14.8739	-14.4176	-14.8486	-14.5673	0	0	0	0	0	0	0	0	0	0	0	0	0	0	#N/A	0	0	0	0	0	0	0	0	0	0	0	0	0	0	#N/A	0	0
	0	695	0	0	-841.908	0	0	0	-0.133116	2.00492	-0.217884	-0.808968	-13.4491	-15.1031	-14.4209	-14.6053	-14.495	0	0	0	0	0	0	0	0	0	0	0	0	0	0	#N/A	0	0	0	0	0	0	0	0	0	0	0	0	0	0	#N/A	0	0
	0	696	0	0	-845.205	0	0	0	-0.508606	1.88203	-0.494008	-0.986491	-13.0838	-14.5999	-13.9189	-14.0233	-14.0798	0	0	0	0	0	0	0	0	0	0	0	0	0	0	#N/A	0	0	0	0	0	0	0	0	0	0	0	0	0	0	#N/A	0	0
	0	697	0	0	-841.45	0	0	0	-0.314367	1.90038	-0.378914	-0.833535	-13.4034	-14.7782	-14.11	-14.2871	-14.3513	0	0	0	0	0	0	0	0	0	0	0	0	0	0	#N/A	0	0	0	0	0	0	0	0	0	0	0	0	0	0	#N/A	0	0
	0	698	0	0	-840.777	0	0	0	-0.243439	1.82617	-0.42294	-0.671083	-13.3682	-14.9592	-14.1696	-14.3994	-14.365	0	0	0	0	0	0	0	0	0	0	0	0	0	0	#N/A	0	0	0	0	0	0	0	0	0	0	0	0	0	0	#N/A	0	0
	0	699	0	0	-841.234	0	0	0	-0.184903	2.02468	-0.362502	-0.761453	-13.3378	-14.8449	-14.3774	-14.7259	-14.7317	0	0	0	0	0	0	0	0	0	0	0	0	0	0	#N/A	0	0	0	0	0	0	0	0	0	0	0	0	0	0	#N/A	0	0
	0	700	0	0	-842.623	0	0	0	-0.0879939	1.78125	-0.650214	-0.876436	-13.4025	-14.7006	-14.2104	-14.6025	-14.4474	0	0	0	0	0	0	0	0	0	0	0	0	0	0	#N/A	0	0	0	0	0	0	0	0	0	0	0	0	0	0	#N/A	0	0
	0	701	0	0	-842.927	0	0	0	-0.125491	1.97528	-0.203209	-0.67394	-13.4735	-15.1734	-14.2151	-14.7238	-14.6969	0	0	0	0	0	0	0	0	0	0	0	0	0	0	#N/A	0	0	0	0	0	0	0	0	0	0	0	0	0	0	#N/A	0	0
	0	702	0	0	-848.78	0	0	0	-0.389409	2.38792	-0.192192	-0.307059	-13.608	-15.1258	-14.145	-14.763	-14.6256	0	0	0	0	0	0	0	0	0	0	0	0	0	0	#N/A	0	0	0	0	0	0	0	0	0	0	0	0	0	0	#N/A	0	0
	0	703	0	0	-841.952	0	0	0	-0.377456	2.14566	-0.0412227	-0.236288	-13.507	-15.0312	-14.2927	-14.7395	-14.4236	0	0	0	0	0	0	0	0	0	0	0	0	0	0	#N/A	0	0	0	0	0	0	0	0	0	0	0	0	0	0	#N/A	0	0
	0	704	0	0	-842.687	0	0	0	-0.310837	1.8469	-0.408689	-0.9615	-13.4331	-14.798	-14.1851	-14.4352	-14.2817	0	0	0	0	0	0	0	0	0	0	0	0	0	0	#N/A	0	0	0	0	0	0	0	0	0	0	0	0	0	0	#N/A	0	0
	0	705	0	0	-839.401	0	0	0	-0.272692	2.00925	-0.223793	-0.642935	-13.3458	-14.8446	-14.349	-14.5929	-14.5031	0	0	0	0	0	0	0	0	0	0	0	0	0	0	#N/A	0	0	0	0	0	0	0	0	0	0	0	0	0	0	#N/A	0	0
	0	706	0	0	-845.008	0	0	0	-0.0711471	1.99423	-0.395126	-0.355869	-13.5259	-15.0892	-14.2815	-14.8863	-14.5806	0	0	0	0	0	0	0	0	0	0	0	0	0	0	#N/A	0	0	0	0	0	0	0	0	0	0	0	0	0	0	#N/A	0	0
	0	707	0	0	-843.375	0	0	0	-0.436538	1.77459	-0.435923	-0.495009	-13.0886	-14.6561	-13.9636	-14.3604	-14.1021	0	0	0	0	0	0	0	0	0	0	0	0	0	0	#N/A	0	0	0	0	0	0	0	0	0	0	0	0	0	0	#N/A	0	0
	0	708	0	0	-844.549	0	0	0	-0.251826	1.9885	-0.332993	-0.622776	-13.3937	-14.9758	-14.3178	-14.7749	-14.8881	0	0	0	0	0	0	0	0	0	0	0	0	0	0	#N/A	0	0	0	0	0	0	0	0	0	0	0	0	0	0	#N/A	0	0
	0	709	0	0	-846.089	0	0	0	-0.366586	1.78812	-0.654674	-0.882531	-13.1546	-14.9957	-14.0396	-14.3574	-14.1879	0	0	0	0	0	0	0	0	0	0	0	0	0	0	#N/A	0	0	0	0	0	0	0	0	0	0	0	0	0	0	#N/A	0	0
	0	710	0	0	-841.936	0	0	0	-0.563354	2.16505	-0.0561157	-0.415585	-13.3491	-15.023	-14.129	-14.4785	-14.4685	0	0	0	0	0	0	0	0	0	0	0	0	0	0	#N/A	0	0	0	0	0	0	0	0	0	0	0	0	0	0	#N/A	0	0
	0	711	0	0	-842.091	0	0	0	-0.164216	2.03149	-0.324006	-0.502306	-13.6237	-15.2181	-14.3323	-14.6626	-14.7233	0	0	0	0	0	0	0	0	0	0	0	0	0	0	#N/A	0	0	0	0	0	0	0	0	0	0	0	0	0	0	#N/A	0	0
	0	712	0	0	-841.625	0	0	0	-0.275419	1.91535	-0.26432	-0.613147	-13.2274	-14.889	-14.2416	-14.6836	-14.4235	0	0	0	0	0	0	0	0	0	0	0	0	0	0	#N/A	0	0	0	0	0	0	0	0	0	0	0	0	0	0	#N/A	0	0
	0	713	0	0	-847.792	0	0	0	-0.260129	2.1171	-0.339288	-0.596461	-13.4586	-15.4294	-14.365	-14.5498	-14.8555	0	0	0	0	0	0	0	0	0	0	0	0	0	0	#N/A	0	0	0	0	0	0	0	0	0	0	0	0	0	0	#N/A	0	0
	0	714	0	0	-839.701	0	0	0	-0.442091	2.01862	-0.248648	-0.768635	-13.2609	-14.8528	-14.1526	-14.4966	-14.2772	0	0	0	0	0	0	0	0	0	0	0	0	0	0	#N/A	0	0	0	0	0	0	0	0	0	0	0	0	0	0	#N/A	0	0
	0	715	0	0	-841.157	0	0	0	-0.0996528	1.88729	-0.453512	-0.787866	-13.3767	-14.759	-14.3942	-14.7219	-14.5234	0	0	0	0	0	0	0	0	0	0	0	0	0	0	#N/A	0	0	0	0	0	0	0	0	0	0	0	0	0	0	#N/A	0	0
	0	716	0	0	-851.434	0	0	0	-0.525978	1.70221	-0.470798	-1.06506	-13.2854	-14.5725	-13.9495	-14.0804	-13.9726	0	0	0	0	0	0	0	0	0	0	0	0	0	0	#N/A	0	0	0	0	0	0	0	0	0	0	0	0	0	0	#N/A	0	0
	0	717	0	0	-841.969	0	0	0	-0.473699	2.11546	-0.0785026	-0.510323	-13.3065	-14.8	-14.3244	-14.4034	-14.508	0	0	0	0	0	0	0	0	0	0	0	0	0	0	#N/A	0	0	0	0	0	0	0	0	0	0	0	0	0	0	#N/A	0	0
	0	718	0	0	-842.906	0	0	0	-0.445295	2.03077	-0.355445	-0.705533	-13.1438	-14.6902	-13.9613	-14.5213	-14.1899	0	0	0	0	0	0	0	0	0	0	0	0	0	0	#N/A	0	0	0	0	0	0	0	0	0	0	0	0	0	0	#N/A	0	0
	0	719	0	0	-842.237	0	0	0	-0.393214	2.16992	-0.0584519	-0.393843	-13.449	-14.8046	-14.3799	-14.8121	-14.4146	0	0	0	0	0	0	0	0	0	0	0	0	0	0	#N/A	0	0	0	0	0	0	0	0	0	0	0	0	0	0	#N/A	0	0
	0	720	0	0	-847.491	0	0	0	-0.256728	1.86178	-0.482819	-0.355951	-13.2093	-14.9582	-14.2039	-14.6844	-14.5623	0	0	0	0	0	0	0	0	0	0	0	0	0	0	#N/A	0	0	0	0	0	0	0	0	0	0	0	0	0	0	#N/A	0	0
	0	721	0	0	-839.829	0	0	0	-0.327811	2.1046	-0.314299	-0.673655	-13.2864	-14.938	-14.2968	-14.5773	-14.4572	0	0	0	0	0	0	0	0	0	0	0	0	0	0	#N/A	0	0	0	0	0	0	0	0	0	0	0	0	0	0	#N/A	0	0
	0	722	0	0	-840.921	0	0	0	-0.0933037	2.1148	-0.352056	-0.644732	-13.5166	-15.2203	-14.5033	-14.7185	-14.6789	0	0	0	0	0	0	0	0	0	0	0	0	0	0	#N/A	0	0	0	0	0	0	0	0	0	0	0	0	0	0	#N/A	0	0
	0	723	0	0	-844.704	0	0	0	-0.109725	1.77916	-0.610972	-1.01028	-13.4708	-14.7309	-14.2303	-14.4492	-14.2521	0	0	0	0	0	0	0	0	0	0	0	0	0	0	#N/A	0	0	0	0	0	0	0	0	0	0	0	0	0	0	#N/A	0	0
	0	724	0	0	-843.656	0	0	0	-0.0436249	2.25732	-0.125518	-0.635428	-13.6583	-15.0955	-14.7403	-14.9469	-14.9271	0	0	0	0	0	0	0	0	0	0	0	0	0	0	#N/A	0	0	0	0	0	0	0	0	0	0	0	0	0	0	#N/A	0	0
	0	725	0	0	-839.063	0	0	0	-0.330419	2.13403	-0.179824	-0.498484	-13.4358	-15.0523	-14.3034	-14.7035	-14.5814	0	0	0	0	0	0	0	0	0	0	0	0	0	0	#N/A	0	0	0	0	0	0	0	0	0	0	0	0	0	0	#N/A	0	0
	0	726	0	0	-843.397	0	0	0	-0.30479	1.92965	-0.348515	-0.792312	-13.3498	-14.7038	-14.2159	-14.2688	-14.6328	0	0	0	0	0	0	0	0	0	0	0	0	0	0	#N/A	0	0	0	0	0	0	0	0	0	0	0	0	0	0	#N/A	0	0
	0	727	0	0	-840.265	0	0	0	-0.204777	1.90044	-0.235127	-0.6251	-13.4131	-14.9985	-14.2857	-14.5849	-14.467	0	0	0	0	0	0	0	0	0	0	0	0	0	0	#N/A	0	0	0	0	0	0	0	0	0	0	0	0	0	0	#N/A	0	0
	0	728	0	0	-841.311	0	0	0	-0.225567	1.98436	-0.357492	-0.662405	-13.3167	-14.8862	-14.1047	-14.7165	-14.6218	0	0	0	0	0	0	0	0	0	0	0	0	0	0	#N/A	0	0	0	0	0	0	0	0	0	0	0	0	0	0	#N/A	0	0
	0	729	0	0	-843.894	0	0	0	-0.127362	2.11335	-0.398138	-0.61386	-13.4963	-15.3011	-14.3082	-14.9277	-14.5941	0	0	0	0	0	0	0	0	0	0	0	0	0	0	#N/A	0	0	0	0	0	0	0	0	0	0	0	0	0	0	#N/A	0	0
	0	730	0	0	-846.311	0	0	0	-0.00643214	2.00599	-0.371868	-0.528117	-13.5221	-15.0355	-14.7659	-14.9939	-14.7714	0	0	0	0	0	0	0	0	0	0	0	0	0	0	#N/A	0	0	0	0	0	0	0	0	0	0	0	0	0	0	#N/A	0	0
	0	731	0	0	-844.909	0	0	0	-0.319585	1.7893	-0.240888	-0.673457	-13.4103	-14.9596	-14.1031	-14.4835	-14.1018	0	0	0	0	0	0	0	0	0	0	0	0	0	0	#N/A	0	0	0	0	0	0	0	0	0	0	0	0	0	0	#N/A	0	0
	0	732	0	0	-841.769	0	0	0	-0.326475	2.12996	-0.139643	-0.61782	-13.5842	-15.1658	-14.3963	-14.6952	-14.4371	0	0	0	0	0	0	0	0	0	0	0	0	0	0	#N/A	0	0	0	0	0	0	0	0	0	0	0	0	0	0	#N/A	0	0
	0	733	0	0	-844.014	0	0	0	-0.090441	1.89672	-0.419737	-0.909734	-13.2737	-15.0264	-14.2997	-14.4622	-14.5201	0	0	0	0	0	0	0	0	0	0	0	0	0	0	#N/A	0	0	0	0	0	0	0	0	0	0	0	0	0	0	#N/A	0	0
	0	734	0	0	-841.153	0	0	0	-0.10199	2.09264	-0.331003	-0.762243	-13.6551	-14.9683	-14.4956	-14.7135	-14.7195	0	0	0	0	0	0	0	0	0	0	0	0	0	0	#N/A	0	0	0	0	0	0	0	0	0	0	0	0	0	0	#N/A	0	0
	0	735	0	0	-843.161	0	0	0	-0.32232	2.03212	-0.529245	-0.709005	-13.3672	-14.8507	-14.1402	-14.5811	-14.286	0	0	0	0	0	0	0	0	0	0	0	0	0	0	#N/A	0	0	0	0	0	0	0	0	0	0	0	0	0	0	#N/A	0	0
	0	736	0	0	-840.833	0	0	0	-0.19993	1.92926	-0.199728	-0.711337	-13.4615	-14.9718	-14.4351	-14.5525	-14.5225	0	0	0	0	0	0	0	0	0	0	0	0	0	0	#N/A	0	0	0	0	0	0	0	0	0	0	0	0	0	0	#N/A	0	0
	0	737	0	0	-845.073	0	0	0	-0.383195	1.81784	-0.267102	-0.369288	-13.4013	-14.7787	-14.2802	-14.5936	-14.2526	0	0	0	0	0	0	0	0	0	0	0	0	0	0	#N/A	0	0	0	0	0	0	0	0	0	0	0	0	0	0	#N/A	0	0
	0	738	0	0	-840.373	0	0	0	-0.264574	2.11259	-0.124874	-0.734606	-13.5348	-14.965	-14.2788	-14.8079	-14.6446	0	0	0	0	0	0	0	0	0	0	0	0	0	0	#N/A	0	0	0	0	0	0	0	0	0	0	0	0	0	0	#N/A	0	0
	0	739	0	0	-841.43	0	0	0	-0.391713	1.98837	-0.339447	-0.901809	-13.3198	-14.9007	-14.1267	-14.3108	-14.3547	0	0	0	0	0	0	0	0	0	0	0	0	0	0	#N/A	0	0	0	0	0	0	0	0	0	0	0	0	0	0	#N/A	0	0
	0	740	0	0	-839.981	0	0	0	-0.429281	1.93418	-0.313284	-0.702639	-13.3161	-14.6686	-14.1318	-14.483	-14.2312	0	0	0	0	0	0	0	0	0	0	0	0	0	0	#N/A	0	0	0	0	0	0	0	0	0	0	0	0	0	0	#N/A	0	0
	0	741	0	0	-840.44	0	0	0	-0.175402	2.04623	-0.213429	-0.666175	-13.6157	-15.0407	-14.2476	-14.7913	-14.6512	0	0	0	0	0	0	0	0	0	0	0	0	0	0	#N/A	0	0	0	0	0	0	0	0	0	0	0	0	0	0	#N/A	0	0
	0	742	0	0	-839.501	0	0	0	-0.230438	1.9938	-0.323165	-0.810531	-13.4391	-15.0279	-14.3196	-14.6511	-14.6083	0	0	0	0	0	0	0	0	0	0	0	0	0	0	#N/A	0	0	0	0	0	0	0	0	0	0	0	0	0	0	#N/A	0	0
	0	743	0	0	-843.366	0	0	0	-0.291931	2.04399	-0.291438	-0.875692	-13.5524	-14.729	-14.3149	-14.6781	-14.5563	0	0	0	0	0	0	0	0	0	0	0	0	0	0	#N/A	0	0	0	0	0	0	0	0	0	0	0	0	0	0	#N/A	0	0
	0	744	0	0	-844.629	0	0	0	-0.215786	2.10103	-0.337836	-0.531171	-13.4745	-14.9133	-14.48	-14.3903	-14.4891	0	0	0	0	0	0	0	0	0	0	0	0	0	0	#N/A	0	0	0	0	0	0	0	0	0	0	0	0	0	0	#N/A	0	0
	0	745	0	0	-843.109	0	0	0	-0.415977	2.16593	-0.299613	-0.671985	-13.1992	-14.9278	-14.2198	-14.3814	-14.3973	0	0	0	0	0	0	0	0	0	0	0	0	0	0	#N/A	0	0	0	0	0	0	0	0	0	0	0	0	0	0	#N/A	0	0
	0	746	0	0	-842.417	0	0	0	-0.0874918	1.95762	-0.549309	-0.859806	-13.3754	-14.8499	-14.3783	-14.8249	-14.5924	0	0	0	0	0	0	0	0	0	0	0	0	0	0	#N/A	0	0	0	0	0	0	0	0	0	0	0	0	0	0	#N/A	0	0
	0	747	0	0	-842.31	0	0	0	-0.250446	2.0581	-0.376663	-0.486355	-13.3627	-14.9834	-14.4829	-14.7939	-14.5161	0	0	0	0	0	0	0	0	0	0	0	0	0	0	#N/A	0	0	0	0	0	0	0	0	0	0	0	0	0	0	#N/A	0	0
	0	748	0	0	-842.011	0	0	0	-0.318212	1.91062	-0.359885	-0.775786	-13.3838	-14.7739	-14.2014	-14.474	-14.6711	0	0	0	0	0	0	0	0	0	0	0	0	0	0	#N/A	0	0	0	0	0	0	0	0	0	0	0	0	0	0	#N/A	0	0
	0	749	0	0	-843.785	0	0	0	-0.447514	1.96081	-0.392575	-0.733847	-13.015	-14.8821	-13.9502	-14.4984	-14.368	0	0	0	0	0	0	0	0	0	0	0	0	0	0	#N/A	0	0	0	0	0	0	0	0	0	0	0	0	0	0	#N/A	0	0
	0	750	0	0	-842.768	0	0	0	-0.395883	2.11834	-0.358149	-0.599508	-13.181	-14.7505	-14.2278	-14.5309	-14.343	0	0	0	0	0	0	0	0	0	0	0	0	0	0	#N/A	0	0	0	0	0	0	0	0	0	0	0	0	0	0	#N/A	0	0
	0	751	0	0	-841.194	0	0	0	-0.20127	2.08558	-0.153667	-0.437262	-13.7131	-15.034	-14.3319	-14.7312	-14.6247	0	0	0	0	0	0	0	0	0	0	0	0	0	0	#N/A	0	0	0	0	0	0	0	0	0	0	0	0	0	0	#N/A	0	0
	0	752	0	0	-843.8	0	0	0	-0.167399	1.79625	-0.667981	-0.842283	-13.2407	-15.0297	-14.2307	-14.4833	-14.4668	0	0	0	0	0	0	0	0	0	0	0	0	0	0	#N/A	0	0	0	0	0	0	0	0	0	0	0	0	0	0	#N/A	0	0
	0	753	0	0	-848.364	0	0	0	-0.434419	1.96356	-0.397297	-0.492303	-13.5589	-14.792	-14.0537	-14.2837	-14.3227	0	0	0	0	0	0	0	0	0	0	0	0	0	0	#N/A	0	0	0	0	0	0	0	0	0	0	0	0	0	0	#N/A	0	0
	0	754	0	0	-841.386	0	0	0	-0.347509	2.04299	-0.239397	-0.682695	-13.3824	-15.0249	-14.1968	-14.7271	-14.2693	0	0	0	0	0	0	0	0	0	0	0	0	0	0	#N/A	0	0	0	0	0	0	0	0	0	0	0	0	0	0	#N/A	0	0
	0	755	0	0	-842.484	0	0	0	-0.111778	2.11003	-0.090961	-0.720884	-13.6784	-15.0337	-14.3778	-14.7959	-14.8369	0	0	0	0	0	0	0	0	0	0	0	0	0	0	#N/A	0	0	0	0	0	0	0	0	0	0	0	0	0	0	#N/A	0	0
	0	756	0	0	-839.714	0	0	0	-0.189159	2.02006	-0.314944	-0.883922	-13.4993	-14.9861	-14.3258	-14.5946	-14.553	0	0	0	0	0	0	0	0	0	0	0	0	0	0	#N/A	0	0	0	0	0	0	0	0	0	0	0	0	0	0	#N/A	0	0
	0	757	0	0	-842.566	0	0	0	-0.108044	2.10276	-0.223875	-0.635706	-13.6185	-15.1857	-14.6671	-14.9693	-14.8486	0	0	0	0	0	0	0	0	0	0	0	0	0	0	#N/A	0	0	0	0	0	0	0	0	0	0	0	0	0	0	#N/A	0	0
	0	758	0	0	-843.698	0	0	0	-0.358489	2.03128	-0.113689	-0.605252	-13.2745	-15.2088	-14.3055	-14.6469	-14.5195	0	0	0	0	0	0	0	0	0	0	0	0	0	0	#N/A	0	0	0	0	0	0	0	0	0	0	0	0	0	0	#N/A	0	0
	0	759	0	0	-840.149	0	0	0	-0.441134	2.04383	-0.154476	-0.564239	-13.2965	-14.7579	-14.185	-14.5522	-14.2731	0	0	0	0	0	0	0	0	0	0	0	0	0	0	#N/A	0	0	0	0	0	0	0	0	0	0	0	0	0	0	#N/A	0	0
	0	760	0	0	-840.573	0	0	0	-0.329843	2.17402	-0.197018	-0.472638	-13.4273	-14.8231	-14.3	-14.6959	-14.5113	0	0	0	0	0	0	0	0	0	0	0	0	0	0	#N/A	0	0	0	0	0	0	0	0	0	0	0	0	0	0	#N/A	0	0
	0	761	0	0	-850.479	0	0	0	-0.188757	2.09893	-0.512062	-1.12839	-13.1647	-14.9546	-14.5157	-14.7822	-14.6545	0	0	0	0	0	0	0	0	0	0	0	0	0	0	#N/A	0	0	0	0	0	0	0	0	0	0	0	0	0	0	#N/A	0	0
	0	762	0	0	-841.41	0	0	0	-0.282908	2.07702	-0.347428	-0.450735	-13.4167	-14.8148	-14.2151	-14.6116	-14.4	0	0	0	0	0	0	0	0	0	0	0	0	0	0	#N/A	0	0	0	0	0	0	0	0	0	0	0	0	0	0	#N/A	0	0
	0	763	0	0	-842.966	0	0	0	-0.309612	2.05562	-0.163325	-0.923045	-13.4412	-14.7305	-14.3911	-14.5002	-14.4763	0	0	0	0	0	0	0	0	0	0	0	0	0	0	#N/A	0	0	0	0	0	0	0	0	0	0	0	0	0	0	#N/A	0	0
	0	764	0	0	-843.194	0	0	0	-0.440257	2.23904	-0.109819	-0.289768	-13.3589	-14.8268	-14.4387	-14.6504	-14.5777	0	0	0	0	0	0	0	0	0	0	0	0	0	0	#N/A	0	0	0	0	0	0	0	0	0	0	0	0	0	0	#N/A	0	0
	0	765	0	0	-843.644	0	0	0	-0.284064	2.04931	-0.219639	-0.810911	-13.3199	-14.7456	-14.1745	-14.4559	-14.3591	0	0	0	0	0	0	0	0	0	0	0	0	0	0	#N/A	0	0	0	0	0	0	0	0	0	0	0	0	0	0	#N/A	0	0
	0	766	0	0	-843.076	0	0	0	-0.435179	2.06713	-0.235736	-0.687144	-13.3386	-14.8033	-14.2764	-14.37	-14.153	0	0	0	0	0	0	0	0	0	0	0	0	0	0	#N/A	0	0	0	0	0	0	0	0	0	0	0	0	0	0	#N/A	0	0
	0	767	0	0	-845.487	0	0	0	-0.21367	2.02932	-0.134757	-0.962148	-13.5715	-14.9927	-14.4286	-14.9194	-14.3858	0	0	0	0	0	0	0	0	0	0	0	0	0	0	#N/A	0	0	0	0	0	0	0	0	0	0	0	0	0	0	#N/A	0	0
	0	768	0	0	-842.588	0	0	0	-0.167396	2.13223	0.0127235	-0.459554	-13.6417	-15.2756	-14.4963	-14.9184	-14.6527	0	0	0	0	0	0	0	0	0	0	0	0	0	0	#N/A	0	0	0	0	0	0	0	0	0	0	0	0	0	0	#N/A	0	0
	0	769	0	0	-842.315	0	0	0	-0.0819313	1.98178	-0.291763	-0.651758	-13.6801	-15.0141	-14.5158	-14.9339	-14.7633	0	0	0	0	0	0	0	0	0	0	0	0	0	0	#N/A	0	0	0	0	0	0	0	0	0	0	0	0	0	0	#N/A	0	0
	0	770	0	0	-842.905	0	0	0	-0.338513	1.84097	-0.535698	-0.887937	-13.2096	-14.9753	-14.0756	-14.523	-14.2799	0	0	0	0	0	0	0	0	0	0	0	0	0	0	#N/A	0	0	0	0	0	0	0	0	0	0	0	0	0	0	#N/A	0	0
	0	771	0	0	-841.961	0	0	0	-0.125213	2.08723	-0.278376	-0.379556	-13.5886	-15.0643	-14.4192	-14.702	-14.5636	0	0	0	0	0	0	0	0	0	0	0	0	0	0	#N/A	0	0	0	0	0	0	0	0	0	0	0	0	0	0	#N/A	0	0
	0	772	0	0	-842.681	0	0	0	-0.41682	2.01074	-0.24365	-0.424836	-13.4475	-14.6088	-14.1374	-14.6509	-14.441	0	0	0	0	0	0	0	0	0	0	0	0	0	0	#N/A	0	0	0	0	0	0	0	0	0	0	0	0	0	0	#N/A	0	0
	0	773	0	0	-841.743	0	0	0	-0.226767	2.08273	-0.241741	-0.395953	-13.628	-15.1593	-14.3377	-14.6883	-14.7599	0	0	0	0	0	0	0	0	0	0	0	0	0	0	#N/A	0	0	0	0	0	0	0	0	0	0	0	0	0	0	#N/A	0	0
	0	774	0	0	-841.995	0	0	0	-0.209351	1.81158	-0.416369	-0.647084	-13.3415	-14.6964	-14.281	-14.6524	-14.2667	0	0	0	0	0	0	0	0	0	0	0	0	0	0	#N/A	0	0	0	0	0	0	0	0	0	0	0	0	0	0	#N/A	0	0
	0	775	0	0	-844.213	0	0	0	-0.0730912	1.8725	-0.22721	-0.547852	-13.6733	-15.1032	-14.4372	-14.8642	-14.7668	0	0	0	0	0	0	0	0	0	0	0	0	0	0	#N/A	0	0	0	0	0	0	0	0	0	0	0	0	0	0	#N/A	0	0
	0	776	0	0	-844.437	0	0	0	-0.348823	1.96031	-0.206931	-0.912495	-13.2616	-15.0443	-14.312	-14.7464	-14.3209	0	0	0	0	0	0	0	0	0	0	0	0	0	0	#N/A	0	0	0	0	0	0	0	0	0	0	0	0	0	0	#N/A	0	0
	0	777	0	0	-842.203	0	0	0	-0.152325	2.05965	-0.299308	-0.601929	-13.3458	-14.9863	-14.377	-14.8458	-14.7019	0	0	0	0	0	0	0	0	0	0	0	0	0	0	#N/A	0	0	0	0	0	0	0	0	0	0	0	0	0	0	#N/A	0	0
	0	778	0	0	-841.723	0	0	0	-0.36417	1.89585	-0.229061	-0.655328	-13.2163	-15.0121	-14.1882	-14.4512	-14.3629	0	0	0	0	0	0	0	0	0	0	0	0	0	0	#N/A	0	0	0	0	0	0	0	0	0	0	0	0	0	0	#N/A	0	0
	0	779	0	0	-841.99	0	0	0	-0.435725	1.94103	-0.272124	-0.435185	-13.2926	-14.54	-14.1697	-14.4583	-14.2903	0	0	0	0	0	0	0	0	0	0	0	0	0	0	#N/A	0	0	0	0	0	0	0	0	0	0	0	0	0	0	#N/A	0	0
	0	780	0	0	-839.169	0	0	0	-0.178628	2.01729	-0.337947	-0.7188	-13.5069	-14.8714	-14.3067	-14.6232	-14.5955	0	0	0	0	0	0	0	0	0	0	0	0	0	0	#N/A	0	0	0	0	0	0	0	0	0	0	0	0	0	0	#N/A	0	0
	0	781	0	0	-844.808	0	0	0	-0.270161	1.80836	-0.40655	-0.499943	-13.3399	-14.929	-14.0127	-14.5826	-14.1565	0	0	0	0	0	0	0	0	0	0	0	0	0	0	#N/A	0	0	0	0	0	0	0	0	0	0	0	0	0	0	#N/A	0	0
	0	782	0	0	-843.32	0	0	0	-0.2072	2.17172	-0.00137602	-0.314225	-13.7525	-15.3275	-14.4175	-14.8754	-14.826	0	0	0	0	0	0	0	0	0	0	0	0	0	0	#N/A	0	0	0	0	0	0	0	0	0	0	0	0	0	0	#N/A	0	0
	0	783	0	0	-843.196	0	0	0	-0.143512	2.17447	-0.277224	-0.661145	-13.6637	-15.2682	-14.4142	-14.67	-14.89	0	0	0	0	0	0	0	0	0	0	0	0	0	0	#N/A	0	0	0	0	0	0	0	0	0	0	0	0	0	0	#N/A	0	0
	0	784	0	0	-841.842	0	0	0	-0.290086	2.0658	-0.215315	-0.524624	-13.3924	-15.1658	-14.22	-14.6318	-14.3572	0	0	0	0	0	0	0	0	0	0	0	0	0	0	#N/A	0	0	0	0	0	0	0	0	0	0	0	0	0	0	#N/A	0	0
	0	785	0	0	-839.775	0	0	0	-0.227149	2.01376	-0.371393	-0.840946	-13.4272	-15.0077	-14.2976	-14.6873	-14.5936	0	0	0	0	0	0	0	0	0	0	0	0	0	0	#N/A	0	0	0	0	0	0	0	0	0	0	0	0	0	0	#N/A	0	0
	0	786	0	0	-841.229	0	0	0	-0.325733	1.98288	-0.352906	-0.449459	-13.2968	-14.8803	-14.3023	-14.5551	-14.3002	0	0	0	0	0	0	0	0	0	0	0	0	0	0	#N/A	0	0	0	0	0	0	0	0	0	0	0	0	0	0	#N/A	0	0
	0	787	0	0	-840.575	0	0	0	-0.213345	2.09789	-0.290408	-0.456413	-13.4473	-14.8734	-14.4233	-14.7183	-14.5811	0	0	0	0	0	0	0	0	0	0	0	0	0	0	#N/A	0	0	0	0	0	0	0	0	0	0	0	0	0	0	#N/A	0	0
	0	788	0	0	-847.75	0	0	0	-0.333718	1.85517	-0.279972	-1.14775	-13.0379	-14.7745	-14.1403	-14.4697	-14.5111	0	0	0	0	0	0	0	0	0	0	0	0	0	0	#N/A	0	0	0	0	0	0	0	0	0	0	0	0	0	0	#N/A	0	0
	0	789	0	0	-844.14	0	0	0	-0.550302	2.29614	-0.0780789	-0.363491	-13.3572	-15.099	-14.3133	-14.461	-14.6005	0	0	0	0	0	0	0	0	0	0	0	0	0	0	#N/A	0	0	0	0	0	0	0	0	0	0	0	0	0	0	#N/A	0	0
	0	790	0	0	-843.339	0	0	0	-0.439974	1.94886	-0.197379	-0.56609	-13.3557	-15.1059	-14.0671	-14.3716	-14.4328	0	0	0	0	0	0	0	0	0	0	0	0	0	0	#N/A	0	0	0	0	0	0	0	0	0	0	0	0	0	0	#N/A	0	0
	0	791	0	0	-846.177	0	0	0	-0.246298	1.79934	-0.295488	-1.08529	-13.3034	-15.0022	-14.3797	-14.5268	-14.4957	0	0	0	0	0	0	0	0	0	0	0	0	0	0	#N/A	0	0	0	0	0	0	0	0	0	0	0	0	0	0	#N/A	0	0
	0	792	0	0	-840.439	0	0	0	-0.166279	2.08569	-0.299861	-0.833506	-13.4307	-14.9252	-14.4541	-14.7688	-14.6872	0	0	0	0	0	0	0	0	0	0	0	0	0	0	#N/A	0	0	0	0	0	0	0	0	0	0	0	0	0	0	#N/A	0	0
	0	793	0	0	-844.451	0	0	0	-0.346979	1.69048	-0.475333	-0.774979	-13.3175	-14.8267	-14.1065	-14.3567	-14.178	0	0	0	0	0	0	0	0	0	0	0	0	0	0	#N/A	0	0	0	0	0	0	0	0	0	0	0	0	0	0	#N/A	0	0
	0	794	0	0	-840.815	0	0	0	-0.311965	2.06352	-0.441239	-0.679813	-13.3922	-14.9914	-14.2149	-14.5154	-14.4224	0	0	0	0	0	0	0	0	0	0	0	0	0	0	#N/A	0	0	0	0	0	0	0	0	0	0	0	0	0	0	#N/A	0	0
	0	795	0	0	-845.019	0	0	0	-0.373251	1.84323	-0.545461	-0.593509	-13.1303	-14.6379	-14.1977	-14.5968	-14.167	0	0	0	0	0	0	0	0	0	0	0	0	0	0	#N/A	0	0	0	0	0	0	0	0	0	0	0	0	0	0	#N/A	0	0
	0	796	0	0	-843.453	0	0	0	-0.322094	1.83207	-0.488255	-0.85708	-13.2097	-14.6	-14.0436	-14.6645	-14.1359	0	0	0	0	0	0	0	0	0	0	0	0	0	0	#N/A	0	0	0	0	0	0	0	0	0	0	0	0	0	0	#N/A	0	0
	0	797	0	0	-841.698	0	0	0	-0.27652	2.11912	-0.106934	-0.693753	-13.4217	-14.9468	-14.3513	-14.7352	-14.3891	0	0	0	0	0	0	0	0	0	0	0	0	0	0	#N/A	0	0	0	0	0	0	0	0	0	0	0	0	0	0	#N/A	0	0
	0	798	0	0	-842.479	0	0	0	-0.207872	1.88714	-0.420722	-0.751878	-13.458	-14.6893	-14.0904	-14.4815	-14.6376	0	0	0	0	0	0	0	0	0	0	0	0	0	0	#N/A	0	0	0	0	0	0	0	0	0	0	0	0	0	0	#N/A	0	0
	0	799	0	0	-842.954	0	0	0	-0.5748	1.9495	-0.259634	-0.588709	-13.15	-14.835	-14.1385	-14.4832	-14.2024	0	0	0	0	0	0	0	0	0	0	0	0	0	0	#N/A	0	0	0	0	0	0	0	0	0	0	0	0	0	0	#N/A	0	0
	0	800	0	0	-842.642	0	0	0	-0.363848	2.07569	-0.165373	-0.368496	-13.5184	-14.9913	-14.3284	-14.4928	-14.2968	0	0	0	0	0	0	0	0	0	0	0	0	0	0	#N/A	0	0	0	0	0	0	0	0	0	0	0	0	0	0	#N/A	0	0
	0	801	0	0	-842.864	0	0	0	-0.438584	2.02749	-0.22183	-0.432602	-13.328	-14.7148	-13.9535	-14.6549	-14.3194	0	0	0	0	0	0	0	0	0	0	0	0	0	0	#N/A	0	0	0	0	0	0	0	0	0	0	0	0	0	0	#N/A	0	0
	0	802	0	0	-841.996	0	0	0	-0.264643	2.0098	-0.275361	-0.866275	-13.4595	-14.6523	-14.3314	-14.7059	-14.4782	0	0	0	0	0	0	0	0	0	0	0	0	0	0	#N/A	0	0	0	0	0	0	0	0	0	0	0	0	0	0	#N/A	0	0
	0	803	0	0	-841.941	0	0	0	-0.342096	2.04805	-0.132046	-0.813651	-13.3816	-14.8363	-14.1566	-14.8059	-14.4782	0	0	0	0	0	0	0	0	0	0	0	0	0	0	#N/A	0	0	0	0	0	0	0	0	0	0	0	0	0	0	#N/A	0	0
	0	804	0	0	-842.733	0	0	0	-0.226866	1.82827	-0.545442	-0.901602	-13.2458	-14.7579	-13.955	-14.3042	-14.4487	0	0	0	0	0	0	0	0	0	0	0	0	0	0	#N/A	0	0	0	0	0	0	0	0	0	0	0	0	0	0	#N/A	0	0
	0	805	0	0	-843.71	0	0	0	0.0415408	1.95988	-0.345155	-0.987878	-13.5195	-15.0708	-14.4316	-14.7019	-14.6083	0	0	0	0	0	0	0	0	0	0	0	0	0	0	#N/A	0	0	0	0	0	0	0	0	0	0	0	0	0	0	#N/A	0	0
	0	806	0	0	-842.083	0	0	0	-0.138407	1.95532	-0.305638	-0.541437	-13.5198	-15.196	-14.2683	-14.8634	-14.6038	0	0	0	0	0	0	0	0	0	0	0	0	0	0	#N/A	0	0	0	0	0	0	0	0	0	0	0	0	0	0	#N/A	0	0
	0	807	0	0	-840.597	0	0	0	-0.487189	1.93217	-0.230556	-0.711586	-13.2805	-14.6555	-14.1125	-14.3102	-14.2413	0	0	0	0	0	0	0	0	0	0	0	0	0	0	#N/A	0	0	0	0	0	0	0	0	0	0	0	0	0	0	#N/A	0	0
	0	808	0	0	-841.556	0	0	0	-0.433659	2.0009	-0.204911	-0.729713	-13.1571	-14.8558	-14.293	-14.4773	-14.3732	0	0	0	0	0	0	0	0	0	0	0	0	0	0	#N/A	0	0	0	0	0	0	0	0	0	0	0	0	0	0	#N/A	0	0
	0	809	0	0	-846.321	0	0	0	-0.327798	1.93805	-0.292289	-0.447819	-13.4353	-14.6963	-14.403	-14.4779	-14.1218	0	0	0	0	0	0	0	0	0	0	0	0	0	0	#N/A	0	0	0	0	0	0	0	0	0	0	0	0	0	0	#N/A	0	0
	0	810	0	0	-844.06	0	0	0	-0.350598	2.13147	0.146076	-0.354281	-13.5313	-15.0904	-14.4115	-14.7518	-14.5318	0	0	0	0	0	0	0	0	0	0	0	0	0	0	#N/A	0	0	0	0	0	0	0	0	0	0	0	0	0	0	#N/A	0	0
	0	811	0	0	-842.174	0	0	0	-0.24814	1.73369	-0.383581	-1.00951	-13.2988	-14.5667	-14.1542	-14.4165	-14.3064	0	0	0	0	0	0	0	0	0	0	0	0	0	0	#N/A	0	0	0	0	0	0	0	0	0	0	0	0	0	0	#N/A	0	0
	0	812	0	0	-839.488	0	0	0	-0.272255	1.90773	-0.43205	-0.896371	-13.2418	-14.8977	-14.1905	-14.5088	-14.424	0	0	0	0	0	0	0	0	0	0	0	0	0	0	#N/A	0	0	0	0	0	0	0	0	0	0	0	0	0	0	#N/A	0	0
	0	813	0	0	-840.064	0	0	0	-0.358127	1.88338	-0.215505	-0.761335	-13.3123	-14.73	-14.1396	-14.6058	-14.3625	0	0	0	0	0	0	0	0	0	0	0	0	0	0	#N/A	0	0	0	0	0	0	0	0	0	0	0	0	0	0	#N/A	0	0
	0	814	0	0	-842.372	0	0	0	-0.261988	2.186	-0.191564	-0.598362	-13.6166	-14.8945	-14.5078	-14.8899	-14.7225	0	0	0	0	0	0	0	0	0	0	0	0	0	0	#N/A	0	0	0	0	0	0	0	0	0	0	0	0	0	0	#N/A	0	0
	0	815	0	0	-844.852	0	0	0	-0.111013	2.18049	0.000442676	-0.569853	-13.7524	-15.4374	-14.7205	-15.0481	-14.7789	0	0	0	0	0	0	0	0	0	0	0	0	0	0	#N/A	0	0	0	0	0	0	0	0	0	0	0	0	0	0	#N/A	0	0
	0	816	0	0	-843.726	0	0	0	-0.129305	1.78056	-0.58797	-0.997628	-13.476	-14.8303	-14.2452	-14.567	-14.3085	0	0	0	0	0	0	0	0	0	0	0	0	0	0	#N/A	0	0	0	0	0	0	0	0	0	0	0	0	0	0	#N/A	0	0
	0	817	0	0	-840.791	0	0	0	-0.466159	1.97773	-0.268836	-0.558561	-13.1235	-14.7511	-14.0315	-14.4787	-14.2999	0	0	0	0	0	0	0	0	0	0	0	0	0	0	#N/A	0	0	0	0	0	0	0	0	0	0	0	0	0	0	#N/A	0	0
	0	818	0	0	-840.531	0	0	0	-0.328042	2.03895	-0.19911	-0.573649	-13.4073	-14.9089	-14.2354	-14.5625	-14.2667	0	0	0	0	0	0	0	0	0	0	0	0	0	0	#N/A	0	0	0	0	0	0	0	0	0	0	0	0	0	0	#N/A	0	0
	0	819	0	0	-843.113	0	0	0	-0.0317304	1.93459	-0.358528	-0.789787	-13.3886	-14.9268	-14.3568	-14.7413	-14.7758	0	0	0	0	0	0	0	0	0	0	0	0	0	0	#N/A	0	0	0	0	0	0	0	0	0	0	0	0	0	0	#N/A	0	0
	0	820	0	0	-839.131	0	0	0	-0.34389	1.89725	-0.301018	-0.699047	-13.2756	-14.8379	-14.116	-14.4156	-14.4068	0	0	0	0	0	0	0	0	0	0	0	0	0	0	#N/A	0	0	0	0	0	0	0	0	0	0	0	0	0	0	#N/A	0	0
	0	821	0	0	-846.233	0	0	0	-0.0551452	1.85952	-0.324915	-0.895662	-13.5618	-15.1729	-14.5987	-14.701	-14.771	0	0	0	0	0	0	0	0	0	0	0	0	0	0	#N/A	0	0	0	0	0	0	0	0	0	0	0	0	0	0	#N/A	0	0
	0	822	0	0	-841.832	0	0	0	-0.327461	1.94611	-0.101461	-0.770093	-13.3835	-14.7695	-14.2364	-14.4547	-14.3986	0	0	0	0	0	0	0	0	0	0	0	0	0	0	#N/A	0	0	0	0	0	0	0	0	0	0	0	0	0	0	#N/A	0	0
	0	823	0	0	-842.445	0	0	0	-0.154519	2.06238	-0.249661	-0.525024	-13.439	-14.9955	-14.4495	-14.5906	-14.8087	0	0	0	0	0	0	0	0	0	0	0	0	0	0	#N/A	0	0	0	0	0	0	0	0	0	0	0	0	0	0	#N/A	0	0
	0	824	0	0	-843.783	0	0	0	-0.410354	1.6704	-0.393229	-0.678628	-13.193	-14.4157	-13.991	-14.3834	-14.133	0	0	0	0	0	0	0	0	0	0	0	0	0	0	#N/A	0	0	0	0	0	0	0	0	0	0	0	0	0	0	#N/A	0	0
	0	825	0	0	-841.122	0	0	0	-0.41502	2.01515	-0.226551	-0.51131	-13.4314	-14.9791	-14.031	-14.503	-14.3675	0	0	0	0	0	0	0	0	0	0	0	0	0	0	#N/A	0	0	0	0	0	0	0	0	0	0	0	0	0	0	#N/A	0	0
	0	826	0	0	-841.293	0	0	0	-0.136615	2.18066	-0.285345	-0.455459	-13.6433	-15.1613	-14.377	-14.8544	-14.7764	0	0	0	0	0	0	0	0	0	0	0	0	0	0	#N/A	0	0	0	0	0	0	0	0	0	0	0	0	0	0	#N/A	0	0
	0	827	0	0	-840.333	0	0	0	-0.19214	1.96257	-0.22626	-0.649854	-13.4966	-14.975	-14.2876	-14.5256	-14.6354	0	0	0	0	0	0	0	0	0	0	0	0	0	0	#N/A	0	0	0	0	0	0	0	0	0	0	0	0	0	0	#N/A	0	0
	0	828	0	0	-843.298	0	0	0	-0.177246	2.15867	-0.108616	-0.493993	-13.6625	-15.0596	-14.6156	-15.0919	-14.6032	0	0	0	0	0	0	0	0	0	0	0	0	0	0	#N/A	0	0	0	0	0	0	0	0	0	0	0	0	0	0	#N/A	0	0
	0	829	0	0	-839.687	0	0	0	-0.20905	1.90965	-0.406407	-0.82839	-13.3918	-14.9363	-14.3697	-14.5567	-14.4469	0	0	0	0	0	0	0	0	0	0	0	0	0	0	#N/A	0	0	0	0	0	0	0	0	0	0	0	0	0	0	#N/A	0	0
	0	830	0	0	-841.162	0	0	0	-0.3719	1.98613	-0.299694	-0.875735	-13.1912	-14.8301	-14.314	-14.4971	-14.4593	0	0	0	0	0	0	0	0	0	0	0	0	0	0	#N/A	0	0	0	0	0	0	0	0	0	0	0	0	0	0	#N/A	0	0
	0	831	0	0	-841.999	0	0	0	-0.479582	1.83854	-0.492332	-0.871321	-13.0711	-14.6775	-14.0764	-14.2505	-14.2097	0	0	0	0	0	0	0	0	0	0	0	0	0	0	#N/A	0	0	0	0	0	0	0	0	0	0	0	0	0	0	#N/A	0	0
	0	832	0	0	-840.34	0	0	0	-0.248321	2.1722	-0.291679	-0.67155	-13.5387	-14.9597	-14.3649	-14.6708	-14.6669	0	0	0	0	0	0	0	0	0	0	0	0	0	0	#N/A	0	0	0	0	0	0	0	0	0	0	0	0	0	0	#N/A	0	0
	0	833	0	0	-840.139	0	0	0	-0.501787	1.95221	-0.258611	-0.506202	-13.1903	-14.8054	-14.0546	-14.4166	-14.2707	0	0	0	0	0	0	0	0	0	0	0	0	0	0	#N/A	0	0	0	0	0	0	0	0	0	0	0	0	0	0	#N/A	0	0
	0	834	0	0	-842.457	0	0	0	-0.349929	1.9725	-0.358432	-0.506402	-13.303	-14.9074	-14.3917	-14.6464	-14.5471	0	0	0	0	0	0	0	0	0	0	0	0	0	0	#N/A	0	0	0	0	0	0	0	0	0	0	0	0	0	0	#N/A	0	0
	0	835	0	0	-842.019	0	0	0	-0.371906	1.86853	-0.423477	-0.892339	-13.1385	-14.7813	-13.8793	-14.4023	-14.1716	0	0	0	0	0	0	0	0	0	0	0	0	0	0	#N/A	0	0	0	0	0	0	0	0	0	0	0	0	0	0	#N/A	0	0
	0	836	0	0	-844.194	0	0	0	-0.272227	2.19831	-0.144548	-0.523779	-13.5193	-14.9417	-14.2526	-14.4894	-14.5356	0	0	0	0	0	0	0	0	0	0	0	0	0	0	#N/A	0	0	0	0	0	0	0	0	0	0	0	0	0	0	#N/A	0	0
	0	837	0	0	-844.487	0	0	0	-0.370423	2.04896	-0.459242	-0.849008	-13.0894	-14.8675	-14.2239	-14.6023	-14.5546	0	0	0	0	0	0	0	0	0	0	0	0	0	0	#N/A	0	0	0	0	0	0	0	0	0	0	0	0	0	0	#N/A	0	0
	0	838	0	0	-840.101	0	0	0	-0.237584	2.07336	-0.398229	-0.811907	-13.4045	-14.8638	-14.3608	-14.6444	-14.5308	0	0	0	0	0	0	0	0	0	0	0	0	0	0	#N/A	0	0	0	0	0	0	0	0	0	0	0	0	0	0	#N/A	0	0
	0	839	0	0	-840.637	0	0	0	-0.193633	1.94542	-0.398406	-0.857639	-13.2957	-14.8839	-14.2645	-14.5772	-14.6795	0	0	0	0	0	0	0	0	0	0	0	0	0	0	#N/A	0	0	0	0	0	0	0	0	0	0	0	0	0	0	#N/A	0	0
	0	840	0	0	-840.373	0	0	0	-0.434329	2.00387	-0.309343	-0.808232	-13.2136	-14.8666	-14.2165	-14.42	-14.2807	0	0	0	0	0	0	0	0	0	0	0	0	0	0	#N/A	0	0	0	0	0	0	0	0	0	0	0	0	0	0	#N/A	0	0
	0	841	0	0	-841.955	0	0	0	-0.110349	2.12628	-0.328777	-0.817194	-13.5477	-14.9886	-14.3337	-14.719	-14.5741	0	0	0	0	0	0	0	0	0	0	0	0	0	0	#N/A	0	0	0	0	0	0	0	0	0	0	0	0	0	0	#N/A	0	0
	0	842	0	0	-842.278	0	0	0	-0.177084	2.00222	-0.327846	-0.776649	-13.3902	-14.88	-14.1641	-14.8895	-14.5319	0	0	0	0	0	0	0	0	0	0	0	0	0	0	#N/A	0	0	0	0	0	0	0	0	0	0	0	0	0	0	#N/A	0	0
	0	843	0	0	-845.612	0	0	0	-0.307291	2.02291	-0.183298	-0.725489	-13.7102	-14.8086	-14.2265	-14.5489	-14.4447	0	0	0	0	0	0	0	0	0	0	0	0	0	0	#N/A	0	0	0	0	0	0	0	0	0	0	0	0	0	0	#N/A	0	0
	0	844	0	0	-844.569	0	0	0	-0.276476	1.8855	-0.492006	-0.42525	-13.3979	-14.8714	-14.3212	-14.6943	-14.4208	0	0	0	0	0	0	0	0	0	0	0	0	0	0	#N/A	0	0	0	0	0	0	0	0	0	0	0	0	0	0	#N/A	0	0
	0	845	0	0	-840.326	0	0	0	-0.240356	2.14313	-0.178235	-0.645949	-13.5078	-14.8645	-14.4979	-14.7176	-14.6555	0	0	0	0	0	0	0	0	0	0	0	0	0	0	#N/A	0	0	0	0	0	0	0	0	0	0	0	0	0	0	#N/A	0	0
	0	846	0	0	-840.831	0	0	0	-0.3881	1.95454	-0.31812	-0.664587	-13.3625	-14.7329	-14.0334	-14.3174	-14.2876	0	0	0	0	0	0	0	0	0	0	0	0	0	0	#N/A	0	0	0	0	0	0	0	0	0	0	0	0	0	0	#N/A	0	0
	0	847	0	0	-842.751	0	0	0	-0.405407	1.86679	-0.30894	-0.856898	-13.2559	-14.5776	-14.006	-14.6555	-14.3625	0	0	0	0	0	0	0	0	0	0	0	0	0	0	#N/A	0	0	0	0	0	0	0	0	0	0	0	0	0	0	#N/A	0	0
	0	848	0	0	-843.503	0	0	0	-0.180604	2.17413	-0.11029	-0.749465	-13.6519	-14.9975	-14.6351	-14.7933	-14.5172	0	0	0	0	0	0	0	0	0	0	0	0	0	0	#N/A	0	0	0	0	0	0	0	0	0	0	0	0	0	0	#N/A	0	0
	0	849	0	0	-840.241	0	0	0	-0.199282	1.90443	-0.344549	-0.8774	-13.3975	-14.964	-14.2605	-14.7031	-14.5938	0	0	0	0	0	0	0	0	0	0	0	0	0	0	#N/A	0	0	0	0	0	0	0	0	0	0	0	0	0	0	#N/A	0	0
	0	850	0	0	-840.183	0	0	0	-0.15602	2.03822	-0.229679	-0.50022	-13.6171	-15.061	-14.4019	-14.7543	-14.5102	0	0	0	0	0	0	0	0	0	0	0	0	0	0	#N/A	0	0	0	0	0	0	0	0	0	0	0	0	0	0	#N/A	0	0
	0	851	0	0	-846.014	0	0	0	-0.190054	2.02845	-0.330942	-0.686515	-13.6325	-15.2158	-14.2807	-14.3912	-14.6498	0	0	0	0	0	0	0	0	0	0	0	0	0	0	#N/A	0	0	0	0	0	0	0	0	0	0	0	0	0	0	#N/A	0	0
	0	852	0	0	-848.331	0	0	0	-0.393065	1.92473	-0.585142	-0.594335	-13.2604	-14.875	-14.2272	-14.5753	-14.5725	0	0	0	0	0	0	0	0	0	0	0	0	0	0	#N/A	0	0	0	0	0	0	0	0	0	0	0	0	0	0	#N/A	0	0
	0	853	0	0	-839.648	0	0	0	-0.250028	1.87957	-0.457063	-0.842399	-13.2726	-14.7658	-14.233	-14.5208	-14.2939	0	0	0	0	0	0	0	0	0	0	0	0	0	0	#N/A	0	0	0	0	0	0	0	0	0	0	0	0	0	0	#N/A	0	0
	0	854	0	0	-840.321	0	0	0	-0.459222	1.94043	-0.286005	-0.543014	-13.3503	-14.8201	-14.1053	-14.4541	-14.3419	0	0	0	0	0	0	0	0	0	0	0	0	0	0	#N/A	0	0	0	0	0	0	0	0	0	0	0	0	0	0	#N/A	0	0
	0	855	0	0	-843.506	0	0	0	-0.0138786	2.28234	-0.221659	-0.577998	-13.7049	-15.2975	-14.5482	-14.9366	-14.9856	0	0	0	0	0	0	0	0	0	0	0	0	0	0	#N/A	0	0	0	0	0	0	0	0	0	0	0	0	0	0	#N/A	0	0
	0	856	0	0	-839.94	0	0	0	-0.361138	1.9387	-0.235655	-0.844397	-13.3393	-14.9154	-14.1259	-14.4905	-14.3285	0	0	0	0	0	0	0	0	0	0	0	0	0	0	#N/A	0	0	0	0	0	0	0	0	0	0	0	0	0	0	#N/A	0	0
	0	857	0	0	-840.763	0	0	0	-0.355041	1.9877	-0.143357	-0.657775	-13.353	-14.9286	-14.1625	-14.6172	-14.2695	0	0	0	0	0	0	0	0	0	0	0	0	0	0	#N/A	0	0	0	0	0	0	0	0	0	0	0	0	0	0	#N/A	0	0
	0	858	0	0	-840.157	0	0	0	-0.367628	1.89291	-0.290306	-0.673134	-13.2351	-14.846	-13.9874	-14.4972	-14.3363	0	0	0	0	0	0	0	0	0	0	0	0	0	0	#N/A	0	0	0	0	0	0	0	0	0	0	0	0	0	0	#N/A	0	0
	0	859	0	0	-843.386	0	0	0	-0.409905	2.21464	-0.29879	-0.636064	-13.3677	-15.1089	-14.1305	-14.6428	-14.4278	0	0	0	0	0	0	0	0	0	0	0	0	0	0	#N/A	0	0	0	0	0	0	0	0	0	0	0	0	0	0	#N/A	0	0
	0	860	0	0	-838.902	0	0	0	-0.312664	2.02042	-0.32353	-0.658964	-13.3708	-14.9524	-14.3067	-14.5154	-14.502	0	0	0	0	0	0	0	0	0	0	0	0	0	0	#N/A	0	0	0	0	0	0	0	0	0	0	0	0	0	0	#N/A	0	0
	0	861	0	0	-841.471	0	0	0	-0.157297	2.12652	-0.351997	-0.839741	-13.5543	-15.119	-14.5086	-14.706	-14.7083	0	0	0	0	0	0	0	0	0	0	0	0	0	0	#N/A	0	0	0	0	0	0	0	0	0	0	0	0	0	0	#N/A	0	0
	0	862	0	0	-842.729	0	0	0	-0.525109	1.99772	-0.0687613	-0.613702	-13.306	-14.8724	-13.9798	-14.3585	-14.4248	0	0	0	0	0	0	0	0	0	0	0	0	0	0	#N/A	0	0	0	0	0	0	0	0	0	0	0	0	0	0	#N/A	0	0
	0	863	0	0	-846.603	0	0	0	0.000977742	1.98629	-0.354933	-1.08702	-13.7094	-14.8524	-14.3977	-14.8415	-14.5418	0	0	0	0	0	0	0	0	0	0	0	0	0	0	#N/A	0	0	0	0	0	0	0	0	0	0	0	0	0	0	#N/A	0	0
	0	864	0	0	-840.69	0	0	0	-0.21629	2.10429	-0.314428	-0.678409	-13.4243	-14.8844	-14.4446	-14.8388	-14.6508	0	0	0	0	0	0	0	0	0	0	0	0	0	0	#N/A	0	0	0	0	0	0	0	0	0	0	0	0	0	0	#N/A	0	0
	0	865	0	0	-842.793	0	0	0	-0.0908227	2.13524	-0.0679648	-0.771453	-13.6765	-15.0346	-14.546	-14.8771	-14.6526	0	0	0	0	0	0	0	0	0	0	0	0	0	0	#N/A	0	0	0	0	0	0	0	0	0	0	0	0	0	0	#N/A	0	0
	0	866	0	0	-843.633	0	0	0	-0.368236	1.71799	-0.408011	-0.649585	-13.1559	-14.638	-13.9112	-14.5274	-14.0905	0	0	0	0	0	0	0	0	0	0	0	0	0	0	#N/A	0	0	0	0	0	0	0	0	0	0	0	0	0	0	#N/A	0	0
	0	867	0	0	-841.579	0	0	0	-0.198955	2.06461	-0.383578	-0.652479	-13.4972	-14.8901	-14.3104	-14.739	-14.3713	0	0	0	0	0	0	0	0	0	0	0	0	0	0	#N/A	0	0	0	0	0	0	0	0	0	0	0	0	0	0	#N/A	0	0
	0	868	0	0	-843.94	0	0	0	-0.261517	1.85381	-0.216349	-0.598111	-13.3565	-14.7742	-14.326	-14.7728	-14.2447	0	0	0	0	0	0	0	0	0	0	0	0	0	0	#N/A	0	0	0	0	0	0	0	0	0	0	0	0	0	0	#N/A	0	0
	0	869	0	0	-844.325	0	0	0	-0.677868	1.85909	-0.243285	-0.697611	-12.9915	-14.4113	-13.7733	-14.181	-14.1212	0	0	0	0	0	0	0	0	0	0	0	0	0	0	#N/A	0	0	0	0	0	0	0	0	0	0	0	0	0	0	#N/A	0	0
	0	870	0	0	-841.554	0	0	0	-0.317981	1.8516	-0.262191	-0.67364	-13.3429	-14.6849	-14.2104	-14.4542	-14.5823	0	0	0	0	0	0	0	0	0	0	0	0	0	0	#N/A	0	0	0	0	0	0	0	0	0	0	0	0	0	0	#N/A	0	0
	0	871	0	0	-841.177	0	0	0	-0.36903	1.82414	-0.255081	-0.685717	-13.2397	-14.8857	-14.0871	-14.3687	-14.3456	0	0	0	0	0	0	0	0	0	0	0	0	0	0	#N/A	0	0	0	0	0	0	0	0	0	0	0	0	0	0	#N/A	0	0
	0	872	0	0	-844.518	0	0	0	-0.155963	1.74309	-0.296056	-1.0064	-13.3722	-15.0285	-14.2649	-14.528	-14.3772	0	0	0	0	0	0	0	0	0	0	0	0	0	0	#N/A	0	0	0	0	0	0	0	0	0	0	0	0	0	0	#N/A	0	0
	0	873	0	0	-840.308	0	0	0	-0.283617	1.9708	-0.327321	-0.748224	-13.5165	-14.9213	-14.2906	-14.5764	-14.4369	0	0	0	0	0	0	0	0	0	0	0	0	0	0	#N/A	0	0	0	0	0	0	0	0	0	0	0	0	0	0	#N/A	0	0
	0	874	0	0	-841.204	0	0	0	-0.0386255	2.09636	-0.27431	-0.604984	-13.6112	-15.2593	-14.6243	-14.8281	-14.8237	0	0	0	0	0	0	0	0	0	0	0	0	0	0	#N/A	0	0	0	0	0	0	0	0	0	0	0	0	0	0	#N/A	0	0
	0	875	0	0	-840.064	0	0	0	-0.358127	1.88338	-0.215505	-0.761335	-13.3123	-14.73	-14.1396	-14.6058	-14.3625	0	0	0	0	0	0	0	0	0	0	0	0	0	0	#N/A	0	0	0	0	0	0	0	0	0	0	0	0	0	0	#N/A	0	0
	0	876	0	0	-839.74	0	0	0	-0.366774	2.0771	-0.218738	-0.516727	-13.3825	-14.7709	-14.3215	-14.6816	-14.4542	0	0	0	0	0	0	0	0	0	0	0	0	0	0	#N/A	0	0	0	0	0	0	0	0	0	0	0	0	0	0	#N/A	0	0
	0	877	0	0	-846.688	0	0	0	-0.337394	2.12609	-0.209396	-0.991609	-13.4398	-14.8274	-14.1261	-14.351	-14.6057	0	0	0	0	0	0	0	0	0	0	0	0	0	0	#N/A	0	0	0	0	0	0	0	0	0	0	0	0	0	0	#N/A	0	0
	0	878	0	0	-843.305	0	0	0	-0.374625	2.2962	-0.0505204	-0.356674	-13.5209	-15.0424	-14.3584	-14.7548	-14.4041	0	0	0	0	0	0	0	0	0	0	0	0	0	0	#N/A	0	0	0	0	0	0	0	0	0	0	0	0	0	0	#N/A	0	0
	0	879	0	0	-841.182	0	0	0	-0.443601	1.79122	-0.38885	-0.709747	-13.0719	-14.5855	-14.0102	-14.3817	-14.2853	0	0	0	0	0	0	0	0	0	0	0	0	0	0	#N/A	0	0	0	0	0	0	0	0	0	0	0	0	0	0	#N/A	0	0
	0	880	0	0	-842.07	0	0	0	-0.131116	2.03111	-0.278228	-0.666635	-13.4894	-15.1731	-14.6225	-14.6387	-14.6502	0	0	0	0	0	0	0	0	0	0	0	0	0	0	#N/A	0	0	0	0	0	0	0	0	0	0	0	0	0	0	#N/A	0	0
	0	881	0	0	-848.518	0	0	0	0.0818039	2.17294	-0.275124	-0.796061	-13.7837	-15.3995	-14.9964	-14.9149	-14.8211	0	0	0	0	0	0	0	0	0	0	0	0	0	0	#N/A	0	0	0	0	0	0	0	0	0	0	0	0	0	0	#N/A	0	0
	0	882	0	0	-840.97	0	0	0	-0.144453	1.97673	-0.353068	-0.656266	-13.5941	-15.0568	-14.4605	-14.8147	-14.5614	0	0	0	0	0	0	0	0	0	0	0	0	0	0	#N/A	0	0	0	0	0	0	0	0	0	0	0	0	0	0	#N/A	0	0
	0	883	0	0	-845.942	0	0	0	-0.558778	1.93726	-0.189258	-0.553036	-13.262	-14.5175	-13.7788	-14.385	-14.0518	0	0	0	0	0	0	0	0	0	0	0	0	0	0	#N/A	0	0	0	0	0	0	0	0	0	0	0	0	0	0	#N/A	0	0
	0	884	0	0	-840.775	0	0	0	-0.389953	2.02763	-0.288168	-0.665006	-13.3277	-14.6409	-14.0839	-14.6353	-14.4105	0	0	0	0	0	0	0	0	0	0	0	0	0	0	#N/A	0	0	0	0	0	0	0	0	0	0	0	0	0	0	#N/A	0	0
	0	885	0	0	-845.204	0	0	0	-0.166155	2.23395	-0.207829	-0.226807	-13.5376	-15.3514	-14.4855	-14.8214	-14.878	0	0	0	0	0	0	0	0	0	0	0	0	0	0	#N/A	0	0	0	0	0	0	0	0	0	0	0	0	0	0	#N/A	0	0
	0	886	0	0	-842.674	0	0	0	-0.20702	2.24947	-0.176101	-0.278037	-13.7477	-15.0676	-14.5023	-14.8769	-14.7052	0	0	0	0	0	0	0	0	0	0	0	0	0	0	#N/A	0	0	0	0	0	0	0	0	0	0	0	0	0	0	#N/A	0	0
	0	887	0	0	-840.956	0	0	0	-0.290234	1.91488	-0.423524	-0.938968	-13.3522	-14.9126	-14.2684	-14.4686	-14.3023	0	0	0	0	0	0	0	0	0	0	0	0	0	0	#N/A	0	0	0	0	0	0	0	0	0	0	0	0	0	0	#N/A	0	0
	0	888	0	0	-840.601	0	0	0	-0.193982	2.06205	-0.428222	-0.773619	-13.4936	-15.0043	-14.3464	-14.6923	-14.4786	0	0	0	0	0	0	0	0	0	0	0	0	0	0	#N/A	0	0	0	0	0	0	0	0	0	0	0	0	0	0	#N/A	0	0
	0	889	0	0	-844.832	0	0	0	-0.0435129	2.26428	-0.0259666	-0.500751	-13.7199	-15.2562	-14.5386	-15.1667	-14.8431	0	0	0	0	0	0	0	0	0	0	0	0	0	0	#N/A	0	0	0	0	0	0	0	0	0	0	0	0	0	0	#N/A	0	0
	0	890	0	0	-843.618	0	0	0	-0.327134	2.02018	-0.150966	-0.38373	-13.498	-14.8113	-14.2083	-14.4353	-14.7048	0	0	0	0	0	0	0	0	0	0	0	0	0	0	#N/A	0	0	0	0	0	0	0	0	0	0	0	0	0	0	#N/A	0	0
	0	891	0	0	-842.718	0	0	0	-0.246848	1.96116	-0.209418	-0.564433	-13.3928	-14.7941	-14.5055	-14.5167	-14.5993	0	0	0	0	0	0	0	0	0	0	0	0	0	0	#N/A	0	0	0	0	0	0	0	0	0	0	0	0	0	0	#N/A	0	0
	0	892	0	0	-840.864	0	0	0	-0.270956	2.14455	-0.177151	-0.663709	-13.567	-15.0313	-14.2177	-14.741	-14.7089	0	0	0	0	0	0	0	0	0	0	0	0	0	0	#N/A	0	0	0	0	0	0	0	0	0	0	0	0	0	0	#N/A	0	0
	0	893	0	0	-843.006	0	0	0	-0.29921	1.7502	-0.532835	-0.786313	-13.2563	-14.4869	-13.9307	-14.5018	-14.2218	0	0	0	0	0	0	0	0	0	0	0	0	0	0	#N/A	0	0	0	0	0	0	0	0	0	0	0	0	0	0	#N/A	0	0
	0	894	0	0	-843.25	0	0	0	-0.635533	2.08858	-0.208015	-0.706329	-13.151	-14.7571	-14.1047	-14.4195	-14.355	0	0	0	0	0	0	0	0	0	0	0	0	0	0	#N/A	0	0	0	0	0	0	0	0	0	0	0	0	0	0	#N/A	0	0
	0	895	0	0	-840	0	0	0	-0.31902	1.89895	-0.291997	-0.873921	-13.2769	-14.7852	-14.0929	-14.6251	-14.396	0	0	0	0	0	0	0	0	0	0	0	0	0	0	#N/A	0	0	0	0	0	0	0	0	0	0	0	0	0	0	#N/A	0	0
	0	896	0	0	-847.79	0	0	0	-0.427018	1.78736	-0.441517	-0.710493	-13.067	-14.5889	-13.901	-13.9481	-14.1185	0	0	0	0	0	0	0	0	0	0	0	0	0	0	#N/A	0	0	0	0	0	0	0	0	0	0	0	0	0	0	#N/A	0	0
	0	897	0	0	-842.033	0	0	0	-0.133029	2.09311	-0.282948	-0.606862	-13.4493	-15.0251	-14.2607	-14.8604	-14.6049	0	0	0	0	0	0	0	0	0	0	0	0	0	0	#N/A	0	0	0	0	0	0	0	0	0	0	0	0	0	0	#N/A	0	0
	0	898	0	0	-843.246	0	0	0	-0.361746	2.14665	-0.122559	-0.685103	-13.5067	-15.1281	-14.3055	-14.5672	-14.7948	0	0	0	0	0	0	0	0	0	0	0	0	0	0	#N/A	0	0	0	0	0	0	0	0	0	0	0	0	0	0	#N/A	0	0
	0	899	0	0	-842.058	0	0	0	-0.172294	2.03446	-0.195233	-0.609315	-13.6656	-15.2738	-14.3491	-14.716	-14.6673	0	0	0	0	0	0	0	0	0	0	0	0	0	0	#N/A	0	0	0	0	0	0	0	0	0	0	0	0	0	0	#N/A	0	0
	0	900	0	0	-844.623	0	0	0	-0.443937	1.97873	-0.00808484	-0.591448	-13.4694	-14.6653	-14.2724	-14.6064	-14.2142	0	0	0	0	0	0	0	0	0	0	0	0	0	0	#N/A	0	0	0	0	0	0	0	0	0	0	0	0	0	0	#N/A	0	0
	0	901	0	0	-840.957	0	0	0	-0.350696	1.82428	-0.455495	-0.819532	-13.1914	-14.5884	-14.0135	-14.2366	-14.2544	0	0	0	0	0	0	0	0	0	0	0	0	0	0	#N/A	0	0	0	0	0	0	0	0	0	0	0	0	0	0	#N/A	0	0
	0	902	0	0	-847.527	0	0	0	-0.460452	1.91351	-0.477237	-1.06885	-12.992	-14.5633	-14.0428	-14.3042	-13.9236	0	0	0	0	0	0	0	0	0	0	0	0	0	0	#N/A	0	0	0	0	0	0	0	0	0	0	0	0	0	0	#N/A	0	0
	0	903	0	0	-846.654	0	0	0	-0.546757	1.95228	-0.342897	-0.554389	-13.1345	-14.6491	-13.7387	-14.3569	-13.9732	0	0	0	0	0	0	0	0	0	0	0	0	0	0	#N/A	0	0	0	0	0	0	0	0	0	0	0	0	0	0	#N/A	0	0
	0	904	0	0	-842.435	0	0	0	-0.176323	1.8652	-0.417132	-0.7266	-13.2305	-14.7873	-14.0975	-14.528	-14.4964	0	0	0	0	0	0	0	0	0	0	0	0	0	0	#N/A	0	0	0	0	0	0	0	0	0	0	0	0	0	0	#N/A	0	0
	0	905	0	0	-839.376	0	0	0	-0.249507	2.02697	-0.341931	-0.644234	-13.3619	-14.9948	-14.1913	-14.6026	-14.4602	0	0	0	0	0	0	0	0	0	0	0	0	0	0	#N/A	0	0	0	0	0	0	0	0	0	0	0	0	0	0	#N/A	0	0
	0	906	0	0	-843.719	0	0	0	-0.352399	2.02134	-0.312312	-0.54836	-13.2043	-15.1016	-14.2765	-14.541	-14.6621	0	0	0	0	0	0	0	0	0	0	0	0	0	0	#N/A	0	0	0	0	0	0	0	0	0	0	0	0	0	0	#N/A	0	0
	0	907	0	0	-844.947	0	0	0	-0.401305	1.84427	-0.644988	-0.899134	-12.9384	-14.7595	-13.922	-14.2528	-14.1638	0	0	0	0	0	0	0	0	0	0	0	0	0	0	#N/A	0	0	0	0	0	0	0	0	0	0	0	0	0	0	#N/A	0	0
	0	908	0	0	-841.38	0	0	0	-0.29827	2.07994	-0.0639906	-0.670403	-13.5337	-14.9812	-14.4151	-14.8707	-14.5006	0	0	0	0	0	0	0	0	0	0	0	0	0	0	#N/A	0	0	0	0	0	0	0	0	0	0	0	0	0	0	#N/A	0	0
	0	909	0	0	-844.582	0	0	0	-0.0275272	1.73889	-0.68239	-1.17347	-13.3018	-14.9941	-14.2332	-14.467	-14.4565	0	0	0	0	0	0	0	0	0	0	0	0	0	0	#N/A	0	0	0	0	0	0	0	0	0	0	0	0	0	0	#N/A	0	0
	0	910	0	0	-840.044	0	0	0	-0.415227	2.04667	-0.200749	-0.560746	-13.2539	-14.7831	-14.1588	-14.6136	-14.5153	0	0	0	0	0	0	0	0	0	0	0	0	0	0	#N/A	0	0	0	0	0	0	0	0	0	0	0	0	0	0	#N/A	0	0
	0	911	0	0	-843.038	0	0	0	-0.35575	2.16125	0.0120981	-0.41221	-13.4814	-15.2616	-14.3053	-14.7025	-14.46	0	0	0	0	0	0	0	0	0	0	0	0	0	0	#N/A	0	0	0	0	0	0	0	0	0	0	0	0	0	0	#N/A	0	0
	0	912	0	0	-842.201	0	0	0	-0.154337	1.99127	-0.307156	-0.865628	-13.5739	-15.2316	-14.4213	-14.7208	-14.5583	0	0	0	0	0	0	0	0	0	0	0	0	0	0	#N/A	0	0	0	0	0	0	0	0	0	0	0	0	0	0	#N/A	0	0
	0	913	0	0	-841.512	0	0	0	-0.520366	2.05645	-0.148015	-0.655699	-13.1919	-14.809	-14.198	-14.3233	-14.3517	0	0	0	0	0	0	0	0	0	0	0	0	0	0	#N/A	0	0	0	0	0	0	0	0	0	0	0	0	0	0	#N/A	0	0
	0	914	0	0	-841.364	0	0	0	-0.503946	2.03848	-0.31832	-0.785424	-13.2718	-14.7721	-14.0253	-14.4607	-14.2949	0	0	0	0	0	0	0	0	0	0	0	0	0	0	#N/A	0	0	0	0	0	0	0	0	0	0	0	0	0	0	#N/A	0	0
	0	915	0	0	-843.032	0	0	0	-0.332605	2.06585	-0.373857	-0.442513	-13.3303	-14.9367	-14.2347	-14.6266	-14.2345	0	0	0	0	0	0	0	0	0	0	0	0	0	0	#N/A	0	0	0	0	0	0	0	0	0	0	0	0	0	0	#N/A	0	0
	0	916	0	0	-839.937	0	0	0	-0.324319	2.1225	-0.170105	-0.486142	-13.456	-14.896	-14.3961	-14.5353	-14.5566	0	0	0	0	0	0	0	0	0	0	0	0	0	0	#N/A	0	0	0	0	0	0	0	0	0	0	0	0	0	0	#N/A	0	0
	0	917	0	0	-839.536	0	0	0	-0.386285	2.11395	-0.178272	-0.497688	-13.3944	-14.982	-14.1877	-14.6569	-14.4161	0	0	0	0	0	0	0	0	0	0	0	0	0	0	#N/A	0	0	0	0	0	0	0	0	0	0	0	0	0	0	#N/A	0	0
	0	918	0	0	-844.051	0	0	0	-0.0226037	2.13156	-0.192614	-0.824107	-13.8495	-15.1476	-14.4968	-14.8523	-14.8128	0	0	0	0	0	0	0	0	0	0	0	0	0	0	#N/A	0	0	0	0	0	0	0	0	0	0	0	0	0	0	#N/A	0	0
	0	919	0	0	-843.184	0	0	0	-0.41261	1.78836	-0.383677	-0.815696	-13.0987	-14.8676	-13.9629	-14.2351	-14.0777	0	0	0	0	0	0	0	0	0	0	0	0	0	0	#N/A	0	0	0	0	0	0	0	0	0	0	0	0	0	0	#N/A	0	0
	0	920	0	0	-842.734	0	0	0	-0.404876	2.06511	-0.437553	-0.651988	-13.1295	-14.8189	-14.058	-14.5529	-14.4728	0	0	0	0	0	0	0	0	0	0	0	0	0	0	#N/A	0	0	0	0	0	0	0	0	0	0	0	0	0	0	#N/A	0	0
	0	921	0	0	-847.8	0	0	0	-0.289205	2.39106	-0.122533	-0.652369	-13.5752	-15.2456	-14.3427	-14.5975	-14.9052	0	0	0	0	0	0	0	0	0	0	0	0	0	0	#N/A	0	0	0	0	0	0	0	0	0	0	0	0	0	0	#N/A	0	0
	0	922	0	0	-841.968	0	0	0	-0.259999	1.98824	-0.308103	-0.932115	-13.3729	-15.0632	-14.2195	-14.7466	-14.6123	0	0	0	0	0	0	0	0	0	0	0	0	0	0	#N/A	0	0	0	0	0	0	0	0	0	0	0	0	0	0	#N/A	0	0
	0	923	0	0	-842.92	0	0	0	-0.623383	1.90374	-0.217735	-0.663007	-13.1176	-14.693	-14.0166	-14.44	-14.1451	0	0	0	0	0	0	0	0	0	0	0	0	0	0	#N/A	0	0	0	0	0	0	0	0	0	0	0	0	0	0	#N/A	0	0
	0	924	0	0	-841.279	0	0	0	-0.401831	2.07506	-0.250005	-0.622726	-13.2621	-14.8938	-14.3545	-14.7136	-14.3823	0	0	0	0	0	0	0	0	0	0	0	0	0	0	#N/A	0	0	0	0	0	0	0	0	0	0	0	0	0	0	#N/A	0	0
	0	925	0	0	-844.349	0	0	0	-0.144713	2.12184	-0.13567	-0.688599	-13.8072	-15.0015	-14.6528	-14.7588	-14.737	0	0	0	0	0	0	0	0	0	0	0	0	0	0	#N/A	0	0	0	0	0	0	0	0	0	0	0	0	0	0	#N/A	0	0
	0	926	0	0	-843.503	0	0	0	-0.180604	2.17413	-0.11029	-0.749465	-13.6519	-14.9975	-14.6351	-14.7933	-14.5172	0	0	0	0	0	0	0	0	0	0	0	0	0	0	#N/A	0	0	0	0	0	0	0	0	0	0	0	0	0	0	#N/A	0	0
	0	927	0	0	-842.121	0	0	0	-0.182818	2.03596	-0.300819	-0.45104	-13.6517	-14.9517	-14.437	-14.7019	-14.7819	0	0	0	0	0	0	0	0	0	0	0	0	0	0	#N/A	0	0	0	0	0	0	0	0	0	0	0	0	0	0	#N/A	0	0
	0	928	0	0	-841.475	0	0	0	-0.207969	1.85935	-0.344066	-0.695437	-13.349	-14.7584	-14.2101	-14.4304	-14.62	0	0	0	0	0	0	0	0	0	0	0	0	0	0	#N/A	0	0	0	0	0	0	0	0	0	0	0	0	0	0	#N/A	0	0
	0	929	0	0	-844.125	0	0	0	0.122511	2.08939	-0.387791	-0.735803	-13.627	-15.3568	-14.6692	-14.9234	-14.8589	0	0	0	0	0	0	0	0	0	0	0	0	0	0	#N/A	0	0	0	0	0	0	0	0	0	0	0	0	0	0	#N/A	0	0
	0	930	0	0	-841.898	0	0	0	-0.246687	1.99975	-0.37532	-0.610199	-13.4182	-14.9544	-14.1532	-14.8548	-14.4151	0	0	0	0	0	0	0	0	0	0	0	0	0	0	#N/A	0	0	0	0	0	0	0	0	0	0	0	0	0	0	#N/A	0	0
	0	931	0	0	-845.109	0	0	0	-0.128783	2.29522	-0.0791882	-0.707689	-13.686	-15.0579	-14.7578	-14.921	-15.0058	0	0	0	0	0	0	0	0	0	0	0	0	0	0	#N/A	0	0	0	0	0	0	0	0	0	0	0	0	0	0	#N/A	0	0
	0	932	0	0	-841.677	0	0	0	-0.45461	1.79763	-0.490131	-0.623468	-13.111	-14.7145	-13.9841	-14.3422	-14.235	0	0	0	0	0	0	0	0	0	0	0	0	0	0	#N/A	0	0	0	0	0	0	0	0	0	0	0	0	0	0	#N/A	0	0
	0	933	0	0	-841.483	0	0	0	-0.209233	1.99342	-0.168158	-0.70619	-13.4224	-15.1233	-14.3645	-14.5935	-14.4555	0	0	0	0	0	0	0	0	0	0	0	0	0	0	#N/A	0	0	0	0	0	0	0	0	0	0	0	0	0	0	#N/A	0	0
	0	934	0	0	-843.143	0	0	0	-0.454381	2.07542	-0.0818114	-0.500579	-13.2595	-14.8691	-14.1058	-14.6145	-14.6708	0	0	0	0	0	0	0	0	0	0	0	0	0	0	#N/A	0	0	0	0	0	0	0	0	0	0	0	0	0	0	#N/A	0	0
	0	935	0	0	-842.229	0	0	0	-0.335925	2.09413	-0.141737	-0.45948	-13.4804	-15.1376	-14.4681	-14.8476	-14.5863	0	0	0	0	0	0	0	0	0	0	0	0	0	0	#N/A	0	0	0	0	0	0	0	0	0	0	0	0	0	0	#N/A	0	0
	0	936	0	0	-840.545	0	0	0	-0.286633	1.91133	-0.422656	-0.756528	-13.2464	-14.8413	-14.2937	-14.6683	-14.3984	0	0	0	0	0	0	0	0	0	0	0	0	0	0	#N/A	0	0	0	0	0	0	0	0	0	0	0	0	0	0	#N/A	0	0
	0	937	0	0	-843.36	0	0	0	-0.074616	1.90222	-0.361321	-0.474844	-13.523	-15.179	-14.3838	-14.7281	-14.4737	0	0	0	0	0	0	0	0	0	0	0	0	0	0	#N/A	0	0	0	0	0	0	0	0	0	0	0	0	0	0	#N/A	0	0
	0	938	0	0	-841.251	0	0	0	-0.482123	2.00567	-0.304257	-0.781362	-13.1656	-14.8741	-13.9648	-14.4616	-14.3912	0	0	0	0	0	0	0	0	0	0	0	0	0	0	#N/A	0	0	0	0	0	0	0	0	0	0	0	0	0	0	#N/A	0	0
	0	939	0	0	-842.863	0	0	0	-0.166156	1.86262	-0.64504	-0.896012	-13.29	-14.7416	-14.0322	-14.5706	-14.4892	0	0	0	0	0	0	0	0	0	0	0	0	0	0	#N/A	0	0	0	0	0	0	0	0	0	0	0	0	0	0	#N/A	0	0
	0	940	0	0	-842.647	0	0	0	-0.502203	1.90204	-0.200695	-0.495139	-13.3628	-14.7953	-14.1552	-14.3118	-14.2564	0	0	0	0	0	0	0	0	0	0	0	0	0	0	#N/A	0	0	0	0	0	0	0	0	0	0	0	0	0	0	#N/A	0	0
	0	941	0	0	-842.687	0	0	0	-0.177941	2.16188	-0.24578	-0.461952	-13.4704	-15.0401	-14.6452	-14.7109	-14.6202	0	0	0	0	0	0	0	0	0	0	0	0	0	0	#N/A	0	0	0	0	0	0	0	0	0	0	0	0	0	0	#N/A	0	0
	0	942	0	0	-843.725	0	0	0	-0.392084	1.80363	-0.492735	-0.730315	-13.1448	-14.6989	-13.9554	-14.0825	-14.3559	0	0	0	0	0	0	0	0	0	0	0	0	0	0	#N/A	0	0	0	0	0	0	0	0	0	0	0	0	0	0	#N/A	0	0
	0	943	0	0	-845.839	0	0	0	-0.0622265	1.90303	-0.188535	-0.458011	-13.7283	-14.8815	-14.5944	-14.8303	-14.7749	0	0	0	0	0	0	0	0	0	0	0	0	0	0	#N/A	0	0	0	0	0	0	0	0	0	0	0	0	0	0	#N/A	0	0
	0	944	0	0	-844.023	0	0	0	-0.171026	1.84282	-0.589287	-0.953349	-13.2933	-14.6453	-14.0024	-14.6007	-14.5731	0	0	0	0	0	0	0	0	0	0	0	0	0	0	#N/A	0	0	0	0	0	0	0	0	0	0	0	0	0	0	#N/A	0	0
	0	945	0	0	-842.501	0	0	0	-0.23591	1.96346	-0.201199	-0.643144	-13.5909	-15.0004	-14.1932	-14.8685	-14.4766	0	0	0	0	0	0	0	0	0	0	0	0	0	0	#N/A	0	0	0	0	0	0	0	0	0	0	0	0	0	0	#N/A	0	0
	0	946	0	0	-844.566	0	0	0	-0.422907	2.12245	-0.0773254	-0.495807	-13.3087	-15.2859	-14.3536	-14.5348	-14.5306	0	0	0	0	0	0	0	0	0	0	0	0	0	0	#N/A	0	0	0	0	0	0	0	0	0	0	0	0	0	0	#N/A	0	0
	0	947	0	0	-841.036	0	0	0	-0.389744	1.90472	-0.314466	-0.566434	-13.3463	-14.8192	-14.0711	-14.3039	-14.2404	0	0	0	0	0	0	0	0	0	0	0	0	0	0	#N/A	0	0	0	0	0	0	0	0	0	0	0	0	0	0	#N/A	0	0
	0	948	0	0	-841.098	0	0	0	-0.228288	1.81847	-0.478827	-0.829415	-13.4104	-14.6916	-14.2166	-14.5914	-14.3529	0	0	0	0	0	0	0	0	0	0	0	0	0	0	#N/A	0	0	0	0	0	0	0	0	0	0	0	0	0	0	#N/A	0	0
	0	949	0	0	-841.436	0	0	0	-0.516923	2.12157	-0.135499	-0.607059	-13.2043	-14.8702	-14.167	-14.6135	-14.4728	0	0	0	0	0	0	0	0	0	0	0	0	0	0	#N/A	0	0	0	0	0	0	0	0	0	0	0	0	0	0	#N/A	0	0
	0	950	0	0	-845.219	0	0	0	-0.414365	2.10116	-0.261969	-0.693694	-13.2003	-14.7246	-14.2652	-14.4147	-14.7557	0	0	0	0	0	0	0	0	0	0	0	0	0	0	#N/A	0	0	0	0	0	0	0	0	0	0	0	0	0	0	#N/A	0	0
	0	951	0	0	-842.066	0	0	0	-0.253366	2.03574	-0.366274	-0.766791	-13.5369	-14.8321	-14.4417	-14.5397	-14.4942	0	0	0	0	0	0	0	0	0	0	0	0	0	0	#N/A	0	0	0	0	0	0	0	0	0	0	0	0	0	0	#N/A	0	0
	0	952	0	0	-841.81	0	0	0	-0.455572	2.13599	-0.0924629	-0.487426	-13.3783	-15.1124	-14.2942	-14.4995	-14.6106	0	0	0	0	0	0	0	0	0	0	0	0	0	0	#N/A	0	0	0	0	0	0	0	0	0	0	0	0	0	0	#N/A	0	0
	0	953	0	0	-845.118	0	0	0	-0.289727	2.01355	-0.498261	-0.970244	-13.3248	-14.767	-14.3416	-14.3109	-14.5965	0	0	0	0	0	0	0	0	0	0	0	0	0	0	#N/A	0	0	0	0	0	0	0	0	0	0	0	0	0	0	#N/A	0	0
	0	954	0	0	-841.95	0	0	0	-0.212752	1.8317	-0.430556	-1.01428	-13.2039	-14.9621	-14.2326	-14.5614	-14.3363	0	0	0	0	0	0	0	0	0	0	0	0	0	0	#N/A	0	0	0	0	0	0	0	0	0	0	0	0	0	0	#N/A	0	0
	0	955	0	0	-842.29	0	0	0	-0.29875	2.2673	-0.159602	-0.303049	-13.5353	-15.1712	-14.4171	-14.8087	-14.8615	0	0	0	0	0	0	0	0	0	0	0	0	0	0	#N/A	0	0	0	0	0	0	0	0	0	0	0	0	0	0	#N/A	0	0
	0	956	0	0	-844.997	0	0	0	-0.311931	1.90796	-0.171899	-0.565315	-13.4955	-14.8764	-14.3615	-14.6342	-14.7643	0	0	0	0	0	0	0	0	0	0	0	0	0	0	#N/A	0	0	0	0	0	0	0	0	0	0	0	0	0	0	#N/A	0	0
	0	957	0	0	-843.599	0	0	0	-0.355687	2.09274	-0.414271	-0.606358	-13.441	-14.7186	-14.0755	-14.5861	-14.5411	0	0	0	0	0	0	0	0	0	0	0	0	0	0	#N/A	0	0	0	0	0	0	0	0	0	0	0	0	0	0	#N/A	0	0
	0	958	0	0	-843.096	0	0	0	-0.0551688	2.12699	-0.0464751	-0.626974	-13.7129	-15.0054	-14.5508	-14.95	-14.7684	0	0	0	0	0	0	0	0	0	0	0	0	0	0	#N/A	0	0	0	0	0	0	0	0	0	0	0	0	0	0	#N/A	0	0
	0	959	0	0	-841.725	0	0	0	-0.215441	1.95023	-0.18841	-0.575301	-13.6167	-15.1214	-14.3065	-14.6586	-14.618	0	0	0	0	0	0	0	0	0	0	0	0	0	0	#N/A	0	0	0	0	0	0	0	0	0	0	0	0	0	0	#N/A	0	0
	0	960	0	0	-841.481	0	0	0	-0.148525	2.01841	-0.387785	-0.596725	-13.5011	-15.1456	-14.2715	-14.7754	-14.4463	0	0	0	0	0	0	0	0	0	0	0	0	0	0	#N/A	0	0	0	0	0	0	0	0	0	0	0	0	0	0	#N/A	0	0
	0	961	0	0	-840.562	0	0	0	-0.385049	1.9883	-0.266259	-0.78587	-13.3404	-14.9625	-14.1936	-14.6555	-14.4308	0	0	0	0	0	0	0	0	0	0	0	0	0	0	#N/A	0	0	0	0	0	0	0	0	0	0	0	0	0	0	#N/A	0	0
	0	962	0	0	-843.473	0	0	0	-0.497809	1.9866	-0.0628696	-0.717486	-13.353	-14.6636	-13.9387	-14.5281	-14.3487	0	0	0	0	0	0	0	0	0	0	0	0	0	0	#N/A	0	0	0	0	0	0	0	0	0	0	0	0	0	0	#N/A	0	0
	0	963	0	0	-842.7	0	0	0	-0.075765	2.15894	-0.348186	-0.594559	-13.4784	-15.1819	-14.5017	-14.7394	-14.6707	0	0	0	0	0	0	0	0	0	0	0	0	0	0	#N/A	0	0	0	0	0	0	0	0	0	0	0	0	0	0	#N/A	0	0
	0	964	0	0	-845.039	0	0	0	-0.287865	2.04598	-0.188554	-0.763228	-13.3315	-14.9751	-14.4538	-14.962	-14.6518	0	0	0	0	0	0	0	0	0	0	0	0	0	0	#N/A	0	0	0	0	0	0	0	0	0	0	0	0	0	0	#N/A	0	0
	0	965	0	0	-842.061	0	0	0	-0.467952	1.88527	-0.239005	-0.462461	-13.3324	-14.6105	-13.9896	-14.5044	-14.3632	0	0	0	0	0	0	0	0	0	0	0	0	0	0	#N/A	0	0	0	0	0	0	0	0	0	0	0	0	0	0	#N/A	0	0
	0	966	0	0	-842.801	0	0	0	-0.0897455	2.10563	-0.232647	-0.600849	-13.5236	-15.2051	-14.5221	-15.0061	-14.5623	0	0	0	0	0	0	0	0	0	0	0	0	0	0	#N/A	0	0	0	0	0	0	0	0	0	0	0	0	0	0	#N/A	0	0
	0	967	0	0	-844.869	0	0	0	-0.279099	1.96207	-0.282484	-0.487068	-13.5312	-15.2212	-14.1151	-14.7429	-14.5801	0	0	0	0	0	0	0	0	0	0	0	0	0	0	#N/A	0	0	0	0	0	0	0	0	0	0	0	0	0	0	#N/A	0	0
	0	968	0	0	-841.132	0	0	0	-0.142024	2.00965	-0.27336	-0.392994	-13.5062	-15.0033	-14.3796	-14.7074	-14.6108	0	0	0	0	0	0	0	0	0	0	0	0	0	0	#N/A	0	0	0	0	0	0	0	0	0	0	0	0	0	0	#N/A	0	0
	0	969	0	0	-840.45	0	0	0	-0.284934	2.23094	-0.124065	-0.55844	-13.5342	-15.0156	-14.3418	-14.8078	-14.5687	0	0	0	0	0	0	0	0	0	0	0	0	0	0	#N/A	0	0	0	0	0	0	0	0	0	0	0	0	0	0	#N/A	0	0
	0	970	0	0	-843.252	0	0	0	-0.195507	2.04533	-0.366063	-0.682946	-13.6123	-14.9913	-14.1133	-14.6686	-14.4961	0	0	0	0	0	0	0	0	0	0	0	0	0	0	#N/A	0	0	0	0	0	0	0	0	0	0	0	0	0	0	#N/A	0	0
	0	971	0	0	-841.564	0	0	0	-0.225033	1.92329	-0.290678	-0.990804	-13.387	-14.8714	-14.3575	-14.4672	-14.5668	0	0	0	0	0	0	0	0	0	0	0	0	0	0	#N/A	0	0	0	0	0	0	0	0	0	0	0	0	0	0	#N/A	0	0
	0	972	0	0	-840.096	0	0	0	-0.363797	1.90713	-0.3748	-0.776701	-13.1342	-14.8376	-14.1066	-14.5102	-14.3386	0	0	0	0	0	0	0	0	0	0	0	0	0	0	#N/A	0	0	0	0	0	0	0	0	0	0	0	0	0	0	#N/A	0	0
	0	973	0	0	-842.107	0	0	0	-0.0808491	2.05599	-0.356907	-0.722736	-13.6108	-14.9277	-14.4476	-14.6542	-14.5027	0	0	0	0	0	0	0	0	0	0	0	0	0	0	#N/A	0	0	0	0	0	0	0	0	0	0	0	0	0	0	#N/A	0	0
	0	974	0	0	-841.15	0	0	0	-0.40606	2.21805	-0.0966029	-0.31496	-13.5032	-15.0151	-14.4782	-14.6855	-14.556	0	0	0	0	0	0	0	0	0	0	0	0	0	0	#N/A	0	0	0	0	0	0	0	0	0	0	0	0	0	0	#N/A	0	0
	0	975	0	0	-841.465	0	0	0	-0.411874	2.01966	-0.236985	-0.554637	-13.2609	-14.8984	-14.3006	-14.7054	-14.5241	0	0	0	0	0	0	0	0	0	0	0	0	0	0	#N/A	0	0	0	0	0	0	0	0	0	0	0	0	0	0	#N/A	0	0
	0	976	0	0	-842.198	0	0	0	-0.384639	1.91665	-0.302626	-0.467028	-13.3485	-14.8898	-14.2752	-14.5918	-14.214	0	0	0	0	0	0	0	0	0	0	0	0	0	0	#N/A	0	0	0	0	0	0	0	0	0	0	0	0	0	0	#N/A	0	0
	0	977	0	0	-840.912	0	0	0	-0.567397	2.01677	-0.241745	-0.64455	-13.1913	-14.6541	-14.0962	-14.4172	-14.216	0	0	0	0	0	0	0	0	0	0	0	0	0	0	#N/A	0	0	0	0	0	0	0	0	0	0	0	0	0	0	#N/A	0	0
	0	978	0	0	-842.763	0	0	0	-0.141703	2.2174	-0.177268	-0.692492	-13.551	-14.9142	-14.4997	-14.8739	-14.8394	0	0	0	0	0	0	0	0	0	0	0	0	0	0	#N/A	0	0	0	0	0	0	0	0	0	0	0	0	0	0	#N/A	0	0
	0	979	0	0	-841.699	0	0	0	-0.347129	1.95267	-0.323539	-0.494004	-13.2991	-14.8837	-14.3535	-14.5618	-14.5824	0	0	0	0	0	0	0	0	0	0	0	0	0	0	#N/A	0	0	0	0	0	0	0	0	0	0	0	0	0	0	#N/A	0	0
	0	980	0	0	-840.719	0	0	0	-0.277023	1.95553	-0.232257	-0.605055	-13.408	-14.9792	-14.3677	-14.688	-14.6522	0	0	0	0	0	0	0	0	0	0	0	0	0	0	#N/A	0	0	0	0	0	0	0	0	0	0	0	0	0	0	#N/A	0	0
	0	981	0	0	-842.137	0	0	0	-0.529991	1.90161	-0.360593	-0.638445	-13.1727	-14.7188	-13.8674	-14.2064	-14.094	0	0	0	0	0	0	0	0	0	0	0	0	0	0	#N/A	0	0	0	0	0	0	0	0	0	0	0	0	0	0	#N/A	0	0
	0	982	0	0	-841.529	0	0	0	-0.260496	2.00955	-0.301	-0.782299	-13.3482	-15.063	-14.077	-14.6126	-14.3908	0	0	0	0	0	0	0	0	0	0	0	0	0	0	#N/A	0	0	0	0	0	0	0	0	0	0	0	0	0	0	#N/A	0	0
	0	983	0	0	-840.76	0	0	0	-0.474293	1.93607	-0.197991	-0.820754	-13.249	-14.6877	-14.1125	-14.3615	-14.2202	0	0	0	0	0	0	0	0	0	0	0	0	0	0	#N/A	0	0	0	0	0	0	0	0	0	0	0	0	0	0	#N/A	0	0
	0	984	0	0	-840.315	0	0	0	-0.467071	1.93917	-0.194541	-0.679097	-13.3013	-14.7551	-14.0432	-14.3269	-14.3099	0	0	0	0	0	0	0	0	0	0	0	0	0	0	#N/A	0	0	0	0	0	0	0	0	0	0	0	0	0	0	#N/A	0	0
	0	985	0	0	-843.309	0	0	0	-0.155841	2.1921	-0.2338	-0.784671	-13.6495	-14.9154	-14.577	-14.8071	-14.8471	0	0	0	0	0	0	0	0	0	0	0	0	0	0	#N/A	0	0	0	0	0	0	0	0	0	0	0	0	0	0	#N/A	0	0
	0	986	0	0	-842.435	0	0	0	-0.15281	1.79524	-0.534003	-0.752962	-13.3934	-14.8975	-14.095	-14.6384	-14.6027	0	0	0	0	0	0	0	0	0	0	0	0	0	0	#N/A	0	0	0	0	0	0	0	0	0	0	0	0	0	0	#N/A	0	0
	0	987	0	0	-841.783	0	0	0	-0.482979	2.01163	-0.273184	-0.416401	-13.2777	-14.6849	-14.2258	-14.5358	-14.2316	0	0	0	0	0	0	0	0	0	0	0	0	0	0	#N/A	0	0	0	0	0	0	0	0	0	0	0	0	0	0	#N/A	0	0
	0	988	0	0	-840.975	0	0	0	-0.282241	1.92269	-0.465966	-0.621394	-13.4434	-14.7427	-14.1706	-14.5397	-14.3697	0	0	0	0	0	0	0	0	0	0	0	0	0	0	#N/A	0	0	0	0	0	0	0	0	0	0	0	0	0	0	#N/A	0	0
	0	989	0	0	-844.513	0	0	0	-0.107526	1.86797	-0.344051	-0.475965	-13.5484	-15.2594	-14.4015	-14.6984	-14.499	0	0	0	0	0	0	0	0	0	0	0	0	0	0	#N/A	0	0	0	0	0	0	0	0	0	0	0	0	0	0	#N/A	0	0
	0	990	0	0	-841.687	0	0	0	-0.133417	2.14847	-0.29028	-0.62909	-13.4691	-15.0587	-14.3765	-14.7103	-14.586	0	0	0	0	0	0	0	0	0	0	0	0	0	0	#N/A	0	0	0	0	0	0	0	0	0	0	0	0	0	0	#N/A	0	0
	0	991	0	0	-842.681	0	0	0	-0.107308	1.71159	-0.377639	-0.934985	-13.3535	-14.7651	-14.2659	-14.6085	-14.3947	0	0	0	0	0	0	0	0	0	0	0	0	0	0	#N/A	0	0	0	0	0	0	0	0	0	0	0	0	0	0	#N/A	0	0
	0	992	0	0	-842	0	0	0	-0.159485	2.14551	-0.0782019	-0.60673	-13.7079	-15.133	-14.5993	-14.6889	-14.6717	0	0	0	0	0	0	0	0	0	0	0	0	0	0	#N/A	0	0	0	0	0	0	0	0	0	0	0	0	0	0	#N/A	0	0
	0	993	0	0	-844.519	0	0	0	0.0837972	2.10868	-0.332482	-0.556375	-13.7378	-15.2099	-14.6862	-14.7505	-14.8263	0	0	0	0	0	0	0	0	0	0	0	0	0	0	#N/A	0	0	0	0	0	0	0	0	0	0	0	0	0	0	#N/A	0	0
	0	994	0	0	-840.888	0	0	0	-0.281568	2.14334	-0.109785	-0.496069	-13.5261	-15.05	-14.547	-14.8863	-14.6274	0	0	0	0	0	0	0	0	0	0	0	0	0	0	#N/A	0	0	0	0	0	0	0	0	0	0	0	0	0	0	#N/A	0	0
	0	995	0	0	-847.03	0	0	0	-0.409917	1.82298	-0.234644	-0.497829	-13.1762	-14.9075	-13.9753	-14.4695	-14.0131	0	0	0	0	0	0	0	0	0	0	0	0	0	0	#N/A	0	0	0	0	0	0	0	0	0	0	0	0	0	0	#N/A	0	0
	0	996	0	0	-846.092	0	0	0	0.0726254	2.07787	-0.346001	-0.72887	-13.8268	-15.2618	-14.8447	-14.8383	-14.8349	0	0	0	0	0	0	0	0	0	0	0	0	0	0	#N/A	0	0	0	0	0	0	0	0	0	0	0	0	0	0	#N/A	0	0
	0	997	0	0	-843.964	0	0	0	-0.427057	2.08759	-0.311666	-0.244621	-13.4229	-14.7603	-14.2086	-14.6856	-14.4916	0	0	0	0	0	0	0	0	0	0	0	0	0	0	#N/A	0	0	0	0	0	0	0	0	0	0	0	0	0	0	#N/A	0	0
	0	998	0	0	-845.386	0	0	0	-0.0136511	1.70251	-0.423236	-0.774982	-13.4341	-14.9405	-14.2346	-14.85	-14.4577	0	0	0	0	0	0	0	0	0	0	0	0	0	0	#N/A	0	0	0	0	0	0	0	0	0	0	0	0	0	0	#N/A	0	0
	0	999	0	0	-842.27	0	0	0	-0.41848	1.9378	-0.278356	-0.83625	-13.2708	-14.7718	-13.9779	-14.2904	-14.1441	0	0	0	0	0	0	0	0	0	0	0	0	0	0	#N/A	0	0	0	0	0	0	0	0	0	0	0	0	0	0	#N/A	0	0
	0	1000	0	0	-841.371	0	0	0	-0.245484	1.9978	-0.319237	-0.60335	-13.474	-15.1107	-14.263	-14.8193	-14.6088	0	0	0	0	0	0	0	0	0	0	0	0	0	0	#N/A	0	0	0	0	0	0	0	0	0	0	0	0	0	0	#N/A	0	0
	1	1	1	1	-787.534	0.54362	0	0	0.329261	2.56657	-0.188592	-1.19861	-13.887	-15.4559	-15.1202	-15.7645	-15.3228	0.576144	-0.535332	0.195038	-0.132862	-0.74083	-0.542488	0.130598	-0.425993	-0.680444	0.607637	1.05618	0.186499	0.330989	-0.0838756	#N/A	0.0411251	-0.220596	-0.785066	-0.371978	-0.245583	1.13264	0.39789	0.711988	-0.430882	0.20965	0.532989	-0.885965	-0.274809	-0.58581	#N/A	0.0411251	-0.841464
	1	2	1	1	-771.263	0.833786	0	0	-0.46416	2.03114	-0.894539	-1.17333	-12.4802	-14.4101	-13.5525	-14.349	-14.8201	-0.258557	-1.02563	-0.542127	-0.725652	-0.657475	-0.62283	0.0112296	0.1937	-0.548812	0.518689	-0.0322721	-0.181892	-0.725777	-1.23358	#N/A	-0.538224	-0.068572	-1.40906	-0.167276	-0.318146	1.04201	-0.344185	0.651835	-0.430313	0.148802	-0.669691	0.0406825	0.0608536	-1.59278	#N/A	-0.538224	-0.879521
	1	3	1	1	-777.95	0.678354	0	0	-0.544686	2.08278	-0.236548	-0.453995	-13.2477	-14.7786	-13.8478	-14.7512	-14.5023	0.309849	-0.432281	0.482501	-0.31509	0.514237	0.174811	0.394153	0.293981	-0.0600535	0.94295	0.515357	-0.930724	-0.131748	-0.225676	#N/A	-0.36335	-1.0951	0.47335	0.155902	0.247205	0.83412	0.377575	0.78196	-0.653681	0.195499	0.0705441	-0.765137	-0.6644	-1.36367	#N/A	-0.36335	-0.412632
	1	4	0	1	-781.862	0.606726	0	0	-0.793008	2.44258	0.408828	-0.0424871	-13.3255	-14.5729	-14.4491	-14.8998	-14.0415	0.820922	-0.287584	1.1061	-0.106702	0.460452	0.207124	0.147075	0.141373	-0.802555	-0.0946392	0.566543	-0.492214	-0.186798	-1.10236	#N/A	0.0433033	-0.285801	-0.0989067	-0.664485	-0.182112	0.659013	-0.820198	0.248786	-0.508805	-0.833234	-0.535614	-1.11941	-0.058867	-1.10798	#N/A	0.0433033	-0.306153
	1	5	0	1	-784.908	0.805253	0	0	-0.166271	2.12796	-0.321166	-0.723375	-13.495	-15.3433	-13.8659	-14.9208	-14.519	0.50193	-0.703599	0.545533	-0.444741	-0.532041	0.549255	0.207325	0.330942	-0.576146	0.299383	-0.108672	-0.404077	-1.06379	-0.649793	#N/A	-0.35609	0.149573	-0.176298	0.162373	0.273464	1.25348	1.10717	1.17845	0.159932	0.0341183	-0.712637	-0.155046	-0.814166	-0.691762	#N/A	-0.35609	0.171125
	1	6	0	1	-768.86	0.723637	0	0	-0.619477	1.7659	-0.29532	-1.23842	-12.7959	-14.6806	-13.6464	-14.3422	-13.9791	0.372948	-1.1542	-0.059739	0.146821	-0.0759431	0.0620346	-0.0595795	-0.00201492	-1.09576	0.644539	0.714985	-0.0913324	-1.38491	-0.871286	#N/A	0.17725	-1.98782	0.384039	0.553004	0.434768	2.09866	0.622629	0.874805	-1.77535	-0.91602	0.522513	-0.0141091	0.570845	-0.93179	#N/A	0.17725	-0.39072
	1	7	0	1	-779.294	0.803479	0	0	0.434107	2.44144	-0.602125	-0.945044	-14.3147	-15.4643	-15.0207	-15.7888	-15.3012	1.12655	-1.00144	0.999829	-1.10451	-0.23233	-0.152136	0.534682	0.581717	-0.212887	0.301952	0.831406	-0.377825	0.197982	0.168044	#N/A	0.808989	-0.667019	-1.38464	-0.248859	-0.187319	0.303132	0.0653825	1.32182	-0.958578	1.06	-1.06316	-0.137455	-1.45085	-0.819038	#N/A	0.808989	-0.683358
	1	8	0	1	-765.895	0.747774	0	0	-0.23785	2.48609	0.166396	-0.362671	-13.5255	-15.9785	-14.4061	-15.7179	-14.8368	0.492546	-0.684764	0.392954	-0.695064	-0.666723	0.0414568	-0.0407795	-0.502277	-0.754345	0.212328	0.846758	-0.513517	-0.5681	-0.31665	#N/A	0.883816	-0.356295	-0.566519	0.784109	0.122217	1.99781	0.920118	1.66069	-1.42966	0.324298	-1.01113	-0.839345	0.32011	-1.02216	#N/A	0.883816	-0.342799
	1	9	0	1	-780.157	0.592612	0	0	-0.0492472	2.36243	-0.152057	-0.650992	-13.5609	-15.4278	-14.4012	-14.9266	-15.0885	0.0625339	-0.704778	0.1161	-0.617455	-0.0728033	0.0856756	-0.0343916	-0.0938705	-0.557328	0.599584	0.417273	0.00466751	-0.267026	-0.0870715	#N/A	0.428707	-0.137184	0.229842	-0.408593	-0.261448	0.967823	-0.468903	0.83408	-0.877213	-0.572169	-0.610358	-0.502257	-0.384003	-0.478085	#N/A	0.428707	-1.13259
	1	10	0	1	-778.08	0.575409	0	0	-0.118754	2.08909	-0.38209	-1.26623	-13.7387	-15.1474	-14.4653	-14.9033	-14.6348	0.210489	-0.434334	-0.307311	-0.0585571	-0.474681	0.0768776	0.899694	0.395443	-0.415216	1.12143	1.2177	0.283809	-0.481534	0.13191	#N/A	0.391202	-0.756682	0.0375623	0.161247	0.35732	1.1075	0.392771	1.08728	-0.217699	-0.269157	0.182357	-0.189182	0.0382396	-0.689256	#N/A	0.391202	-0.147843
	1	11	0	1	-773.189	0.729571	0	0	-0.582472	2.42316	0.307452	-0.682401	-13.611	-14.9492	-14.2831	-15.1467	-15.1456	0.232525	-0.186597	0.950603	-0.305442	0.22981	0.438278	0.21388	-0.16954	-0.742428	1.52932	1.16842	0.173222	-0.625935	-0.844309	#N/A	0.655217	0.150222	-1.03771	-0.15855	-0.566046	1.21293	0.319828	0.873986	-0.775299	0.580908	0.0953341	-0.9562	0.355469	-1.20247	#N/A	0.655217	0.338053
	1	12	0	1	-766.854	0.685692	0	0	0.189354	2.31353	-0.258308	-1.12801	-13.4875	-15.2025	-14.7045	-15.6953	-15.1136	0.268403	-0.840555	0.213516	-1.00217	-0.690372	-0.269342	-0.0686013	-0.238748	-0.681416	0.0798188	0.824433	-0.381729	-1.07698	-0.361105	#N/A	-0.373778	-0.647043	-0.589537	-0.434297	-0.383375	0.587449	0.139516	0.900611	-1.27657	-0.523112	0.619067	-0.158646	-0.357206	-0.815763	#N/A	-0.373778	0.117199
	1	13	0	1	-775.999	0.701144	0	0	-0.115144	2.3757	-0.595111	-1.31844	-13.4039	-15.3104	-14.4138	-15.2811	-15.0131	0.406739	-0.0959225	-0.107291	-0.985871	-1.19576	0.105962	0.700784	0.13976	-0.58865	1.39502	0.914325	0.220433	-0.539703	-0.825085	#N/A	0.502153	0.361472	-0.301896	0.058405	0.441576	0.967087	0.930219	1.16469	-1.2582	0.139601	0.330925	0.227307	-0.831492	-0.726867	#N/A	0.502153	0.478122
	1	14	0	1	-769.285	0.783751	0	0	-0.310229	2.20948	-0.465539	-1.33297	-13.1744	-15.0184	-14.6125	-15.0659	-14.5654	0.517965	-1.52225	-0.130281	-0.720351	-0.476658	-0.31735	0.146637	-0.141943	-0.60618	0.567825	1.06356	-0.0696819	0.117138	-0.912323	#N/A	0.778069	-0.0218146	0.190441	0.245768	0.0385543	1.61279	1.26633	1.09586	-0.304337	1.12929	0.248993	-0.818335	0.310834	-1.41727	#N/A	0.778069	0.412017
	1	15	0	1	-773.498	0.645695	0	0	-0.252129	1.955	-0.599592	-1.27548	-12.9965	-14.7347	-13.9304	-14.955	-14.5994	0.964032	-0.357344	-0.357974	-0.281395	-0.276768	-0.361577	-0.111732	0.127352	-0.716277	0.110598	0.590933	-0.423141	-0.419358	-0.987947	#N/A	0.35911	-0.583637	-0.853897	-0.16332	-0.16911	0.737779	0.756639	0.721933	-0.333669	0.208747	-0.856196	-0.33267	-0.0135981	-0.974126	#N/A	0.35911	-0.384747
	1	16	0	1	-773.725	0.987778	0	0	-0.462117	2.31866	0.619716	-0.653606	-13.0865	-15.4413	-14.2481	-15.3751	-14.9399	0.374014	-0.734734	-0.168302	-0.124094	-0.345986	-0.432901	-0.483942	-1.00319	-1.85239	0.463316	0.454116	0.00601868	-0.841323	-0.684436	#N/A	0.613427	0.144442	-0.16287	0.26282	0.826121	1.88437	-0.475348	0.0512498	-0.0480218	0.593371	-0.651848	-0.372583	0.039418	-0.531441	#N/A	0.613427	0.138777
	1	17	0	1	-778.546	0.766887	0	0	-0.231161	2.30938	-0.108534	-0.411703	-13.3641	-14.7725	-14.604	-15.3011	-14.5369	0.610424	-0.474414	0.476579	-0.705996	-0.21292	0.00545804	-0.0292395	0.0159778	-0.899122	-0.185703	0.38855	-0.485335	-0.759132	-0.49325	#N/A	0.604639	-0.154562	-0.449374	-0.713578	-0.772738	1.1743	0.0545718	0.531103	-0.66447	-0.196632	0.209612	0.264621	-0.416477	-1.2091	#N/A	0.604639	-0.129737
	1	18	0	1	-787.603	0.693715	0	0	-0.25744	1.93555	-0.760442	-0.619789	-13.4097	-14.4413	-14.22	-14.9795	-15.1135	0.668438	-0.317294	0.853706	0.120485	-0.214199	0.223147	1.05185	0.383662	-0.259569	0.959066	0.411338	-0.484215	-0.124434	-0.235725	#N/A	-0.956612	-1.67564	-0.462495	-0.460135	0.12852	1.15352	0.395507	0.325307	-2.78859	-0.261951	-0.802058	-1.15816	0.115497	-1.00022	#N/A	-0.956612	0.170341
	1	19	0	1	-767.589	0.733045	0	0	-0.32777	2.09881	-0.372634	-1.2632	-13.1504	-14.7423	-14.1017	-15.1571	-14.7558	0.243917	-0.385511	-0.00855292	0.179529	-0.722096	-0.0967722	0.0991574	0.136545	-0.86514	0.902276	0.852541	0.536267	-0.485596	-0.763638	#N/A	0.545004	-2.30985	-0.170135	-0.29297	-0.230416	1.00586	-0.0924344	0.585421	-0.600412	-0.4175	0.640058	0.331223	-0.52094	-1.97271	#N/A	0.545004	-0.379983
	1	20	0	1	-780.138	0.616888	0	0	-0.589333	2.14585	0.0474094	-0.507502	-13.1885	-14.812	-14.2768	-14.8968	-14.5649	0.514396	0.030232	0.0256334	0.146391	-0.539793	0.412614	0.201232	0.240261	-0.777899	0.661158	0.358722	-0.690478	-0.583921	-0.475216	#N/A	0.274454	-0.406733	-0.374709	-1.22103	0.545137	1.36109	0.51792	0.108916	-1.14892	0.770171	0.83089	-0.0789795	-0.194027	-1.37384	#N/A	0.274454	-0.051652
	1	21	0	1	-787.882	0.602484	0	0	-0.258679	2.30834	-0.00474775	-0.807884	-13.2943	-15.3694	-14.6248	-14.7271	-14.7123	0.292741	-0.613337	0.608623	-0.541241	-0.190323	0.0644077	-0.267447	-0.059557	-0.870086	0.730645	0.0133656	-0.271012	-0.30512	-0.852784	#N/A	0.831344	-0.736669	-0.059238	0.0475103	0.549965	1.4067	-0.138241	0.783752	0.04677	-0.0994044	0.427672	-0.151589	0.505519	-0.906105	#N/A	0.831344	0.0986815
	1	22	0	1	-773.139	0.792431	0	0	-0.574982	2.39254	0.270064	-0.871076	-12.8226	-14.8241	-13.8949	-15.3833	-14.6056	0.066367	-0.500482	0.0402171	-1.02718	-1.31111	0.256445	-0.300342	-0.652761	-1.38027	0.5998	0.0089155	-0.155685	-0.103315	-1.30974	#N/A	0.0536976	-0.43077	-1.26256	-0.337039	0.0362884	0.934414	-0.136279	0.646588	-0.0147011	-0.430435	-0.43739	-1.30359	-0.30525	-1.10921	#N/A	0.0536976	-0.607288
	1	23	0	1	-778.697	0.627479	0	0	-0.751231	2.3655	0.0811784	-0.641124	-12.8107	-15.1998	-14.0143	-14.9848	-14.1267	-0.0315947	-1.04829	0.557393	-0.81672	0.26152	-0.0877159	-0.375335	-0.440161	-0.518908	0.52243	0.981881	-0.323286	-0.536255	-1.56251	#N/A	0.608907	-1.7072	-0.851676	-0.126684	0.548939	1.43852	0.576975	1.04035	-1.3886	-0.867954	1.42722	-0.248993	-0.117057	-0.533831	#N/A	0.608907	0.461737
	1	24	0	1	-779.7	0.922382	0	0	-0.621427	1.80755	-0.511696	-1.35783	-12.743	-14.8007	-13.5085	-14.2443	-14.1119	0.149215	-0.927202	0.201519	-0.949558	0.0910785	0.328414	-0.0766763	-0.0502757	-0.494944	1.10266	0.421378	-0.0273776	-1.45197	-0.557087	#N/A	0.33875	-2.60729	-0.427789	0.712108	0.540974	1.64355	0.358397	1.47273	-0.719956	-0.721206	0.397479	0.297094	0.612568	-0.719932	#N/A	0.33875	-0.916914
	1	25	0	1	-781.222	0.680134	0	0	0.744907	2.29965	-0.580801	-0.943239	-14.4636	-15.7874	-14.9231	-15.3232	-15.485	0.578834	-0.132777	0.233474	-0.490924	-0.651162	-0.462822	0.751939	0.443919	-0.502108	0.493983	0.593961	-0.115679	0.0100001	0.130783	#N/A	0.236119	-0.99278	-1.03827	-0.484602	0.0208017	0.834004	0.717497	1.4048	0.041676	0.113459	1.00849	-0.0629516	0.763352	-0.966548	#N/A	0.236119	-0.533255
	1	26	0	1	-769.476	0.599849	0	0	-0.563377	2.11808	-0.422001	-0.572592	-12.8404	-14.8138	-13.9883	-14.6383	-14.3561	-0.0342256	-1.64991	0.0960576	-0.457414	-0.225967	-0.419279	0.179113	-0.0674354	-0.609196	0.183322	0.193693	-0.984026	-0.796832	-0.926196	#N/A	0.608363	-0.569095	-0.586535	0.148116	0.532715	1.06196	-0.0237628	0.635242	-0.826345	0.132542	0.187349	-0.140555	-0.450587	-0.97793	#N/A	0.608363	-0.00801468
	1	27	0	1	-779.647	0.655847	0	0	-0.245602	1.85454	-0.16244	-1.6544	-13.1621	-15.1761	-14.1005	-14.9905	-14.0944	0.346337	-1.15215	-0.498584	-0.253547	-0.508234	-0.270453	-0.404665	0.231079	-0.688697	1.04709	0.931135	0.340517	-0.114659	-0.0453769	#N/A	0.125567	-0.317972	-0.607413	0.170992	0.524176	1.98623	0.321208	0.678352	0.192891	0.251295	0.58741	-0.26875	-0.450847	-0.886832	#N/A	0.125567	-0.14357
	1	28	0	1	-780.506	0.714633	0	0	-0.357418	2.29911	-0.111574	-0.492016	-13.6923	-14.9605	-14.3123	-15.0968	-14.2837	0.653728	-0.0492552	-0.0638287	-0.244326	-0.175388	0.115406	0.740935	0.0852497	0.00720961	0.108838	1.03706	0.0263053	-0.0873638	-0.0831071	#N/A	-0.394416	-0.125376	-0.818927	-0.157851	-0.33599	0.930093	0.805755	0.887994	-1.44424	0.117145	-0.559312	-0.00151321	-0.744481	-1.23207	#N/A	-0.394416	-0.257178
	1	29	0	1	-767.031	0.771026	0	0	-0.36219	2.19299	-0.0477105	-1.73904	-12.7177	-14.9121	-13.9666	-15.0251	-14.9587	-0.203513	-1.25776	-0.494011	-0.751864	-0.724887	-0.490588	-0.254921	-0.58614	-0.982528	0.970845	0.839309	-0.250218	-1.19185	-1.03744	#N/A	-0.209861	-0.728115	-1.55937	-0.188643	-0.0908759	1.41606	0.0658657	0.880378	-1.57998	0.917079	-0.986323	-0.606366	-0.133962	-1.82805	#N/A	-0.209861	-0.258925
	1	30	0	1	-778.342	0.589677	0	0	-0.372963	2.2486	-0.235374	-0.896405	-13.5805	-14.9774	-14.2741	-14.8313	-14.8996	0.522263	-0.365214	-0.0988598	0.0217316	-0.278571	0.417078	0.0248868	0.372893	-0.511023	0.923126	1.02516	-0.061364	-0.274522	-0.499387	#N/A	0.327654	-0.524782	-0.828112	0.310969	-0.185885	1.24469	-0.0346411	0.499042	-0.61931	0.579679	0.5051	0.925963	-0.444216	-0.709317	#N/A	0.327654	-0.137892
	1	31	0	1	-775.285	0.858872	0	0	-0.549239	2.01309	-0.502192	-0.89682	-12.4449	-14.6939	-14.0085	-15.0257	-14.3859	-0.596694	-0.562408	-0.661708	-1.00753	-0.946992	0.135242	-0.692226	-0.35731	-1.30606	0.0737509	-0.0373369	-0.322445	-1.14417	-1.48512	#N/A	-0.389264	-0.598935	-0.258645	0.108404	0.768776	1.79716	0.656178	0.940534	-0.544546	-0.297866	0.429192	-0.480682	-1.2126	-2.1139	#N/A	-0.389264	0.2327
	1	32	0	1	-779.834	0.726014	0	0	-0.697922	2.39753	-0.435861	-1.13486	-13.1108	-14.4812	-13.7384	-14.7668	-14.6003	0.285216	0.165975	0.590308	-0.589506	-0.255284	-0.442085	0.306064	0.31788	-0.438316	0.530446	1.02023	0.821444	-0.995054	-0.783181	#N/A	0.229301	0.40148	-0.0440773	0.00598207	-0.422356	1.36851	0.629058	1.45487	-0.881751	0.472655	-0.340493	-0.0320809	-0.453684	-1.59745	#N/A	0.229301	-1.6715
	1	33	0	1	-780.4	0.755693	0	0	-0.394779	2.24319	-0.183903	-0.792432	-13.0256	-15.1417	-14.3441	-14.9378	-14.1556	0.44157	-0.779976	-0.707444	-0.735385	-0.364518	-0.345887	0.00646393	0.0591259	-0.91652	0.493036	0.687526	0.0761069	-1.04854	-0.541785	#N/A	-0.287757	-0.0131279	-0.134868	-0.693841	0.375197	1.00183	0.824786	1.43879	-0.708666	0.519368	-0.109029	-0.399809	-0.172508	-0.983494	#N/A	-0.287757	-0.264453
	1	34	0	1	-782.385	0.728407	0	0	-0.452531	2.39092	-0.267188	-0.946246	-13.1555	-15.2118	-14.1539	-15.2722	-14.7916	0.684516	0.156227	-0.253056	-0.80782	-0.40324	0.252183	-0.0968292	-0.216057	-0.926456	0.930954	0.310443	0.475531	-0.0993666	-0.732024	#N/A	0.212161	-0.506121	-0.780648	0.306782	0.461147	0.955483	0.480765	2.14854	-1.56973	-0.260353	-0.226893	0.255793	-0.312082	-0.754925	#N/A	0.212161	-0.706576
	1	35	0	1	-777.417	0.802057	0	0	-0.377055	2.00596	-0.0238572	-0.86702	-12.727	-14.6859	-14.3268	-15.2595	-14.5671	-0.517996	-1.35184	-0.792293	-1.48767	-0.341283	-0.689578	-0.853405	-0.552026	-1.8268	0.206217	0.353218	-0.589422	-0.671958	-1.13745	#N/A	0.489317	-0.573768	-0.497761	0.267887	-0.201849	1.74582	0.330076	0.613952	-1.0681	0.659526	-0.654064	0.116224	-0.0953	-0.797121	#N/A	0.489317	-0.176706
	1	36	0	1	-765.581	0.848839	0	0	-0.644893	2.64542	-0.392206	-0.461476	-13.1076	-14.4878	-14.3148	-15.1455	-14.7428	0.915435	-1.11418	0.284553	-0.960519	-0.790436	-0.4932	0.290988	0.396362	-0.190427	0.300848	0.441464	-0.277234	-0.738011	-1.1282	#N/A	0.184256	-0.137433	-0.333711	-0.475474	-0.127227	0.554605	0.205678	1.08293	-2.52155	0.940255	-0.148199	-0.977452	-0.717235	-2.27938	#N/A	0.184256	-0.129638
	1	37	0	0	-789.536	0.624986	0	0	-0.39687	1.80141	-0.586964	-0.933057	-13.1479	-14.7785	-14.4318	-14.3403	-14.1897	0.250276	-0.560742	0.0665784	-0.0854913	0.0676866	0.417613	-0.0786129	0.156539	-0.279736	0.370034	0.484623	-0.105846	-0.87554	0.219681	#N/A	0.150411	-1.51105	-0.193616	-0.0055956	0.0937967	1.93848	0.0647658	0.847754	-0.553622	-0.515543	-0.088483	0.00951874	-1.45688	-0.712798	#N/A	0.150411	-0.127975
	1	38	0	0	-773.702	0.898485	0	0	-0.177056	1.73624	-0.71883	-1.05597	-13.2219	-14.7216	-14.2529	-15.399	-14.3855	-0.312173	-0.539075	-0.544257	-0.957795	-0.0786219	0.867247	0.234656	0.468073	-0.330332	0.410793	0.430046	0.49599	-1.42948	0.177122	#N/A	-0.704833	-1.02549	-1.61549	0.0528621	0.450343	1.56656	0.849749	1.02363	-0.137052	0.481256	-0.328169	0.443174	-0.829611	-0.923313	#N/A	-0.704833	-0.305596
	1	39	0	0	-780.803	0.711751	0	0	-0.466216	2.43376	-0.214212	-0.30535	-13.3415	-14.9507	-14.1244	-14.9098	-14.9079	0.665736	0.0517954	0.75166	-0.8327	-0.444696	0.538453	0.288309	0.447189	-0.422826	0.285406	-0.0508158	-0.0117322	-0.10013	-1.10002	#N/A	0.010472	-0.654079	-0.701461	0.0232788	-0.234433	0.617799	0.657153	0.592876	-0.439134	-0.261699	-0.0113103	0.475464	-0.305832	-1.52341	#N/A	0.010472	-0.242511
	1	40	0	0	-779.126	0.542753	0	0	-0.293123	1.86103	-0.504638	-1.03813	-13.2676	-14.8449	-14.321	-14.5725	-14.4093	0.588041	-0.734127	0.00620758	-0.377253	-0.123365	0.535716	0.384077	0.154048	-0.714642	0.955905	0.673515	0.14218	-0.452601	-0.236686	#N/A	0.0848547	-0.33455	-1.51384	0.0482698	0.193729	0.815994	0.445612	0.98707	-0.687119	-0.155265	-0.0799617	0.299341	-0.592353	-0.98761	#N/A	0.0848547	-0.17073
	1	41	0	0	-776.196	0.674477	0	0	0.312787	2.5959	0.343112	-0.582223	-13.7723	-16.022	-14.84	-15.4652	-15.8653	0.229952	-1.40606	-0.707018	-0.444184	-0.663147	-0.953091	-0.323938	-0.386517	-0.846146	0.276278	0.285233	-0.597146	-0.661122	-0.250905	#N/A	0.278441	-1.16499	-0.423098	0.107812	0.323044	1.45776	0.245681	0.926228	-1.55519	-0.189121	-0.306048	-0.699683	0.316789	-0.399622	#N/A	0.278441	0.0262097
	1	42	0	0	-779.644	0.639846	0	0	0.203438	2.05001	-0.53333	-0.798804	-13.7392	-15.5139	-14.8087	-15.3127	-15.1801	0.0401728	-0.479253	0.369664	-0.316541	-0.392805	-0.959059	0.481863	0.333682	-0.367264	0.811988	0.441913	-0.480573	-0.409973	-0.24475	#N/A	0.315666	-0.427644	-0.442659	-0.436888	-0.271306	1.0812	0.498617	0.797869	-0.114453	-1.0102	-1.52895	-0.207786	-0.268057	-0.218769	#N/A	0.315666	0.060494
	1	43	0	0	-773.039	0.905594	0	0	-0.342125	2.28031	0.288505	-0.979166	-12.8372	-15.0369	-14.3805	-14.8295	-15.0932	-0.206878	-1.08354	-0.964119	-2.08449	-1.07425	-0.080857	-0.776637	-0.748728	-1.27377	0.632946	1.02821	-0.829928	-0.741682	-1.12689	#N/A	0.16246	-1.10629	-0.532628	-0.594532	0.159015	1.29754	-0.125415	0.44931	-1.05493	0.735806	0.736111	-0.67932	-0.372355	-1.86931	#N/A	0.16246	-0.552109
	1	44	0	0	-767.65	0.759475	0	0	-0.351391	1.95291	-0.290504	-0.882277	-13.1535	-14.9053	-13.6742	-14.7186	-14.6364	0.508404	-0.633987	-0.109795	-0.482497	-0.328367	-0.00558731	0.21967	-0.176234	-0.749472	0.220147	0.426742	-0.54164	-0.000275042	-0.392772	#N/A	0.167878	0.231199	-0.407665	-0.287559	0.579873	1.65678	0.401159	1.35384	-0.798156	-0.103629	0.224391	0.494317	-0.162738	-0.87609	#N/A	0.167878	-0.509574
	1	45	0	0	-772.789	0.778429	0	0	-0.296109	2.53221	-0.328298	-0.634663	-13.4915	-14.9875	-14.7675	-15.2891	-15.073	0.618233	-0.277614	0.371989	-0.721378	-0.551979	-0.0726365	-0.0882649	0.113552	-0.276866	0.555835	0.844309	-0.0523301	-1.04365	-0.385726	#N/A	-0.0996685	-1.56906	-1.2562	0.0058069	-0.127057	1.22454	0.0136599	1.34497	-1.05539	-1.61557	-0.0957179	-0.639802	-0.852197	-1.57752	#N/A	-0.0996685	0.835132
	1	46	0	0	-772.907	0.647926	0	0	-0.181908	2.46108	0.179393	-0.26278	-13.8613	-15.1765	-14.6731	-15.4517	-15.1298	0.313833	-0.389792	0.223414	-0.23025	-0.217381	0.27182	-0.064553	0.249259	-0.769934	0.616281	0.620567	-0.531629	-0.167002	-0.590854	#N/A	0.941445	-1.05618	-1.88356	-0.195641	-0.194143	0.750847	0.725619	0.610488	-1.18094	0.266022	-0.505866	-0.752067	-0.427196	-1.2056	#N/A	0.941445	0.262194
	1	47	0	0	-779.017	0.463841	0	0	-0.335653	2.03114	-0.061126	-0.939945	-13.3217	-14.7443	-14.0431	-14.6834	-14.4003	-0.0151701	-0.55097	0.435285	-0.570607	-0.21767	0.178177	-0.219774	-0.31516	-0.710267	0.7668	0.337743	-0.161903	-0.151268	-0.334769	#N/A	0.260455	-0.136858	-0.385717	-0.0383814	-0.877899	0.703218	-0.433912	0.545787	-0.70639	-0.7383	0.194436	-0.148275	-0.129418	-1.30097	#N/A	0.260455	-0.190874
	1	48	0	0	-776.544	0.631745	0	0	-0.335201	2.06985	-0.0577843	-0.827776	-13.318	-14.951	-13.8801	-14.8888	-14.937	0.394821	-0.550384	0.196002	-0.164576	-0.675112	-0.122678	-0.00402318	-0.0570366	-1.05014	0.759562	0.81341	0.0104377	-0.229789	-0.0328052	#N/A	0.250888	-0.783549	0.198684	0.0659091	0.234735	1.4151	0.203931	0.581811	-0.713111	-0.437923	-0.776956	0.466042	-0.135887	-1.39827	#N/A	0.250888	-0.245496
	1	49	0	0	-770.168	1.06512	0	0	0.0839003	1.97653	0.239754	-1.25003	-13.0571	-14.8546	-14.3627	-14.8544	-15.3425	-0.135494	-0.832097	-1.66937	-1.49717	-1.13133	-0.116985	-0.662489	-0.855371	-1.80063	0.527567	0.197497	-0.377501	-0.606861	-0.597905	#N/A	-0.00451956	-0.905505	-0.81464	-0.522573	-0.139385	0.918394	-0.129451	0.161344	-1.1823	-0.0622065	0.409234	-0.553007	-0.17493	-1.18833	#N/A	-0.00451956	-0.226844
	1	50	0	0	-769.044	0.699036	0	0	-0.780988	2.28215	0.0590515	-1.06907	-12.7277	-14.9084	-14.4262	-15.0416	-14.1441	0.677701	-0.709775	-0.203503	-0.761082	-0.648297	-0.0483693	-0.163932	-0.208696	-1.46129	0.692659	0.620762	-0.168454	-1.34082	-1.35139	#N/A	0.961423	-0.205617	-0.842557	-0.0497274	0.278714	1.35153	0.412784	0.684694	-0.260527	-0.808061	0.660561	-0.357974	0.545642	-1.43021	#N/A	0.961423	0.354254
	1	51	0	0	-777.048	0.700719	0	0	-0.529111	2.70375	0.0556399	-1.36165	-13.0313	-15.3013	-14.1543	-15.0676	-14.3681	0.334876	-0.719499	0.358297	-0.933414	-0.5944	-1.35597	0.0574615	-0.447208	-0.251642	0.892448	0.84056	0.302899	-0.787675	-1.10516	#N/A	0.624304	-0.396202	-1.04425	0.259831	0.00592191	0.871562	0.814537	0.953262	-0.636318	-0.489854	-1.05757	0.139728	0.712763	-2.0412	#N/A	0.624304	0.673131
	1	52	0	0	-765.589	0.811543	0	0	-0.338005	2.03205	-0.217109	-1.52173	-12.8348	-14.5099	-14.0849	-15.3351	-14.7243	-0.0987224	-1.34819	-0.194268	-0.976696	-0.721153	-0.309225	-0.0383894	-0.228795	-1.18529	1.02114	0.963487	-0.0400159	-0.477788	-0.83399	#N/A	-0.189662	-1.29784	-0.238235	0.192509	-0.341147	1.49831	0.28532	0.897952	-0.797535	-0.21984	-0.223764	0.931815	-0.856799	-1.6487	#N/A	-0.189662	-0.349634
	1	53	0	0	-773.011	0.603485	0	0	-0.420928	2.11584	-0.134574	-0.78039	-12.9642	-15.2497	-14.3928	-14.8664	-14.9255	0.212824	-0.911992	0.315253	-0.282232	-0.367798	-0.18577	0.106986	-0.474817	-0.869325	0.398987	0.28053	-0.449951	-0.42066	-0.294804	#N/A	0.431686	0.101413	-0.795697	-0.641836	0.727736	1.8876	-0.0752176	1.36641	0.21376	0.37318	-0.108012	-0.615127	-0.176173	-0.59856	#N/A	0.431686	0.102565
	1	54	0	0	-781.197	0.56733	0	0	-0.377346	2.01143	-0.312326	-1.07136	-13.3534	-14.6691	-14.189	-14.8693	-14.3561	0.0192266	-0.507804	0.0995452	-0.889408	0.252444	0.104574	0.678652	0.114164	-0.405633	0.797931	0.974309	-0.741013	-0.0256567	0.0915247	#N/A	-0.211074	-1.54569	-0.636015	-0.138377	0.128119	0.582665	-0.21856	0.334361	-0.707846	0.370302	0.0428211	0.420234	-0.403608	-1.54234	#N/A	-0.211074	-0.523585
	1	55	0	0	-788.129	0.44705	0	0	-0.510952	2.0436	-0.302831	-0.727454	-13.1534	-14.8446	-14.1646	-14.6313	-14.2968	0.448271	-0.552499	-0.223301	-0.242217	0.0573425	-0.218231	-0.00902875	0.293097	-0.741919	0.502935	0.698126	-0.399175	-0.920383	-0.408153	#N/A	-0.468436	-0.248965	-0.0386966	-0.135873	0.105545	1.32462	0.50888	0.387933	-0.400254	-0.27548	0.349519	0.500387	0.383862	-0.946501	#N/A	-0.468436	-0.129361
	1	56	0	0	-776.786	0.682577	0	0	-0.299583	1.9407	-0.437482	-0.96525	-13.1223	-14.603	-14.1685	-14.7071	-14.2142	-0.135268	-0.270577	0.24827	-0.531491	0.0288802	0.021405	0.271479	0.30163	-0.492428	0.679134	0.0894914	-0.428974	-0.679022	-0.467789	#N/A	-0.841047	-0.929747	-1.44084	-0.617516	0.0827215	0.808485	0.542604	0.65069	-0.999169	-0.134953	0.143468	-0.30363	-1.42956	-1.97145	#N/A	-0.841047	0.467293
	1	57	0	0	-781.553	0.603498	0	0	-0.663922	2.20092	0.0253909	-1.01608	-12.9623	-14.4265	-13.8231	-14.8075	-14.2048	0.355878	-1.24264	0.177368	-0.413366	-0.173436	-0.36503	0.00735989	-0.0822968	-0.73514	0.456158	0.504887	-0.0431416	-0.773994	-0.780612	#N/A	0.257241	0.131621	0.317518	0.184063	-0.317592	1.00545	-0.220307	0.611469	-0.807027	-0.0540741	0.173253	0.662127	-1.07346	-1.34581	#N/A	0.257241	-0.203937
	1	58	0	0	-774.538	0.923095	0	0	-0.951983	1.81201	-0.431933	-1.34895	-12.4439	-14.8031	-13.6234	-14.3098	-13.9722	-0.355987	-1.0253	-0.15673	-0.604336	-0.869277	0.7497	0.115603	-0.0695629	-0.863395	0.655543	0.413264	0.165128	-1.00271	-1.07687	#N/A	0.286159	-1.13804	-0.118261	0.808303	0.554706	1.83254	1.1383	1.85692	-0.600236	0.0265821	1.2581	-0.0303903	-0.810756	-0.778318	#N/A	0.286159	0.185149
	1	59	0	0	-776.447	0.715356	0	0	-0.951838	2.29336	-0.174351	-1.10826	-12.8799	-14.2874	-14.1297	-14.7148	-13.9015	-0.0192679	-0.424876	0.926989	0.0673109	-0.237342	0.0738054	0.411714	0.111942	-0.506238	0.864746	0.915518	0.288618	-0.952388	-0.844492	#N/A	0.827739	-0.294269	-0.859803	-0.273234	0.155394	0.543245	-0.0511398	0.674728	-1.08025	0.587604	0.913876	0.028925	0.00248673	-1.34206	#N/A	0.827739	0.869064
	1	60	0	0	-783.257	0.767507	0	0	-0.740589	1.65658	-0.709693	-0.337112	-12.6647	-14.542	-13.5825	-14.1048	-14.7232	0.398658	-0.534049	-0.646812	-0.238552	-1.20712	0.0571754	0.57092	0.449032	-0.759438	0.00814399	-0.324341	-0.651501	-1.29317	-0.574406	#N/A	-0.0421938	0.649883	-0.473807	0.541322	0.0362982	1.74942	0.918845	1.53915	0.228829	0.837456	-2.12796	0.0967587	-0.482304	-2.20099	#N/A	-0.0421938	-0.741046
	1	61	0	0	-778.718	0.702449	0	0	-0.187336	2.23613	-0.473258	-1.08359	-13.1513	-14.9816	-14.3528	-14.8454	-14.8732	0.129625	-1.3885	0.223246	-0.331626	0.0365721	-0.778241	0.102293	0.0764595	-1.15745	0.728824	0.588443	0.237849	-0.404567	-0.56658	#N/A	1.21526	-0.913743	-1.793	-0.553465	-0.0259587	1.13637	0.0441925	0.741668	-1.45304	-1.00945	0.00586897	0.503496	0.53047	-0.839572	#N/A	1.21526	0.164587
	1	62	0	0	-769.436	0.788391	0	0	-0.9251	1.94546	-0.670976	-0.918749	-12.3613	-14.2301	-13.5486	-14.521	-14.5553	-0.897	-0.807929	0.0447505	-0.599506	-0.562458	-0.171019	0.32205	-0.00583938	-0.947204	0.762979	0.55431	-1.03705	-1.66507	-0.950311	#N/A	0.481112	-0.45452	-0.944226	0.484102	0.122827	1.47772	0.588332	1.50343	-0.0680669	-1.16674	-0.464396	1.0713	-0.466991	-1.77825	#N/A	0.481112	-0.746509
	1	63	0	0	-774.444	0.629346	0	0	-0.61266	1.77084	-0.177331	-1.19433	-12.7771	-14.51	-13.8005	-14.7121	-14.5093	-0.0403177	-1.51599	0.0378707	-0.431357	0.0495211	0.200814	0.205949	-0.201581	-0.949026	0.682909	0.632934	-0.305424	-0.672196	-0.636923	#N/A	-0.281397	-0.804958	-0.186744	0.26821	0.759589	1.36378	0.772266	0.118521	-0.0720686	0.608195	-0.0404348	-0.0310265	-1.19691	-0.848442	#N/A	-0.281397	0.280778
	1	64	0	0	-766.745	0.787206	0	0	-0.0294498	2.42391	0.574829	-0.665647	-13.8739	-15.3747	-15.0167	-15.7523	-15.6742	0.338362	-0.00793699	0.260946	-0.7662	-0.312848	-0.229001	-0.371377	-0.368696	-1.36257	0.839088	0.371655	-0.297896	-0.137064	-0.431031	#N/A	0.197605	0.0947281	-0.688404	-0.4084	-0.0172982	1.01892	0.180599	-0.0570635	-2.15209	0.074009	-0.312358	-0.761115	0.408159	-0.935437	#N/A	0.197605	-0.42059
	1	65	0	0	-779.224	0.559131	0	0	-0.714366	1.86112	-0.399687	-0.580162	-12.7108	-14.3468	-14.1656	-14.3505	-14.098	-0.176422	-1.07908	0.130695	-0.365443	-0.523039	-0.162157	0.162918	0.136316	-0.545133	0.472923	0.426215	-1.10116	-1.24484	-0.664517	#N/A	0.0488005	-0.516832	-0.385339	0.322148	0.425175	1.57862	-0.128758	1.21562	-0.148746	-0.932027	0.202403	0.238046	-0.451799	-0.939155	#N/A	0.0488005	0.007178
	1	66	0	0	-778.921	0.563468	0	0	-0.682052	2.43537	-0.0272577	-0.525935	-13.3861	-14.9268	-14.2968	-14.6535	-14.5887	0.455574	-0.414644	0.280845	-0.69017	0.0546271	0.255326	0.201243	0.355477	-0.593104	0.716289	1.05064	-0.588345	-0.460435	-0.167754	#N/A	0.75172	-0.538226	-0.578315	-0.116685	0.18301	1.23647	0.607781	1.34081	-0.566515	-0.0952608	0.616627	-0.109552	0.0694933	-0.968309	#N/A	0.75172	-0.305797
	1	67	0	0	-770.561	0.789654	0	0	-0.542883	2.51111	-0.224689	-0.621528	-13.2845	-15.1637	-13.9378	-15.0928	-14.744	0.823038	0.247448	0.326994	-1.09079	-1.00087	0.448581	0.459859	0.113761	-0.101312	0.772023	0.839386	-0.189154	-0.897401	-0.939214	#N/A	-0.648785	0.341101	-0.896544	0.243102	0.09222	1.28041	0.95594	1.37359	0.289648	0.450448	-0.411016	-1.2154	-0.851528	-1.93394	#N/A	-0.648785	-0.085908
	1	68	0	0	-779.507	0.564057	0	0	-0.709234	2.17815	-0.169814	-0.857657	-13.1322	-14.5774	-14.2607	-14.979	-14.5861	0.766081	-0.107958	-0.209093	-0.622809	-0.267333	0.41401	0.590763	0.0318078	-0.392197	0.922813	0.460646	-0.829656	-0.520201	-0.626427	#N/A	0.143918	-0.343619	-0.547798	0.105246	-0.350269	1.4857	0.578998	0.446383	0.00946793	0.00547214	-0.365915	0.0556222	-0.461314	-1.64118	#N/A	0.143918	-0.231821
	1	69	0	0	-775.39	0.846594	0	0	-0.317281	2.17389	0.103997	0.0696893	-13.4464	-15.6766	-14.3856	-15.1143	-14.9412	0.0848513	-0.506457	-0.0403116	-0.556127	-0.103765	-0.510535	-0.0817477	-0.0414368	-1.25174	-0.0395052	-0.0962768	-1.12605	-0.49079	-0.418899	#N/A	0.0181026	0.581876	-0.177752	0.20011	0.751598	1.74073	0.483511	1.1023	0.758479	0.165543	-0.568928	-1.07277	-0.466138	-0.856758	#N/A	0.0181026	-0.238228
	1	70	0	0	-774.371	0.657817	0	0	-0.229618	1.9026	-0.525803	-1.30002	-13.617	-14.7895	-14.3547	-14.6293	-14.7361	0.504254	-0.767994	0.230464	-0.0809702	0.0419982	0.721736	0.570388	0.359028	-0.309352	1.12776	0.839978	-0.252595	-0.11247	0.286404	#N/A	0.247623	-0.668389	-1.15283	0.285726	0.681472	0.986316	0.975082	1.01941	-1.29048	0.170201	0.966483	0.289527	0.286412	-1.38114	#N/A	0.247623	-0.198017
	1	71	0	0	-773.012	0.693145	0	0	-0.129779	2.45968	-0.452996	-0.599853	-13.558	-14.9602	-14.3185	-15.0829	-14.7027	0.141136	-0.542508	0.203483	-0.64725	-0.377663	0.0262601	0.267247	0.548574	-0.065602	0.701863	-0.359776	-0.315849	-0.0086938	-0.676767	#N/A	-0.0802109	-0.554286	0.0923566	-0.95548	-0.243017	0.767945	1.02333	0.850629	-1.12982	0.0255166	0.231298	-1.18844	0.210721	-1.4943	#N/A	-0.0802109	-0.0360341
	1	72	0	0	-775.229	0.77452	0	0	-0.667699	2.83393	0.082392	-0.229022	-13.5261	-14.7719	-14.3985	-15.2541	-14.7627	0.927954	-0.0532182	0.54517	-0.977055	-1.18136	-0.42849	0.742067	0.167545	0.0308546	0.823646	-0.0140567	0.165829	-0.554505	-0.781535	#N/A	0.556051	-1.13692	-1.27616	-0.580279	-0.573894	0.528502	0.686364	0.392646	-1.57436	-0.462414	-0.556535	-0.345695	0.0157621	-1.52252	#N/A	0.556051	-0.922455
	1	73	0	0	-767.022	0.847925	0	0	-0.883503	2.62455	-0.189749	-0.817341	-12.4654	-14.8874	-14.1204	-14.7096	-14.6711	-0.0612771	-0.442566	-0.174807	-1.45445	-1.35953	-0.560077	0.117083	-0.264475	-0.842253	0.162809	0.781533	-0.714628	-1.33577	-1.4284	#N/A	0.332866	-0.535302	-1.70964	0.0974182	-0.173937	1.21247	0.813812	1.31056	-1.16036	0.346125	0.970004	-0.22598	-0.605736	-2.12675	#N/A	0.332866	0.511488
	1	74	0	0	-779.986	0.651571	0	0	-0.698062	2.24139	-0.0350186	-0.797312	-13.1505	-14.7152	-13.7358	-14.9069	-14.2382	0.304996	-1.20247	-0.142241	-0.161277	-0.0466372	-0.441748	0.0607619	0.442918	-0.804506	1.18112	0.770081	-0.0756079	-0.0631178	-0.793311	#N/A	-0.0428447	0.191629	-1.00713	-0.390392	0.691281	1.56605	-0.205772	1.20592	-0.397712	-0.0972109	-0.42514	-0.324997	-0.668706	-0.947986	#N/A	-0.0428447	-0.221825
	1	75	0	0	-772.16	0.778859	0	0	-0.101265	2.3845	-0.370935	-0.919546	-13.7121	-15.4496	-14.7037	-15.2482	-14.9239	0.434069	0.0116479	0.246157	-0.673638	0.0676536	-0.131067	0.34196	0.298634	-0.518945	0.604684	0.407742	-0.359166	0.271196	-0.670737	#N/A	-0.049066	-0.90522	-0.801762	-0.187479	0.0207577	1.3262	0.438803	1.1498	-0.436031	0.415266	-0.864263	0.0555742	-0.343384	-1.44115	#N/A	-0.049066	0.236259
	1	76	0	0	-780.04	0.591605	0	0	-0.684807	2.42436	0.00247337	-0.323721	-13.2767	-14.9163	-14.4697	-14.7589	-14.6017	0.112468	0.352666	0.697671	-0.0707727	-0.530765	0.20509	0.641722	0.18591	-0.87705	0.759254	0.381304	-0.250836	-0.428596	-0.896109	#N/A	0.661855	-0.632454	0.0098228	-0.396676	0.343118	1.17606	0.752496	0.668723	-0.295802	0.235446	-0.0666091	-0.486634	-0.483166	-1.62553	#N/A	0.661855	-0.0553818
	1	77	0	0	-781.742	0.700715	0	0	-0.428208	2.25702	-0.214759	-0.616985	-13.4181	-15.0949	-14.0953	-15.0965	-14.6629	0.653529	-0.400119	-0.0826362	-0.108983	-0.915422	0.361242	0.676621	0.19245	-0.464859	1.06306	0.194883	0.62416	-0.426206	-0.0337249	#N/A	-0.0582297	-0.240834	-0.855589	0.265013	0.139438	1.69197	0.363739	0.61263	-0.213134	-0.831567	-0.0278939	0.567336	-0.0227712	-1.53905	#N/A	-0.0582297	-0.0546975
	1	78	0	0	-772.794	0.659211	0	0	-0.501211	2.42415	0.24843	-0.91428	-13.4083	-15.3132	-14.1805	-15.3586	-14.4915	0.986515	-0.979881	0.219307	-0.398732	-0.353167	-0.277237	-0.0971961	0.254032	-1.41505	0.405332	1.14312	-0.354889	-0.275136	-0.46547	#N/A	0.464721	-0.0561928	-1.55498	0.631468	0.270883	1.51018	0.740341	1.00063	-1.47386	-0.487324	-0.389278	0.620961	-0.262612	-0.53343	#N/A	0.464721	-0.565295
	1	79	0	0	-783.255	0.728618	0	0	-0.346337	2.31922	0.0701045	-0.368944	-13.4318	-15.1713	-14.5138	-14.8902	-14.8938	1.323	-0.343178	0.390901	-0.52462	0.222244	0.383003	-0.0205648	-0.0871137	-0.307003	-0.275759	0.474005	-0.924583	-0.610689	-0.261697	#N/A	1.06552	-0.0880585	-0.781894	-0.390581	-0.41255	1.16497	0.395352	0.733687	-0.506725	-0.0620169	0.402384	0.281815	-0.405629	-1.02564	#N/A	1.06552	-0.104744
	1	80	0	0	-776.745	0.640281	0	0	-0.755551	2.19513	-0.463635	-0.379347	-12.7812	-14.6602	-14.3664	-14.6656	-14.3156	0.509671	-0.21398	-0.217141	-0.94186	-0.348883	-0.430839	0.860918	0.120458	-0.211213	0.412065	0.224144	-0.690302	-1.08903	-0.742741	#N/A	0.686438	-0.45742	-1.10612	-0.338283	0.140662	1.63819	0.948691	1.28269	-0.216307	0.148038	0.678381	-0.98238	-0.374	-0.833157	#N/A	0.686438	0.302109
	1	81	0	0	-782.339	0.527792	0	0	-0.410097	1.81131	-0.526951	-1.10486	-13.0506	-14.7227	-14.0781	-14.2312	-14.3237	0.0374287	-0.527078	-0.440669	-0.258437	0.0486052	-0.00341726	0.343852	0.288535	-0.598774	0.355628	0.779433	-0.221265	-0.155274	-0.547437	#N/A	-0.279364	-0.58843	-0.843779	0.104863	-0.343914	1.51826	0.591546	0.91989	-0.46671	0.647655	0.494706	-0.273221	0.316063	-0.109442	#N/A	-0.279364	-0.805986
	1	82	0	0	-783.888	0.899814	0	0	-0.00656275	2.57126	0.10895	-0.848936	-13.6414	-15.1077	-14.4491	-16.0931	-15.3623	0.698774	-0.108972	-0.271359	-0.141317	-0.64	-0.555684	0.0240128	-0.514692	-0.785185	0.966575	0.281775	-0.0697968	0.650454	-0.691671	#N/A	0.69372	-0.251331	-1.11507	-0.513336	-0.257264	0.500062	-0.899773	0.318602	-0.946877	-0.921519	0.689764	-0.217337	-0.930216	-2.27834	#N/A	0.69372	-0.501635
	1	83	0	0	-778.768	0.612108	0	0	-0.415673	2.13168	0.139926	-0.787977	-13.3756	-15.2554	-14.2524	-14.8708	-14.7036	0.239556	-0.0220304	-0.187011	0.0436284	-0.370731	-0.0713235	0.00289829	-0.239939	-0.733363	0.744053	0.58798	-0.256075	-0.257879	0.187259	#N/A	0.519377	-0.262018	0.527744	0.48489	0.672279	1.02858	0.745809	0.895329	-1.2186	-0.361738	-0.569909	-0.857827	-0.218635	-0.76889	#N/A	0.519377	0.153095
	1	84	0	0	-771.448	0.542183	0	0	-0.391451	1.89795	-0.867495	-0.887278	-13.0297	-14.2269	-14.0142	-14.5313	-14.4455	0.583304	-0.731993	-0.119766	-0.3401	-0.350587	0.302171	0.788917	0.591875	-0.435509	0.383123	0.44584	-0.512392	-0.593131	-0.0519964	#N/A	-0.53947	-0.976062	-1.17303	-0.412665	0.0391063	0.648785	0.463658	0.583293	-0.60608	0.230148	0.217957	-0.20571	0.166043	-1.76	#N/A	-0.53947	-0.781274
	1	85	0	0	-776.103	0.83624	0	0	-0.194031	2.51977	0.00991362	-0.271911	-13.644	-15.1352	-14.8361	-15.7692	-15.4044	1.04922	-0.411869	0.66441	-0.863596	-0.166994	-0.130333	0.101561	0.00293709	-0.533471	0.512365	0.264921	-0.576267	0.747267	-0.670269	#N/A	0.715014	-1.096	-0.434931	-0.63656	-0.320143	0.547836	0.12147	1.17953	-1.08437	-1.69761	-0.693199	-1.54553	0.133373	-1.59592	#N/A	0.715014	-0.0247575
	1	86	0	0	-773.507	0.690486	0	0	-0.477437	2.05486	-0.265779	-0.929987	-13.2782	-14.6539	-13.7266	-14.6113	-14.614	0.2656	-0.500307	0.150475	-0.390142	-0.165112	0.256472	0.268109	0.202473	-0.293847	0.969082	0.16869	-0.16389	0.0760409	-0.212438	#N/A	-0.497915	-0.937318	0.229354	-0.700887	-0.187149	1.49125	0.417727	1.11037	-0.566757	-0.0811233	0.0370395	-0.138936	-0.964609	-1.25809	#N/A	-0.497915	-0.913931
	1	87	0	0	-776.762	0.777577	0	0	-0.174772	1.98179	-0.639085	-1.12248	-13.2698	-14.8904	-14.1164	-15.241	-14.1683	0.0773741	-0.552096	-0.236203	-0.76625	-0.168691	0.151269	0.421947	0.43625	-0.503616	0.507185	0.59803	-0.18043	-0.432721	-0.568826	#N/A	0.144246	-1.07631	-0.801007	-0.0615014	-0.0824489	1.51675	0.385494	1.80531	-0.210642	0.164425	-0.772885	0.213944	-0.0108906	-1.07869	#N/A	0.144246	-1.3629
	1	88	0	0	-785.792	0.590493	0	0	-0.503397	2.40345	-0.0423361	-0.531195	-13.2003	-15.4091	-14.4371	-15.2647	-14.3032	1.02848	-0.288558	-0.16708	-0.517958	0.140771	-0.316136	0.11918	0.31736	-0.427742	0.42265	0.60482	-0.618814	-0.406321	-1.11757	#N/A	0.638288	-0.840829	-0.530268	-0.323079	0.125668	2.08967	-0.0295257	1.26447	-1.08057	0.584067	0.29114	-0.5219	0.513863	-0.707086	#N/A	0.638288	0.251242
	1	89	0	0	-777.227	0.621012	0	0	-0.100946	2.51482	-0.224349	-0.628249	-13.4367	-15.2855	-14.3839	-15.2711	-15.1076	-0.0426989	-0.363401	0.508756	-0.790599	-0.612938	-0.539644	0.132951	-0.00411554	-0.681219	0.0314486	0.0171334	-0.175192	-0.685412	-0.488451	#N/A	0.078868	0.060571	0.365074	-0.262429	-0.529245	1.49937	0.38511	1.1279	-0.800592	-0.0384538	0.336153	0.63159	-0.362307	-0.796432	#N/A	0.078868	0.155082
	1	90	0	0	-769.955	0.582726	0	0	-0.342634	2.01986	-0.27678	-0.673983	-13.627	-14.899	-14.382	-14.8628	-14.5179	0.337698	-0.0495792	0.416733	-0.185772	-0.160237	0.52519	0.25427	0.196139	-0.282855	0.816151	0.660399	0.133275	-0.0795904	-0.0337045	#N/A	0.557881	-0.120678	-0.879308	-0.256698	-0.322383	1.38886	0.465128	0.935221	-0.7378	-0.370185	0.232416	-0.309422	-0.136198	-0.922464	#N/A	0.557881	0.0997478
	1	91	0	0	-775.189	0.62302	0	0	-0.499661	2.52999	0.229441	-0.72549	-13.3019	-15.3858	-14.2325	-15.1525	-14.5793	0.905593	-0.931837	0.134095	-0.471944	-0.347274	-0.245326	-0.0976318	0.254276	-1.31536	0.41204	1.19703	-0.226799	-0.433017	-0.555239	#N/A	0.711752	-0.174699	-1.72531	0.927886	0.356292	1.58885	0.789396	0.894584	-1.44261	-0.35143	-0.19028	0.330525	-0.267944	-0.548682	#N/A	0.711752	-0.41802
	1	92	0	0	-764.379	0.767384	0	0	-0.119017	2.41515	-0.117727	-0.903733	-13.5173	-14.6771	-14.2075	-15.2043	-15.0896	0.70407	-0.58806	0.049826	-0.299482	-0.126271	0.26612	0.241968	-0.0795787	-1.13234	0.546995	0.598857	-0.274345	-0.491208	-0.410528	#N/A	-0.0151824	-0.176952	-0.431644	-0.665669	-0.7128	0.494488	0.491309	0.75702	-1.71349	-0.583667	0.219388	-0.346965	-0.687881	-1.69632	#N/A	-0.0151824	-0.244812
	1	93	0	0	-768.997	0.986819	0	0	-0.451436	2.20086	-0.309651	-1.29971	-13.1505	-14.7487	-13.9473	-15.433	-14.2618	0.480505	-1.22168	-0.302765	-0.597807	0.227154	-0.456072	0.348319	0.217285	-0.449157	0.6081	1.1384	-0.165327	-0.834289	-1.22414	#N/A	0.329464	-1.55504	-0.708543	-0.122186	0.0300922	1.03217	0.699589	0.797673	-0.980014	0.0747822	0.561775	0.273049	-0.93018	-1.75175	#N/A	0.329464	-1.01089
	1	94	0	0	-774.32	0.688749	0	0	0.0505413	2.35267	-0.704612	-1.09656	-13.6273	-15.0832	-14.3522	-15.4	-14.9087	-0.294764	-0.139577	0.197523	-1.02873	-0.921759	0.0852697	0.510558	0.434211	-0.257329	0.583573	0.75769	0.0104355	0.65041	-0.733644	#N/A	0.64264	-0.777268	-0.102177	-0.00135159	-0.280732	0.687502	0.198159	0.808307	-0.93284	0.242759	-1.49856	0.250999	-0.0126463	-1.71197	#N/A	0.64264	-1.09323
	1	95	0	0	-783.811	0.48665	0	0	-0.128071	2.17764	-0.152419	-0.484127	-13.3648	-15.386	-14.336	-15.0665	-14.8693	0.0920502	-0.347319	0.422872	-0.655135	-0.313494	-0.172346	-0.336376	-0.257601	-0.816674	-0.0255927	0.308069	0.0164312	-0.544834	-0.308066	#N/A	0.212804	-0.0889126	-0.198889	0.322942	0.300572	1.01284	0.611654	0.940995	-0.4862	0.236063	-0.685925	0.54399	-0.213782	-0.576389	#N/A	0.212804	-0.0909166
	1	96	0	0	-771.38	0.677092	0	0	-0.661944	2.15743	-0.0737206	-0.828999	-13.1482	-14.4647	-13.811	-14.6447	-14.1265	0.871497	-0.530546	-0.0518783	-0.323949	0.0254774	-0.259616	0.00157666	-0.177407	-0.418502	0.734728	0.441707	-0.522928	-0.406226	-0.88366	#N/A	0.199601	-0.885309	-0.333081	-0.322541	-0.0871161	1.25782	-0.548267	1.04903	-0.801471	0.0494844	-0.83989	-0.403968	-1.47825	-1.19133	#N/A	0.199601	-0.383824
	1	97	0	0	-777.179	0.681219	0	0	-0.883399	2.12026	-0.207424	-0.800076	-12.8662	-14.1705	-13.7004	-14.4862	-14.351	0.751991	-1.14392	-0.0293713	-0.680775	-0.049944	0.462084	0.313821	0.396762	-0.412307	0.857075	0.0156363	-0.355681	-0.868399	-0.769022	#N/A	0.865135	-0.486034	-1.18878	0.377543	-0.288148	0.586966	0.365124	0.140563	-0.267181	-0.841685	-0.996903	-0.601465	-0.571121	-1.77477	#N/A	0.865135	0.18107
	1	98	0	0	-774.862	0.663331	0	0	-0.437153	1.91932	-0.432351	-1.06573	-12.9655	-14.5988	-14.0072	-14.818	-14.3207	0.0903079	-0.544347	0.16153	-0.192498	0.0214738	0.679186	0.00427545	-0.10219	-0.763288	0.727774	0.418179	-0.191808	-0.0550087	-0.804715	#N/A	-0.224445	-0.552607	-0.483717	-0.466104	0.0199197	0.978261	0.486227	1.06797	0.345651	-0.0144462	-0.0270075	-0.391849	0.134408	-1.11209	#N/A	-0.224445	-0.263184
	1	99	0	0	-773.374	0.770924	0	0	-0.508758	2.11605	-0.612301	-1.62317	-13.2143	-14.9436	-13.7581	-14.7947	-14.6087	0.751572	0.0901251	0.976192	-0.112102	0.0478367	0.292015	0.427885	0.367739	-0.64695	1.06067	1.39885	0.283978	-0.185339	-0.475372	#N/A	0.0338609	-0.728422	-0.166218	-0.0477504	-0.207161	0.935101	1.15692	1.2741	-0.396214	0.60756	0.395213	-0.0619548	0.475004	-1.32037	#N/A	0.0338609	-0.0251981
	1	100	0	0	-771.921	0.787033	0	0	-0.210488	2.44377	-0.360395	-0.747898	-13.4978	-15.4707	-14.2844	-14.8741	-14.6451	0.243765	-0.932319	-0.201592	-1.08074	-0.398372	-0.13835	0.401014	0.109446	-0.372595	0.753048	0.649608	-0.488457	-0.547992	-0.173485	#N/A	-0.229342	0.958905	-1.52455	-0.215062	-0.0140355	0.797012	0.564183	1.26798	-0.839299	0.881781	-0.602544	-0.0262866	-0.133704	-0.708469	#N/A	-0.229342	-0.0367359
	1	101	0	0	-769.155	0.978048	0	0	-0.358179	2.10528	-0.166312	-1.22917	-12.5982	-14.9038	-13.9109	-15.1106	-14.6709	-0.565659	-1.61328	0.107703	-1.14731	-1.05026	-0.379252	-0.610635	-0.63738	-1.96245	0.0479079	0.405033	-1.07113	-1.58877	-1.11304	#N/A	0.567179	-1.7727	-0.785021	0.0353522	-0.147751	1.23361	0.727863	0.627542	-1.16738	0.460517	0.736618	-0.412764	-0.541055	-0.420023	#N/A	0.567179	-0.327985
	1	102	0	0	-776.249	0.563616	0	0	0.159353	2.30672	-0.550719	-1.17701	-13.5731	-15.3277	-14.6815	-15.1872	-15.0606	0.519358	-0.939304	-0.459334	-1.29048	-0.413205	-0.592196	0.497011	0.442566	-0.748614	0.0398783	0.335876	-0.166237	-0.43518	-0.133828	#N/A	-0.135355	0.0765397	0.529225	-0.624807	-0.0348819	0.996437	0.363496	1.5368	-0.788881	0.219114	0.336541	0.274965	0.0977243	-1.47367	#N/A	-0.135355	-0.585524
	1	103	0	0	-773.915	0.71308	0	0	-0.0512374	2.48111	-0.292741	-0.93417	-13.4339	-15.0552	-14.7713	-15.4152	-14.6792	0.00899327	-0.423377	-0.0172581	-0.949804	-0.925087	-0.078809	0.198828	0.139109	-0.525407	0.427316	0.311682	-0.246336	-0.00552444	-0.641686	#N/A	-0.119052	-0.210525	-1.57569	-0.635521	-0.171445	0.357501	0.429699	0.350022	-1.86621	-1.37501	-0.170462	0.0389538	0.34395	-1.60506	#N/A	-0.119052	-0.153759
	1	104	0	0	-770.522	0.71658	0	0	0.198968	1.90209	-0.460134	-0.932935	-13.2292	-15.3846	-14.4411	-15.4007	-14.6499	0.541682	-1.15959	-0.539578	-0.508296	-0.669447	-0.431515	-0.15177	-0.192155	-0.808111	0.361991	-0.00508667	-0.97283	-0.432342	-0.276995	#N/A	-0.316374	0.0490223	0.0432244	0.131049	0.60268	0.881444	0.257238	0.763168	-0.695507	0.405466	-0.915166	-1.32414	0.72147	-0.432198	#N/A	-0.316374	-0.332346
	1	105	0	0	-783.328	0.619694	0	0	-0.657499	2.14422	-0.330665	-0.713174	-12.9824	-14.6981	-14.1088	-14.563	-14.4407	0.190841	-0.43146	-0.553817	-0.27905	-0.0709296	0.0123434	0.409169	0.0515142	-0.348259	0.474079	0.68604	-0.634977	-0.624224	-0.346081	#N/A	0.312398	-0.895797	-0.433607	0.207891	0.389652	1.49373	0.949224	0.883245	0.000986029	0.679828	-0.434766	-0.277286	-1.58439	-0.950135	#N/A	0.312398	-0.316589
	1	106	0	0	-785.044	0.644669	0	0	-0.523381	2.31897	-0.197784	-1.15536	-13.3598	-15.2165	-14.2545	-14.7661	-14.631	0.491774	-0.742011	0.287232	0.164304	0.011142	0.263664	0.172026	0.307713	-0.250498	0.836285	1.22849	0.314667	0.443095	-0.168117	#N/A	-0.0510442	-0.0557899	0.0156977	-0.404752	0.354323	1.7613	0.691192	1.4504	-1.47981	-1.06457	-0.738963	0.557319	0.217405	-0.663426	#N/A	-0.0510442	-0.533365
	1	107	0	0	-768.995	0.725895	0	0	-0.638424	2.33272	-0.138763	-0.511325	-13.229	-14.7571	-14.0151	-14.8318	-14.4789	1.22668	-0.295778	0.455578	-0.31949	-0.215964	-0.289185	0.100007	-0.114673	-0.598899	0.270654	0.285822	-0.330146	-0.475551	-0.308307	#N/A	0.0563712	-1.01677	-1.28954	-0.15338	-0.124247	1.04091	0.129381	0.425041	-1.09524	-0.103446	0.324603	0.431341	0.354729	-1.82276	#N/A	0.0563712	-0.994863
	1	108	0	0	-781.096	0.654304	0	0	-0.26	2.46004	0.285887	-0.413696	-13.348	-15.2053	-14.7076	-15.1934	-14.8916	0.418225	-0.912329	0.30812	-1.01716	-0.870545	-0.28922	-0.438097	-0.386162	-0.911563	0.350244	-0.0419951	-0.838324	-0.316772	-0.890507	#N/A	0.625279	0.348305	-0.124897	-0.303967	0.195407	0.949701	0.941381	1.28406	-0.861104	-0.451734	-0.615334	-0.645886	0.408828	-0.763018	#N/A	0.625279	0.117428
	1	109	0	0	-774.229	0.72124	0	0	-0.812616	2.63023	0.0391695	-0.428133	-13.1607	-14.709	-14.0701	-14.5995	-14.614	0.442988	-0.708917	0.0571931	-0.864281	-0.851989	-0.712608	0.172029	0.0456212	-0.498601	0.261123	1.06029	0.241613	-0.0384676	-1.28509	#N/A	0.0447474	0.492995	-0.684144	-0.345085	0.1894	1.17299	-0.191447	1.1008	-0.883335	-0.465286	-0.762826	-1.10349	0.278565	-1.93619	#N/A	0.0447474	0.252921
	1	110	0	0	-773.815	0.71959	0	0	0.0584772	2.14579	-0.760386	-0.959023	-13.538	-15.3011	-14.3672	-15.2337	-14.9904	0.235146	-1.0678	-0.24264	-0.407105	-0.256042	-0.032738	0.436748	0.762741	-0.604907	0.725171	0.0666454	-0.641639	0.117651	-0.322922	#N/A	-0.511697	-1.40363	-0.0675854	-0.143208	0.291435	1.0547	1.13282	1.38728	0.241507	-0.456682	0.411943	0.452924	0.0721881	-0.832808	#N/A	-0.511697	0.135303
	1	111	0	0	-768.149	0.816222	0	0	-0.0717968	2.02649	-0.302573	-1.01383	-13.3727	-15.2983	-14.4613	-15.1961	-14.5765	0.132822	-0.847647	-0.080787	-0.812143	-0.329374	0.263085	0.115643	0.26082	-0.689502	0.239283	0.63753	-0.720245	-0.360779	-0.755545	#N/A	0.113645	-1.44241	0.0703386	-0.448328	0.0720456	1.19428	0.371006	1.09333	-0.239344	-0.948493	-1.04455	-0.333463	-0.315622	-1.16704	#N/A	0.113645	0.130527
	1	112	0	0	-779.1	0.753297	0	0	-0.547302	2.34914	0.00133764	-1.10853	-13.3334	-15.0539	-14.0318	-15.1272	-14.5533	0.211325	-0.326353	0.159922	-0.89734	-0.644461	0.298571	0.388187	-0.299794	-0.510461	0.577596	0.769259	-0.0326033	-0.619001	-0.963682	#N/A	-0.0274137	-0.572926	-0.199341	0.77464	0.00481371	1.2511	0.0374529	1.08091	-1.04442	-0.296077	-0.246548	-1.27044	-0.212185	-1.85042	#N/A	-0.0274137	-0.617499
	1	113	0	0	-780.74	0.788635	0	0	0.231972	2.63659	-0.182312	-0.522186	-13.6179	-16.0597	-15.3075	-15.6648	-15.6838	0.679143	-0.759467	-0.235623	-1.38364	-1.4097	-0.0548436	0.0201621	-0.00869042	-1.00556	-0.152547	0.0521349	-0.523425	-0.0703737	-0.412692	#N/A	0.095434	-0.270843	-0.818028	-0.0636414	-0.103932	0.959075	-0.274281	1.27148	-0.156589	0.681505	-0.0821618	-0.86286	0.383156	-0.872398	#N/A	0.095434	-0.639339
	1	114	0	0	-776.145	0.798415	0	0	-0.659332	2.47878	0.177933	-0.427458	-13.2358	-14.781	-13.9918	-15.2362	-14.6886	0.816732	-0.161121	0.359961	-1.13917	-0.0120965	-0.416996	-0.350638	-0.128247	-0.639035	0.738609	0.623774	-0.297607	-1.1459	-0.299691	#N/A	-0.137721	-0.425497	-0.60746	0.327999	0.021359	1.05176	-0.884546	0.638587	-1.10182	0.0826581	-0.446088	-0.427424	0.804199	-1.55407	#N/A	-0.137721	0.432183
	1	115	0	0	-775.85	0.868231	0	0	-0.0241449	2.22762	0.0901033	-0.777333	-13.6404	-15.016	-14.5462	-15.2868	-14.6919	1.03202	-0.337111	0.390882	-1.05509	-1.13817	0.322522	0.205706	-0.122749	-1.19378	0.0615074	0.936821	-0.515413	0.435641	0.0578213	#N/A	0.741113	-1.25191	-1.34902	-0.163605	-0.00575254	0.643421	-0.209218	0.604197	-0.853238	0.00375702	-2.04183	0.738881	-0.532069	-0.806889	#N/A	0.741113	-0.94299
	1	116	0	0	-782.531	0.539773	0	0	-0.173854	1.98839	-0.601161	-0.831397	-13.3748	-15.1435	-14.0605	-14.6587	-14.6703	-0.439182	-0.880874	-0.117416	-0.202568	-0.413746	0.370691	0.573853	0.306945	-0.262023	0.348335	0.291354	-0.141096	-0.140173	-0.126112	#N/A	0.125545	-0.147612	-0.345695	-0.102411	-0.0518919	1.26368	0.648783	0.652888	-0.47492	0.42696	-1.02102	0.228895	-0.145749	-0.863204	#N/A	0.125545	-0.314368
	1	117	0	0	-778.122	0.655097	0	0	-0.733493	2.07406	0.208834	-1.17866	-13.0409	-15.0347	-14.1406	-14.6289	-14.2871	0.871779	-0.131316	0.371629	-0.50187	0.359715	-0.0890207	-0.13921	-0.300732	-0.807024	0.832089	1.28965	-0.316169	-0.563659	-0.16126	#N/A	-0.284671	0.00347029	-0.562321	0.740587	0.430939	1.6421	0.449942	0.541414	-0.867871	0.856047	1.26679	-1.12472	0.0435332	-0.612095	#N/A	-0.284671	-0.0835742
	1	118	0	0	-770.734	0.6388	0	0	0.0146869	1.99398	-0.271262	-1.2278	-13.2893	-14.8259	-14.5245	-15.1385	-14.5455	0.0167188	-1.30398	-0.378187	-0.546475	-0.236413	0.5435	-0.15865	-0.432002	-0.756561	0.765907	0.461408	-0.174289	-0.565875	-0.640117	#N/A	-0.169467	-0.358405	-0.623834	0.236312	-0.119993	0.528085	-0.16562	0.656129	-1.89012	-0.210354	0.566179	-0.224096	-0.050104	-1.24014	#N/A	-0.169467	-0.186183
	1	119	0	0	-776.538	0.802985	0	0	-0.370447	2.47319	0.313905	-0.84717	-13.4646	-15.2436	-14.303	-14.885	-15.2967	0.615542	-1.0403	-0.246269	0.0511183	-0.300239	-0.56575	-0.120139	0.166811	-0.55953	0.665884	0.669148	-0.0263906	-0.772482	-0.563353	#N/A	0.46803	-1.47579	-0.496979	-0.230521	0.383095	1.37604	0.298687	0.622691	-1.12515	-0.247307	-0.809932	0.539291	-0.196126	-1.12306	#N/A	0.46803	0.461887
	1	120	0	0	-774.556	0.550243	0	0	-0.31988	2.46766	-0.0351421	-0.503306	-13.4782	-14.9917	-14.0554	-15.0657	-15.1303	0.055387	-0.423151	0.535489	-0.790558	-0.364634	-0.127186	-0.14817	-0.0537432	-0.810902	0.671262	0.259501	-0.156892	0.0645518	-0.102873	#N/A	1.06342	-0.79996	0.698934	-0.438453	-0.0435102	0.75578	0.313541	0.800131	-1.08409	-0.263287	-0.381472	-0.213301	0.60491	-1.59469	#N/A	1.06342	-0.00495253
	1	121	0	0	-776.799	0.90047	0	0	-0.187128	2.44823	-0.66375	-1.2059	-12.8884	-15.2336	-14.4658	-15.5613	-14.8682	0.250707	-0.387425	-0.799158	-0.832289	-1.13815	-0.937037	0.447316	-0.179331	-0.441856	0.459912	0.369076	-0.33776	-1.15085	-1.21248	#N/A	0.514318	-0.783644	-0.429047	-0.758658	0.534183	1.45561	0.468634	1.55363	-0.719727	0.15954	-0.692995	-0.350947	-0.824032	-2.01704	#N/A	0.514318	0.607273
	1	122	0	0	-766.302	0.639032	0	0	-0.308368	2.31793	-0.0782115	-0.885552	-13.118	-14.8465	-14.4076	-14.9956	-14.6826	0.330568	-0.493581	0.0282671	-0.514619	-0.609997	0.0321193	0.121242	-0.377977	-1.08162	0.612024	0.535173	-0.120281	-0.596859	-0.914364	#N/A	0.0890831	-0.155725	-0.419652	-0.366587	-0.197557	1.13602	0.515123	0.826091	-1.52373	0.62489	-1.00612	-0.452684	-0.315247	-1.84093	#N/A	0.0890831	-0.109901
	1	123	0	0	-770.141	0.662957	0	0	-0.229739	1.9439	-0.200578	-0.694413	-13.4747	-14.9513	-14.4375	-15.483	-14.7668	0.661377	0.00828487	0.0408752	-0.378686	0.464233	0.00775625	0.358002	-0.00224103	-0.531844	0.913774	0.523837	-0.244337	0.384733	-0.293295	#N/A	0.40027	-0.0340201	-1.49932	-0.683383	-0.354134	1.73789	0.660483	1.02133	-0.547108	-0.291992	0.287618	-0.138233	0.409526	-1.12696	#N/A	0.40027	0.31479
	1	124	0	0	-783.028	0.71362	0	0	0.541483	2.27448	-0.610397	-1.31654	-13.9584	-15.6252	-14.6154	-15.0853	-15.2106	0.408804	-1.12119	-1.21426	-0.407662	-1.18605	-0.131711	-0.0836745	0.0554805	-0.342955	0.773014	1.33064	-0.503263	0.0652584	0.516197	#N/A	-0.292495	-0.927168	-1.32669	-0.321717	-0.145306	1.12893	0.684407	0.512508	-1.45327	-0.603178	-0.00148527	-0.0951299	-0.544569	-0.137346	#N/A	-0.292495	-0.234012
	1	125	0	0	-776.935	0.790192	0	0	-0.072193	2.15608	-0.594354	-1.02317	-13.5773	-14.8659	-14.2845	-15.0118	-14.7835	0.609873	-0.560616	0.275958	-0.896433	-0.0711873	0.401746	0.53748	0.190012	-0.859985	1.01528	1.58538	-0.53245	-0.330718	0.186075	#N/A	0.474743	-1.20439	-1.9215	0.0387789	0.517447	0.795058	-0.712748	0.941145	-0.194252	-0.529137	0.0715715	0.613547	-0.947461	-1.93245	#N/A	0.474743	-0.150691
	1	126	0	0	-770.727	1.08737	0	0	-0.241918	1.98718	-0.379229	-1.68391	-12.5351	-14.6283	-13.5994	-14.5718	-14.9449	-0.725991	-1.36526	-0.344008	-1.11074	-0.307812	-0.38952	-0.529974	-0.434212	-1.71955	0.857492	0.72619	0.00350309	-0.771869	-0.710546	#N/A	-0.344626	-1.06318	-0.465977	-0.28714	0.185137	1.70926	0.163985	1.0301	-1.344	-0.90479	-0.400588	-0.156727	-0.269278	-1.14219	#N/A	-0.344626	-1.22176
	1	127	0	0	-770.753	0.865503	0	0	-0.569467	1.83383	-0.312633	-1.01932	-12.2358	-14.7184	-14.1387	-14.941	-14.2948	-0.417183	-0.765912	-0.471996	-1.48556	-0.985486	-0.259058	-0.412022	-0.155486	-1.3856	0.219477	-0.341181	-0.455122	-1.22552	-1.65059	#N/A	-0.127833	-1.24351	-0.627592	-0.0533884	0.906227	1.77697	0.751684	0.981922	-0.283971	-1.02716	0.564178	-0.70421	-1.45314	-2.04699	#N/A	-0.127833	0.39867
	1	128	0	0	-783.446	0.657142	0	0	-0.362657	2.28172	0.0236492	-0.854121	-13.4669	-14.9551	-14.4424	-14.9071	-14.8305	0.255112	-0.36252	0.0718401	-0.50723	-0.13531	-0.430608	0.169974	0.0667747	-0.462045	0.493178	0.418171	-0.132435	-0.308843	-0.141124	#N/A	0.4986	0.0110668	-0.389798	0.0559735	0.103961	1.5576	0.241007	0.177844	-0.338072	0.471068	-0.21384	-0.587027	-0.430451	-1.30106	#N/A	0.4986	-0.365063
	1	129	0	0	-784.001	0.684846	0	0	-0.7106	2.22841	-0.313746	-0.871571	-13.2953	-14.6633	-14.0485	-14.7248	-14.443	0.100664	-0.191354	-0.118115	-0.188944	-0.00615476	0.140721	0.603382	0.243215	-0.474519	0.741251	0.63167	0.00713799	0.266666	-0.672388	#N/A	-0.156997	-0.497768	-0.937725	0.192459	0.149535	1.48503	0.61553	0.634226	-1.40291	-0.195367	0.705106	-0.527675	-1.23455	-0.884325	#N/A	-0.156997	1.28488
	1	130	0	0	-772.256	0.555021	0	0	-0.361285	2.42388	-0.241269	-0.561043	-13.5527	-15.0332	-14.1231	-15.0547	-14.3586	0.990544	-0.26313	0.333813	-0.00368229	-0.101614	-0.590706	0.626133	0.334077	-0.416368	0.495799	0.645489	-0.61943	-0.245101	-0.539583	#N/A	-0.372619	-1.22002	-0.795874	0.143031	-0.0638393	1.18492	0.234198	1.38763	-1.01385	-0.849379	0.882592	-0.302052	-0.570444	-0.912935	#N/A	-0.372619	0.027102
	1	131	0	0	-775.725	0.55955	0	0	-0.257695	2.50061	-0.225639	-0.41727	-13.6817	-15.2774	-14.6086	-15.4753	-14.7595	0.094553	-0.0111965	0.701892	-0.195647	-0.011601	0.330892	0.237262	0.361887	-0.338525	0.973687	0.698404	-0.464009	-0.393916	-0.548733	#N/A	0.898831	-0.725371	-1.63426	-0.192942	0.0672753	0.991632	0.643585	0.382154	-0.441235	-0.110666	-0.75562	-0.52744	-0.060405	-1.05255	#N/A	0.898831	0.670467
	1	132	0	0	-770.955	0.747503	0	0	-0.46508	2.17216	-0.269899	-0.596378	-13.2309	-15.1158	-14.328	-15.6652	-14.0563	-0.0226447	-0.723785	0.208577	-0.0686521	-0.534345	-0.133078	0.681449	0.384574	-0.517103	-0.061559	0.322543	-0.114678	-0.0216705	-0.564427	#N/A	0.660611	-0.863709	-1.39622	-0.341041	0.753823	1.68243	-0.195965	1.18227	-0.488229	0.0208596	-0.415969	-0.693125	-0.387946	-1.37979	#N/A	0.660611	0.185476
	1	133	0	0	-777.275	0.730015	0	0	-0.0665822	2.57913	0.252376	-1.23914	-13.6581	-15.4183	-14.5337	-15.3939	-14.9529	0.435147	-0.656521	0.800724	-1.03815	-0.898089	0.0478609	-0.0422766	-0.229873	-0.809169	0.892027	0.97726	0.330321	-0.501404	-0.236	#N/A	0.404453	-0.172526	0.315551	-0.734972	-0.166263	1.22172	-0.273629	1.29675	-0.534768	-0.794197	0.345406	1.22273	-0.970563	-1.08028	#N/A	0.404453	-0.699575
	1	134	0	0	-782.662	0.579031	0	0	-0.245505	2.18863	-0.541962	-0.396029	-13.1702	-15.1239	-14.2892	-15.1084	-14.9535	-0.208903	-0.467161	-0.767524	-0.794076	-0.0167208	0.116142	0.40661	-0.0329365	-0.739514	0.48814	-0.150951	-0.638454	-0.14501	-0.661555	#N/A	-0.330276	0.0690451	0.368384	-0.0541608	-0.310915	1.66789	1.30224	0.950284	-0.281008	-0.140579	-1.07512	-1.07519	0.536144	-0.0969921	#N/A	-0.330276	-0.163839
	1	135	0	0	-779.967	0.679658	0	0	-0.161957	2.33002	-0.0118036	-0.544098	-13.3919	-15.4228	-14.5034	-15.1406	-14.7817	0.115724	-0.00928612	0.357541	-0.427851	-0.555802	-0.773909	0.0334917	0.0829645	-0.755359	0.15125	-0.00905021	-0.762108	-1.0653	-0.0262633	#N/A	0.0223127	-0.499517	-0.323951	0.0718896	0.752262	1.18436	0.370991	0.943666	-1.231	0.477287	0.695867	0.408337	-0.27726	-0.496561	#N/A	0.0223127	-0.584246
	1	136	0	0	-777.482	0.744802	0	0	-0.48116	2.35116	-0.502041	-0.885682	-13.0209	-14.65	-13.8115	-14.5346	-15.1287	0.3035	-0.821203	-0.154983	-0.638921	-0.738602	0.192494	0.12305	-0.197828	-0.544492	0.209302	0.403232	-0.68785	-0.84449	-0.335827	#N/A	-0.742022	-1.13298	-1.87457	-0.293474	-0.326121	0.702552	0.485354	1.5635	-1.83062	-0.632716	0.382284	-0.876211	-0.437051	-1.2751	#N/A	-0.742022	-0.379456
	1	137	0	0	-776.577	0.995891	0	0	-0.321975	2.0891	0.418401	-1.19559	-12.9803	-15.1147	-14.2625	-14.7192	-15.0283	0.326071	-1.0524	-0.210122	-1.11033	-0.345703	-0.0378612	-0.976515	-0.865093	-2.10376	0.580691	0.359783	-0.274727	-0.297796	-0.588345	#N/A	-0.0144233	-1.32109	0.47309	0.28798	0.484226	1.5226	-0.0740192	0.36712	-1.70042	-0.927026	-1.55913	-1.25621	0.328526	-1.07728	#N/A	-0.0144233	-0.774828
	1	138	0	0	-779.784	0.639725	0	0	-0.965143	1.82525	-0.129378	-0.265937	-12.7277	-14.74	-13.5685	-14.233	-14.0084	0.337439	-1.04354	0.415537	-0.226322	-0.289939	0.399497	0.264208	-0.0796813	-0.523951	0.198778	0.258734	-0.262198	-0.987179	-0.68139	#N/A	-0.301706	-1.02049	-0.295078	0.783227	0.492369	1.57299	0.237372	0.629431	-0.46948	-0.745013	0.010448	-0.298116	-0.420907	-0.877821	#N/A	-0.301706	-0.546855
	1	139	0	0	-771.911	0.640555	0	0	-0.589429	2.37651	0.189878	-0.994752	-13.0679	-14.8951	-14.0011	-15.0892	-14.8001	-0.0673918	-0.372206	-0.103509	-0.408419	-0.530051	-0.46278	-0.0316677	-0.208177	-1.04673	1.0177	0.707772	0.170275	-0.60796	-1.13386	#N/A	0.71913	0.228935	-0.26818	-0.220523	0.567472	0.995424	-0.103265	0.45821	-1.41685	0.119964	-0.658031	0.39394	-0.828498	-1.69878	#N/A	0.71913	-0.233977
	1	140	0	0	-783.042	0.471741	0	0	-0.2498	2.25791	0.0696756	-0.755884	-13.3837	-14.9184	-14.6744	-15.2408	-14.8407	0.254477	-0.749493	0.125977	-0.564256	-0.86329	0.396861	-0.196488	-0.192094	-0.7501	0.122664	0.289193	-0.500444	-0.0146456	-0.137904	#N/A	0.25563	-0.580156	-0.679122	-0.394431	-0.204621	0.965979	-0.310289	0.913911	-0.340184	0.163343	0.270636	0.0875768	0.776613	-0.75639	#N/A	0.25563	-0.179503
	1	141	0	0	-791.306	0.632098	0	0	-0.499057	2.13205	-0.273848	-0.352367	-13.7012	-14.593	-14.3695	-14.7111	-14.4402	0.640992	-0.731424	1.3498	-0.384829	0.308627	0.0974677	0.4459	0.25745	-0.36394	0.0401826	0.867	0.559837	0.271056	-0.55853	#N/A	-0.0714228	0.0368966	-0.3355	-0.497992	-0.457028	1.13553	0.442226	0.706351	-1.32001	-0.175405	-1.03149	-0.0790929	-0.753739	-1.42816	#N/A	-0.0714228	0.140731
	1	142	0	0	-768.178	0.630858	0	0	0.340208	1.97258	-0.666256	-1.30273	-13.7041	-14.9949	-14.3372	-14.9528	-14.7744	-0.303122	-0.858861	-0.223355	-0.462796	-0.644783	-0.153989	0.232757	0.12529	-0.586522	0.424528	0.712649	-0.0237618	-0.456022	-0.190912	#N/A	-0.185128	-0.602935	-1.42598	0.209011	-0.464467	1.09186	0.388554	0.886953	-0.0677787	-0.215128	0.146146	-1.29531	0.182512	-1.47147	#N/A	-0.185128	-0.897311
	1	143	0	0	-770.128	0.716845	0	0	-0.459308	2.19324	-0.10285	-0.961837	-13.3401	-14.9159	-13.9437	-14.6358	-15.0703	0.524114	-0.957474	0.421171	-0.577689	-0.551238	0.274004	0.298695	0.133458	-0.53807	1.52446	1.51186	-0.290384	0.00641003	-0.875545	#N/A	0.54712	-1.42994	-1.24201	-0.386147	0.0928803	1.64186	-0.333074	1.31699	-1.24433	0.32582	-0.00801458	-0.851269	0.222096	-1.2197	#N/A	0.54712	0.0754733
	1	144	0	0	-775.983	0.815651	0	0	-0.388596	2.31916	-0.29562	-0.557122	-13.2706	-15.007	-14.2861	-14.876	-14.9555	0.337863	-0.288287	0.26734	-0.295731	-0.733208	-0.570194	0.831372	-0.242783	-1.03997	0.364856	0.51186	-0.333074	-0.597767	-0.491375	#N/A	0.205989	-2.0132	-0.712561	-0.315284	0.364181	1.21633	0.46253	0.763679	-1.17905	-0.408529	-1.04143	0.414938	-0.272616	-1.3354	#N/A	0.205989	-0.134317
	1	145	0	0	-770.982	0.728216	0	0	-0.648747	2.32404	-0.680739	-1.03136	-12.7464	-14.8563	-13.7223	-14.6262	-14.4162	-0.0513213	-0.433197	-0.225705	-0.724642	-0.221891	-0.36443	0.263614	0.441483	-0.995537	0.614062	0.94239	-0.62967	-1.08779	-1.535	#N/A	0.355691	0.0563706	-0.124678	-0.082143	0.293239	1.02352	0.469932	1.97037	-0.377669	-0.383922	-0.301397	0.569368	0.205871	-1.59333	#N/A	0.355691	-0.5492
	1	146	0	0	-766.357	0.691894	0	0	-0.4371	1.87353	-0.371507	-0.92033	-12.8175	-14.4577	-13.9656	-14.8035	-14.0496	0.147169	-0.482304	-0.12527	-0.3341	-0.597356	-0.0385439	0.0535793	-0.194538	-0.978506	0.449487	0.585047	-0.14626	-0.949367	-0.304483	#N/A	-0.21154	-0.000225052	-0.665422	-0.118996	0.288128	1.26822	0.228421	0.639915	-1.66893	-0.044523	-0.168808	0.42236	-0.407232	-1.36743	#N/A	-0.21154	-0.284396
	1	147	0	0	-783.413	0.661122	0	0	-0.272174	2.27805	-0.39363	-0.784491	-13.1458	-14.2601	-13.9087	-15.041	-14.5795	0.408093	-1.10538	-0.288953	-0.471127	-0.972216	-0.424068	0.0119259	-0.337009	-0.327654	-0.120606	0.390979	-0.225889	-0.148765	-0.365087	#N/A	-0.138305	-0.410474	-1.29601	-0.825264	-0.197214	0.60926	-0.409924	-0.389674	-0.199114	0.297119	-0.713207	-0.201726	-1.1051	-2.00657	#N/A	-0.138305	-0.878524
	1	148	0	0	-766.801	0.898651	0	0	-0.293361	2.41836	-0.0572385	-0.645185	-13.367	-15.1893	-14.5265	-15.3987	-14.7157	-0.0846417	-1.75613	0.708477	-1.10998	-0.708768	-0.154962	-0.0294479	0.179295	-1.06416	0.554662	0.453364	-0.157988	-0.409768	-0.634516	#N/A	1.07189	-2.32896	-1.96601	-0.160914	-0.465851	1.23025	-0.585588	0.497541	-1.14901	-0.654724	-0.372626	-0.491445	-1.02684	-1.48224	#N/A	1.07189	-0.481663
	1	149	0	0	-768.185	0.799327	0	0	-0.423685	2.84951	-0.00606037	-0.527835	-13.7194	-15.7395	-14.8717	-15.0417	-15.1277	0.778053	-0.593158	0.697701	-0.462547	-0.626794	-0.0439046	0.396727	0.202112	-0.683832	0.842069	0.559183	-0.182892	-0.0722215	-0.4453	#N/A	1.31772	-0.0257131	-0.31612	-0.167061	0.405476	1.47656	0.666964	1.73343	-0.0226539	0.00446975	0.90658	-1.31933	0.944331	-1.42487	#N/A	1.31772	0.382137
	1	150	0	0	-765.075	0.776216	0	0	-0.858383	2.09917	0.0913338	-1.09718	-12.7539	-14.9066	-13.6653	-14.6444	-13.7352	0.273074	-1.25316	0.210058	-0.299392	-0.347713	0.572209	0.0200152	-0.11248	-1.01169	0.679499	0.557808	0.541851	-0.851832	-0.958002	#N/A	0.391081	-0.72782	-0.727602	-0.0833297	0.645614	1.96017	0.593512	1.35573	-0.432491	0.591988	-0.372588	0.8653	-0.0652636	-1.26353	#N/A	0.391081	-0.576828
	1	151	0	0	-776.048	0.768884	0	0	-0.844406	1.91043	-0.510277	-1.25422	-12.755	-13.9151	-13.4822	-14.3863	-14.2717	0.0829159	-0.814505	0.168712	-0.353114	-0.432761	0.295522	0.487591	0.223417	-0.661242	0.693846	0.0316614	0.609614	-1.08555	-0.300081	#N/A	-0.893724	-1.24336	-0.349702	-0.500512	0.433679	0.290385	-0.0172345	0.825422	-0.397136	0.544903	-0.0293454	0.609132	-1.13431	-1.62674	#N/A	-0.893724	-0.0872975
	1	152	0	0	-779.876	0.653045	0	0	-0.324582	2.38837	-0.15436	-0.777217	-13.6409	-15.3166	-14.3862	-15.0665	-14.9163	0.639851	-0.271995	0.498628	-0.760675	-0.0580606	-0.0150493	0.537506	-0.116531	-0.658446	0.763769	0.827545	-0.600672	0.58438	-0.699746	#N/A	0.158101	-0.892366	-0.715226	0.206041	0.123584	0.603014	0.678945	1.04403	-0.932747	-0.415244	0.794862	-0.393391	-1.647	-0.858465	#N/A	0.158101	0.156442
	1	153	0	0	-770.556	0.650457	0	0	-0.156737	2.39275	0.359594	-0.487966	-13.7284	-15.6178	-14.6488	-15.2638	-15.1177	1.00767	-0.472754	0.593903	-0.745708	0.00903308	0.251292	0.0475069	-0.202145	-0.978694	0.314989	0.338514	-0.153984	0.115512	-0.26983	#N/A	0.884122	0.439424	0.232594	-0.104201	0.392011	1.20745	0.248985	0.993666	-0.939188	-0.380643	0.0993355	-0.624623	-0.516477	-0.450894	#N/A	0.884122	-0.530245
	1	154	0	0	-768.991	0.825415	0	0	-0.385513	1.91826	-0.356645	-0.647533	-12.8198	-15.0935	-13.9553	-14.7991	-14.659	-0.796898	-1.2699	0.259979	-0.868918	-0.487958	0.0296051	-0.342058	0.148852	-1.12624	-0.205312	0.0862783	-1.23614	-1.38573	-0.633394	#N/A	0.354777	-1.02185	0.0558405	-0.248499	0.240286	1.24295	0.548382	1.16465	-0.849332	-0.119085	0.860146	-0.171717	-0.384069	-0.466353	#N/A	0.354777	0.179461
	1	155	0	0	-772.574	0.72919	0	0	-0.888415	2.03517	0.213275	-1.20424	-13.0622	-14.6579	-13.8389	-14.6723	-14.0932	0.891912	-0.425648	0.54325	0.154336	-0.304285	0.462212	0.0582241	0.195225	-0.494509	1.138	1.2095	0.72405	-0.946256	-0.523	#N/A	0.844202	-1.25598	-0.254789	-0.145313	0.596453	1.83359	0.653107	0.762475	-1.10589	0.554795	-0.239529	-0.232286	0.19994	-1.45703	#N/A	0.844202	-0.0617922
	1	156	0	0	-774.578	0.669988	0	0	-0.620208	1.74907	-0.475475	-1.53699	-12.6636	-14.7506	-13.9451	-14.5636	-13.9594	-0.0359016	-0.778448	-0.419425	-0.598266	0.292946	0.296989	0.291487	-0.227148	-0.964024	0.938819	1.00967	0.107068	-0.458844	-0.470627	#N/A	-0.289966	0.0702473	-0.49065	0.853873	0.269304	1.61547	-0.278266	1.22991	-0.342588	0.0767396	1.25783	0.283193	-0.390137	-0.702929	#N/A	-0.289966	-0.191201
	1	157	0	0	-779.235	0.769945	0	0	-0.917663	2.44913	0.00291206	-0.755411	-12.8765	-14.6014	-14.1749	-14.6944	-14.5729	0.50648	-0.795068	0.481524	-1.04774	-0.193612	-0.380138	0.0927989	0.141666	-0.252275	0.65577	0.616768	0.401658	-0.616484	-1.25448	#N/A	0.726407	-0.430974	-0.492997	0.907886	-0.489231	0.908681	-0.165339	1.53381	-0.128958	-1.03684	-1.05572	-0.265424	-0.587119	-1.87539	#N/A	0.726407	0.419029
	1	158	0	0	-778.117	1.05001	0	0	-0.00883767	3.37421	0.381947	-0.186675	-14.5263	-15.6027	-14.6948	-16.2907	-15.7199	1.76442	0.342461	0.700001	-1.11977	-0.911671	-0.155696	0.572272	0.40549	-0.612044	0.13178	1.09439	-0.199231	0.333586	-0.820265	#N/A	-0.0514544	-0.606171	0.0273708	-1.23755	-1.06014	1.01886	0.256426	1.33256	-0.801407	0.746021	-0.573002	0.105692	0.366406	-1.96363	#N/A	-0.0514544	-1.09527
	1	159	0	0	-778.954	0.675566	0	0	-0.809164	2.27436	0.0331499	-1.03738	-13.0653	-14.3237	-13.9017	-14.2019	-14.3059	0.636112	-0.767633	-0.0265019	-0.590953	-0.294224	0.119609	0.314832	0.077593	-0.705366	0.899064	1.19628	0.314861	-0.0611218	-0.59755	#N/A	0.741175	-0.447511	-0.146424	-0.435155	0.118567	0.473762	0.176731	0.360813	-0.906214	1.07237	-0.341022	0.254252	-0.513619	-1.20272	#N/A	0.741175	-0.663729
	1	160	0	0	-770.94	0.857918	0	0	-0.331089	2.2687	-0.559326	-1.31855	-13.4095	-15.0486	-14.3761	-15.0847	-14.58	-0.0398886	-0.391488	-0.20394	-0.318384	-0.677972	-0.409947	0.680002	0.65717	-0.213456	0.925787	0.937375	-0.671624	-0.141839	-0.491588	#N/A	0.283575	-2.5387	-1.65339	-0.040693	-0.556189	0.908893	0.879599	1.39361	-1.27338	0.787374	0.647342	0.572854	0.15057	-2.16425	#N/A	0.283575	0.0473151
	1	161	0	0	-773.981	0.765681	0	0	0.13955	2.62579	-0.504562	-1.00534	-13.5465	-15.8523	-14.7905	-15.0125	-15.082	-0.0767636	-0.833204	-0.0867928	-1.32875	-1.71244	-0.0576958	0.307373	0.166491	-0.759415	0.445671	0.782315	-1.2324	0.373586	-0.678685	#N/A	0.824377	-0.205852	-0.475385	-0.573627	0.0942721	1.13786	1.36093	1.86414	0.112254	0.673804	-0.162254	-0.0745333	0.310319	-1.13298	#N/A	0.824377	-0.550346
	1	162	0	0	-776.34	0.836737	0	0	-0.217676	2.38642	-0.0206952	-1.26754	-13.2544	-14.9492	-14.4898	-15.3253	-14.8401	0.116102	-1.57007	0.22447	-1.46267	-0.708687	-0.190683	-0.487207	-0.220682	-1.46417	1.02528	1.03684	-0.00386533	-0.653767	-1.0167	#N/A	0.371737	-0.703904	-0.768631	-0.151845	-1.02534	0.532885	0.515559	0.504205	-0.619104	0.576156	0.00572931	0.289188	0.572107	-1.10043	#N/A	0.371737	-0.985496
	1	163	0	0	-774.171	0.781793	0	0	-0.371147	2.2419	-0.253852	-0.66515	-13.2932	-14.8447	-14.3935	-15.0386	-14.8571	0.40051	-0.416138	0.275206	-0.853195	-0.756372	0.0788065	0.316271	-0.310011	-0.937324	0.738593	1.00756	-0.578372	-0.175164	-0.444936	#N/A	-0.10937	-1.1328	-0.886557	-0.223909	-0.00639397	0.785904	0.00471589	1.04331	-0.730696	0.270556	0.538548	-0.153732	-0.156849	-1.46434	#N/A	-0.10937	0.0445309
	1	164	0	0	-775.169	0.581473	0	0	0.00539612	2.5767	-0.0717835	-0.326744	-13.8515	-15.2617	-14.4908	-15.4053	-14.9895	0.257348	-0.331703	0.105317	-0.805887	-0.325843	-0.257552	0.240638	0.169966	-0.40064	-0.33208	0.476531	-0.144342	0.206278	-0.188819	#N/A	-0.137732	-1.47085	-0.694632	-0.35354	-0.804731	0.827846	-0.090793	0.571875	-0.350331	0.185869	-0.165563	-0.174659	-0.593401	-1.14907	#N/A	-0.137732	0.492681
	1	165	0	0	-780.993	0.642968	0	0	-0.325771	2.59756	0.181772	-0.430455	-13.4117	-15.3684	-14.6371	-14.9955	-14.9415	0.228911	-1.15641	0.498416	-0.65446	-0.834856	-0.324242	-0.335661	-0.258172	-0.747155	0.295213	0.122009	-0.779716	-0.541837	-0.932872	#N/A	0.540406	0.0268295	0.00159246	-0.320301	0.141412	0.869415	0.961472	1.07294	-0.458765	-0.419648	-0.0637164	-0.444383	0.473212	-0.644111	#N/A	0.540406	0.0840375
	1	166	0	0	-775.845	0.771781	0	0	0.0197866	1.83238	-0.848784	-1.51422	-13.5173	-14.7578	-14.1544	-15.0839	-14.3736	0.281461	-0.248267	-0.349781	-0.383749	0.0115695	-0.136898	0.807714	0.68188	-0.213319	0.912321	0.893756	-0.0950392	0.504082	-0.134159	#N/A	-0.643326	-0.81455	-0.854206	-0.0996038	0.166437	1.66079	0.588342	1.58597	-1.84671	0.275559	-2.18862	-0.663772	-0.384111	-0.887342	#N/A	-0.643326	-0.64807
	1	167	0	0	-770.553	0.889753	0	0	-0.221302	2.12137	-0.0391148	-1.06784	-13.0749	-15.1335	-14.3565	-15.1766	-15.1685	0.0801939	-0.686323	-0.217637	-0.897032	-0.590821	-0.415791	-0.383241	-0.225134	-1.04442	0.743505	0.342218	-0.0962279	-1.57155	-0.39604	#N/A	-0.634527	0.918332	-1.3034	0.210872	-0.140588	1.66509	0.447374	0.787454	-1.21393	-0.602336	0.795955	-0.283829	0.634595	-0.889566	#N/A	-0.634527	-0.842539
	1	168	0	0	-783.696	0.554655	0	0	-0.254629	2.38246	-0.0283862	-0.783436	-13.3774	-15.1794	-14.5795	-15.0413	-14.7365	-0.113452	-0.911794	-0.124171	-0.554371	-0.133458	-0.164421	-0.355764	-0.0347889	-0.562825	0.667351	0.83013	0.114716	-0.172207	-0.18274	#N/A	0.300534	-0.420437	-0.11547	-0.492816	0.450947	1.11332	0.167806	0.489891	-0.451637	0.702602	-0.803129	0.73475	-0.0106511	-1.35955	#N/A	0.300534	0.0741886
	1	169	0	0	-768.593	0.685001	0	0	-0.491722	2.08472	-0.412109	-0.581052	-12.84	-14.4983	-13.8957	-14.7411	-14.2824	-0.275558	-0.515489	-0.716318	-1.07653	-0.427322	-0.340041	0.172686	0.0876735	-0.409519	0.0617866	0.1335	-0.761812	-0.921969	-0.695759	#N/A	0.208878	-0.256751	-0.864392	-0.748912	0.015866	1.06899	0.278631	0.49251	-1.53336	-0.434229	-0.361063	0.166957	-0.406091	-1.42457	#N/A	0.208878	0.265712
	1	170	0	0	-775.57	0.664809	0	0	-0.707595	2.20371	-0.332531	-0.893503	-13.0921	-14.6965	-13.9543	-14.7034	-14.0949	0.564085	-0.965756	0.0431632	-0.274342	-0.722737	-0.450366	0.610904	0.397396	-0.123466	0.270889	1.217	0.438568	-0.821583	-0.838399	#N/A	0.915497	-1.05046	-0.306484	0.247246	-0.308046	1.50371	1.17833	1.37352	-0.189227	0.0437302	1.44527	-0.640098	0.200676	-1.29007	#N/A	0.915497	-0.28068
	1	171	0	0	-762.542	0.947745	0	0	-0.801506	1.95819	-0.363931	-0.757646	-12.5577	-14.4854	-13.8059	-14.2059	-14.3155	-0.155748	-0.529357	-0.0606853	-0.676099	-0.351161	-0.823366	-0.0291488	-0.0274595	-0.898475	0.025787	0.285459	-0.644243	-0.854982	-0.919767	#N/A	0.327214	-0.400996	-0.43182	0.259405	0.355773	1.73949	0.433662	1.52093	-1.75054	0.0824062	-1.29816	-0.572331	-0.479281	-1.80457	#N/A	0.327214	-0.835635
	1	172	0	0	-775.574	0.726258	0	0	-0.654172	2.51127	0.318628	-0.654872	-13.1298	-14.9464	-13.8696	-14.8535	-14.4389	0.0341702	-0.864209	-0.383185	-0.996703	-0.93922	0.151624	-0.20832	-0.610684	-1.43764	0.93614	0.089555	0.504529	-0.139323	-1.04801	#N/A	0.354267	-0.532353	-1.20651	-0.10641	-0.0623176	0.854308	-0.460273	1.00357	-0.849335	-0.598266	-0.391261	-0.835497	-0.528363	-1.71223	#N/A	0.354267	-0.460996
	1	173	0	0	-783.749	0.658342	0	0	-0.372491	2.14412	-0.150051	-0.522789	-13.0614	-15.342	-14.1812	-14.8247	-14.9177	0.190555	-0.961054	-0.0537839	-0.70842	-0.136987	0.271817	-0.114325	-0.175957	-0.992513	0.663593	-0.437402	-0.835108	-0.259938	-0.411214	#N/A	0.354033	-1.1824	-0.288323	0.290313	0.985543	1.62047	0.0194638	1.27187	0.197991	-0.157303	-0.218884	-0.517053	0.542696	-0.538638	#N/A	0.354033	0.57728
	1	174	0	0	-785.391	0.580471	0	0	-0.175182	1.75263	-0.931562	-1.6866	-12.9918	-15.0374	-13.9754	-14.7039	-14.2516	0.0920518	-1.10851	-0.331042	-0.709628	-0.200451	-0.811103	0.180287	0.562955	-0.627736	0.529595	0.39124	-0.318525	-0.866287	-0.265893	#N/A	0.271248	-0.405221	-0.478608	-0.609874	0.282074	1.20143	1.64319	1.59403	-0.279529	-0.577693	-0.527021	0.724383	-0.0868392	-0.376522	#N/A	0.271248	-0.608469
	1	175	0	0	-770.016	1.02178	0	0	-0.367125	2.18263	-0.00847472	-0.846494	-13.1196	-15.6809	-14.0605	-15.2993	-14.9597	0.245518	-0.36138	0.0368105	-1.00185	-0.749543	-0.191567	-0.180307	-0.184711	-0.33124	0.873492	0.469257	-0.818588	-0.362728	-0.561941	#N/A	0.90188	-1.21906	-0.870188	0.0557361	0.639892	1.92711	1.21107	1.82109	0.034757	1.10052	0.970172	0.413099	0.65435	-0.60958	#N/A	0.90188	0.180283
	1	176	0	0	-775.273	0.813893	0	0	-0.951323	2.02637	-0.552664	-1.23885	-12.6419	-14.9473	-13.6973	-14.1391	-14.0565	0.516511	-1.85924	0.557929	-0.509494	-0.0980486	-0.309635	0.21076	0.138918	-0.578518	0.700001	0.645551	0.230109	-1.07243	-0.675043	#N/A	0.730951	-0.431788	-0.495226	0.614444	0.542679	2.54558	0.623943	1.75562	-1.10183	-0.526421	0.0632178	0.792127	-0.0911418	-1.03448	#N/A	0.730951	-0.543051
	1	177	0	0	-778.637	0.642344	0	0	0.170901	2.62265	0.283486	-0.56023	-14.3416	-15.6667	-14.7694	-15.5255	-15.6652	0.430478	-0.333676	0.559445	0.0155514	0.448907	-0.185447	0.436287	0.223371	-0.754577	1.25117	0.646844	0.10987	0.126572	-0.360194	#N/A	-0.443568	-0.318509	-0.00482781	-0.609907	-0.339881	1.11794	0.415727	0.777172	-1.16207	-0.110665	1.22367	-1.22974	-0.317732	-1.63397	#N/A	-0.443568	0.571157
	1	178	0	0	-778.189	0.573704	0	0	0.091856	2.10113	-0.476226	-1.12673	-13.5536	-15.7889	-14.4818	-15.1735	-14.9267	0.496595	-0.363325	0.08685	-0.98748	0.00804999	-0.258603	0.104025	0.11628	-0.511511	0.688773	0.376241	-0.213136	-0.947323	0.299697	#N/A	-0.0415946	-0.345882	-0.777426	0.969915	0.690873	1.69286	0.00582121	1.19047	-0.402238	0.32104	0.0496427	0.090372	1.07742	-0.0543165	#N/A	-0.0415946	0.100665
	1	179	0	0	-780.941	0.720718	0	0	-0.283436	2.31225	0.00539484	-1.07155	-13.2069	-14.8521	-14.1662	-14.9938	-14.9373	0.598324	-0.236494	0.122033	-0.963683	-0.789731	0.0954714	-0.0916575	0.290821	-1.53549	0.901242	0.463355	0.133014	-0.444681	-0.415082	#N/A	0.392737	-0.228561	0.186234	-0.782503	-0.44937	1.05497	0.221769	0.567748	-0.625107	0.965474	-1.18931	0.924534	-0.5795	-1.01554	#N/A	0.392737	-0.494206
	1	180	0	0	-771.858	0.974761	0	0	-0.539165	1.81464	-0.228641	-0.300235	-12.7909	-14.8718	-13.7102	-14.7242	-14.3312	0.0934443	-0.89663	-0.117709	-0.2061	-1.00469	0.061624	0.0782513	-0.87716	-0.96773	-0.126319	-0.37672	-1.38808	-1.24054	-0.472892	#N/A	-0.387959	-0.935715	-1.40043	0.165537	0.76562	1.38484	0.629307	1.27731	-0.403295	-0.752569	-0.200471	-0.431966	-0.717205	-1.31673	#N/A	-0.387959	-0.518033
	1	181	0	0	-782.838	0.63499	0	0	-0.342748	2.58478	0.312289	-0.334195	-14.0144	-15.329	-14.5073	-14.9249	-15.2615	0.950954	-0.0846738	0.493122	0.0558478	0.0105776	-0.32047	0.133509	0.030283	-0.801561	0.773094	1.10526	-0.304459	-0.016804	-0.30044	#N/A	0.896695	0.0131394	0.0111849	-0.481358	0.0818215	1.40735	-0.315819	0.851806	-0.838188	0.0481181	-0.0588129	-0.768161	0.0435181	-1.29408	#N/A	0.896695	0.315421
	1	182	0	0	-778.836	0.615896	0	0	-0.118625	2.68754	0.245884	-0.856093	-13.6295	-15.3146	-14.5352	-15.0198	-15.1209	0.870296	-0.631511	-0.130136	-1.09202	-0.88643	-0.673281	-0.199166	-0.821253	-1.077	0.224239	0.377179	0.136936	0.257928	-0.861373	#N/A	-0.0252663	-0.0698761	0.767311	-0.512984	-0.268847	0.834625	-0.210146	1.01458	-0.884027	0.16682	0.569175	0.30689	0.0817902	-1.17258	#N/A	-0.0252663	-0.740552
	1	183	0	0	-774.814	0.662235	0	0	-0.32818	2.33933	-0.364645	-1.46976	-13.2478	-15.0985	-14.326	-15.0693	-14.5437	0.0443716	-0.200822	0.552071	-0.970808	-0.633177	-0.11972	0.459815	-0.451624	-0.903833	0.71558	1.05064	0.0775303	-0.853092	-1.17413	#N/A	0.315849	-0.663323	-0.681889	0.0207618	0.11036	0.680905	0.574873	1.47696	-1.27378	0.191585	0.386602	0.799642	-0.721293	-0.98469	#N/A	0.315849	-0.00511149
	1	184	0	0	-769.655	0.863819	0	0	-0.647926	2.64058	0.374012	-0.525688	-13.1422	-15.1516	-14.3647	-15.2986	-15.1466	-0.0731801	-0.916682	0.0499828	-1.45703	-1.23381	0.301758	-0.437159	-0.52163	-0.818266	0.617354	-0.0472968	-0.532762	-0.397109	-1.31385	#N/A	-0.263364	0.22467	0.724653	-0.304977	0.168612	1.63531	0.734285	1.00802	-1.35305	0.431853	0.805448	0.220215	-0.357071	-1.44216	#N/A	-0.263364	0.0588228
	1	185	0	0	-775.168	0.652378	0	0	-0.116555	1.96382	-0.907665	-1.08234	-13.092	-14.9874	-14.2322	-14.6682	-14.674	-0.423613	-0.756343	-0.78297	-0.85161	0.0225903	-0.138137	0.0764854	0.318646	-0.731787	0.174571	0.358046	-0.186258	-0.969746	-0.317152	#N/A	0.62083	-0.599131	-0.47907	-0.123919	0.178916	0.724047	0.473699	0.690141	-0.996338	0.529032	0.512135	-0.484126	-0.85965	-0.638388	#N/A	0.62083	0.174589
	1	186	0	0	-774.003	0.598856	0	0	-0.405607	2.17242	-0.0979855	-0.513481	-13.5444	-14.9644	-14.0446	-14.9389	-14.673	0.331028	-0.525625	0.287186	-0.0702451	-0.141101	0.278931	0.352554	0.372065	-0.224318	0.456867	0.0164331	-0.127438	-0.564402	-0.23008	#N/A	0.542479	-0.596114	-0.539676	0.0657496	-0.331968	1.53508	0.961475	0.554706	-1.13445	-0.442984	-0.402918	-0.16665	-0.0132394	-1.42794	#N/A	0.542479	0.27615
	1	187	0	0	-777.604	0.988994	0	0	-0.0377771	2.00425	-0.458107	-1.18718	-13.268	-15.1046	-14.2726	-15.0098	-14.8172	0.685586	-1.36214	-0.343569	-1.15852	-0.784138	-0.417278	-0.013176	-0.159409	-1.04669	0.656035	0.128198	0.39135	-0.410374	-0.139557	#N/A	0.526132	-1.12742	-0.351447	0.0286891	0.201088	0.598034	-0.453231	1.40572	-1.63643	-0.737086	-0.409732	-0.219321	-0.163756	-1.49055	#N/A	0.526132	0.46199
	1	188	0	0	-775.274	0.94144	0	0	-0.326373	2.2824	-0.140434	-0.804206	-13.4523	-15.0508	-14.3885	-15.3372	-14.7484	-0.222597	-0.126752	0.476256	-0.817813	-0.40792	0.416435	-0.00773243	-0.0583949	-0.841396	0.455684	0.431623	0.331074	-0.697073	-0.80869	#N/A	0.641009	-0.196455	0.152619	-0.605793	0.327013	1.12291	1.06685	0.781976	-0.29016	0.172967	0.7454	0.194903	0.229018	-1.0874	#N/A	0.641009	-0.226872
	1	189	0	0	-780.069	0.694582	0	0	-0.357981	2.16137	-0.123406	-0.721168	-13.3253	-15.0678	-14.1677	-14.8284	-14.5135	0.341442	0.138529	0.465669	-0.488839	-0.347059	0.249033	-0.00361022	0.158695	-0.637208	0.308525	0.447763	-0.875273	0.0527295	-0.0658672	#N/A	0.675931	0.42771	-0.295974	-0.408076	0.629961	1.05541	-0.0782958	1.30963	0.164742	0.67572	0.39317	-0.150469	-1.77093	-1.28898	#N/A	0.675931	-0.0529423
	1	190	0	0	-773.194	0.654134	0	0	-0.336211	2.21467	-0.411816	-0.86063	-13.3875	-15.1121	-14.1469	-14.7136	-14.4919	0.528855	-0.393673	0.284598	-0.864743	-0.130624	0.102781	0.474409	0.202239	-0.568704	0.955261	0.901045	0.193662	0.158639	-0.0911057	#N/A	0.118986	-1.21553	-0.160111	0.0417858	0.452345	1.77553	0.434012	0.702955	-0.286024	0.954505	0.975632	0.759776	0.923297	-1.28179	#N/A	0.118986	0.327988
	1	191	0	0	-777.664	0.595435	0	0	-0.0340243	1.95286	-0.530858	-0.946825	-13.0986	-15.2903	-14.3999	-14.7916	-14.822	0.439233	-0.656781	-0.249964	-0.379469	-0.935102	0.0627326	-0.0225508	-0.0812773	-1.15624	0.0285566	0.571528	-0.741608	-0.110896	-0.400834	#N/A	-0.153123	-0.737153	-0.244431	0.507477	0.135092	0.903725	0.530394	0.913417	-0.398679	0.0517137	0.681531	-0.0847335	0.144376	-0.390724	#N/A	-0.153123	0.050427
	1	192	0	0	-772.039	1.05534	0	0	-0.321585	3.21267	-0.239918	-0.462228	-13.3298	-15.5494	-14.3705	-15.7749	-15.2346	0.113663	-1.33142	0.0302092	-0.891889	-1.63109	-1.60522	0.347694	-0.226287	-0.506984	0.402496	-0.0312496	-0.708288	-0.89514	-1.06975	#N/A	0.939833	0.329584	-0.680582	-1.12444	-0.84868	1.16033	0.519662	1.10399	0.0537955	-1.77614	-0.0480719	0.549185	1.25476	-1.87479	#N/A	0.939833	-0.55389
	1	193	0	0	-777.719	0.582434	0	0	-0.71088	2.02365	-0.253981	-0.323655	-13.1993	-14.3098	-13.921	-14.4019	-14.4761	0.860911	-0.350681	-0.319524	-0.354736	-0.0373664	0.252075	0.504152	0.350797	-0.304565	0.0497976	0.42552	-0.386784	-0.693864	-0.294578	#N/A	0.0779087	0.118945	-0.240935	-0.300146	-0.381597	1.70919	-0.0655782	1.00125	-0.704381	0.0037955	-0.973535	0.518838	-0.406371	-0.874759	#N/A	0.0779087	-0.0731546
	1	194	0	0	-781.443	0.785636	0	0	-0.624767	2.05289	-0.0456572	-0.573524	-13.0036	-15.0928	-14.1763	-15.067	-14.6602	0.903137	-0.549295	-0.478444	-0.42746	-0.430656	-0.445761	0.154288	-0.335217	-0.564568	0.567944	0.288241	0.0495977	-0.849403	-0.278319	#N/A	-0.0362936	-0.296368	-0.957454	0.537801	1.00072	1.89231	0.626054	1.02917	-1.05391	-1.23162	-0.534107	-0.267563	0.177179	-0.698401	#N/A	-0.0362936	-0.00582186
	1	195	0	0	-770.439	0.722858	0	0	-0.0201338	1.87726	-0.505045	-1.43264	-13.3017	-14.9517	-14.3429	-15.0969	-14.8668	0.19507	-1.38772	-0.156119	-0.428967	-0.399949	-0.536838	0.187128	0.0450513	-1.02749	0.501582	0.880391	0.375983	-0.548119	-0.152811	#N/A	-0.577833	-0.998886	-1.44719	-0.367647	-0.6371	1.41995	-0.0926714	1.11321	-0.981639	1.0771	-0.800508	0.323057	-0.396533	-0.622888	#N/A	-0.577833	-1.195
	1	196	0	0	-771.473	0.806805	0	0	-1.16021	2.35811	-0.103029	-0.439811	-12.5874	-14.5517	-13.5072	-14.8638	-13.4557	0.353469	-0.334648	0.00657712	-0.678098	-0.178471	-0.0857741	0.29072	-0.00814561	-0.752617	-0.10196	0.249498	-0.779608	-0.862085	-0.971994	#N/A	0.985688	-0.304873	-0.239339	0.336864	0.334314	1.25598	0.931241	1.07096	-0.542839	-0.403712	-0.828875	0.133001	-0.936553	-1.85112	#N/A	0.985688	-0.0707468
	1	197	0	0	-780.733	0.637	0	0	-0.241611	2.54123	-0.273207	-0.719996	-13.268	-15.229	-14.4431	-15.4766	-14.965	0.0434873	-0.907732	-0.331385	-0.868209	-0.949574	0.17718	0.210589	0.319529	-0.995451	0.290526	-0.142901	-0.767016	-0.0509139	-0.962533	#N/A	0.377496	-0.320498	-0.243839	-0.352474	0.0491854	0.437514	0.10499	1.23638	-1.3781	-0.822765	-0.0199099	-0.218121	-0.629872	-1.15105	#N/A	0.377496	0.311321
	1	198	0	0	-777.762	0.545528	0	0	-0.759382	2.03933	-0.0457223	-1.07772	-12.8388	-14.8616	-13.8694	-14.488	-14.2307	0.244089	-0.813111	-0.353103	-0.951782	0.194417	0.306307	-0.00940802	0.0353152	-1.06003	0.913539	0.481953	0.101112	-0.884041	-0.800354	#N/A	-0.0675477	0.0172101	-0.403331	0.176399	0.615111	1.44833	0.445659	0.992318	-0.151814	-0.769237	1.07563	0.661225	-0.453751	-1.3135	#N/A	-0.0675477	-0.225142
	1	199	0	0	-779.796	0.588145	0	0	-0.346401	1.92196	0.0979996	-1.06658	-13.4832	-14.5096	-14.2889	-15.1097	-14.6339	0.837164	-0.775788	0.39267	-0.418524	-0.0163496	0.494882	-0.1651	0.311562	-0.577559	0.653618	0.560411	0.540789	-0.201354	0.586673	#N/A	-0.20223	-0.310569	-0.977314	-0.422494	-0.188606	0.986096	0.204551	-0.124047	-1.04142	0.201831	0.323389	0.244854	-0.0811297	-1.48441	#N/A	-0.20223	0.25645
	1	200	0	0	-784.315	0.54966	0	0	-0.741067	1.90724	-0.249374	-1.02986	-13.0249	-14.5355	-14.124	-14.509	-14.2964	0.315382	-1.03265	0.127749	-0.260118	0.271958	0.369416	0.22725	0.473817	-0.746932	0.774518	0.703188	0.698164	-0.0172535	-0.644366	#N/A	0.482361	-0.763562	-0.777146	0.243026	0.049895	0.7059	-0.177022	0.560217	-0.619165	0.354043	-0.190161	0.268929	-1.02172	-0.802917	#N/A	0.482361	-0.960673
	1	201	0	0	-783.167	0.568919	0	0	-0.633343	2.21679	-0.336036	-0.803758	-13.1698	-14.4788	-14.4543	-14.8278	-14.3886	0.27341	-0.830423	0.421126	-0.0267606	0.224503	-0.181207	0.639024	0.0395635	-0.297929	0.447018	0.714968	0.210919	-0.238562	-0.616351	#N/A	0.447716	-0.652715	-1.77824	-0.305856	0.397186	1.35126	0.27112	0.921038	-0.635573	0.0177817	0.620796	-0.863091	-0.939396	-0.769129	#N/A	0.447716	0.0434014
	1	202	0	0	-786.667	0.575855	0	0	-0.206981	2.13809	-0.720538	-0.875052	-13.4035	-15.1797	-13.916	-15.0067	-14.7842	0.193104	-0.688141	0.0593733	-0.31594	-0.760437	0.445277	0.562387	0.0447049	0.150342	0.184116	0.857744	0.0905202	0.251495	0.115234	#N/A	0.0507111	0.428288	-0.382721	-0.3237	0.772261	1.62879	0.698322	0.848923	-0.0809502	0.802326	0.04449	0.192755	-0.362678	-0.768077	#N/A	0.0507111	-0.859056
	1	203	0	0	-773.989	0.785638	0	0	-0.991972	2.41124	0.172815	-0.0801289	-12.9249	-14.5234	-14.0236	-15.1009	-14.4146	0.632383	-0.455734	0.604423	-0.0440702	-0.425538	0.142313	0.184887	-0.20519	-0.853075	0.640516	0.434741	-0.658677	-0.54631	-0.899768	#N/A	0.945414	-0.150615	-1.01125	-0.817498	-0.290491	1.50237	0.581939	0.425454	-1.42399	0.0350013	-0.39714	-0.429113	-0.0713122	-1.04139	#N/A	0.945414	0.529589
	1	204	0	0	-777.212	0.646069	0	0	-0.0856105	2.11187	-0.155047	-0.758422	-13.3344	-14.9908	-14.5519	-15.0743	-14.8499	0.0985798	-0.508428	-0.109661	-0.216741	-0.213412	-0.395116	-0.379962	-0.353292	-1.17826	0.142249	0.224667	-0.296929	0.136187	-0.211709	#N/A	-0.136859	-0.160212	-1.10502	-0.299212	-0.381499	0.838581	0.067612	0.41273	-1.44314	-0.618707	0.0182234	-1.05636	-0.239632	-0.758098	#N/A	-0.136859	-0.0973206
	1	205	0	0	-769.684	0.673869	0	0	-0.404155	2.00409	-0.843635	-0.80464	-13.0042	-15.1029	-13.9864	-14.8577	-14.3522	0.557663	-0.86006	0.624786	-0.481506	-0.199182	-0.416118	0.661288	0.29462	-0.227131	0.352818	0.580222	-0.452751	-0.938095	-0.570424	#N/A	0.429635	-0.343688	-0.765953	0.210238	0.286795	2.22646	0.466356	1.67846	-0.53534	-1.05636	-0.329123	-0.0180182	-0.266145	-0.887708	#N/A	0.429635	-0.609509
	1	206	0	0	-767.972	0.650263	0	0	-0.198677	2.06761	-0.340898	-0.992173	-13.2503	-15.4373	-14.4257	-15.2283	-14.4054	-0.109247	-0.674733	0.0761196	-1.01239	-0.402459	0.715956	-0.0876303	0.00855016	-0.622082	0.180481	0.30183	-0.0683466	-0.348894	-0.62691	#N/A	0.834353	0.31384	-0.0530953	-0.0517616	0.583115	1.53756	0.976352	0.91894	-0.0451705	0.922527	-1.01201	-0.510595	0.348486	-1.14373	#N/A	0.834353	-0.417679
	1	207	0	0	-776.87	0.555532	0	0	-0.606996	1.97904	-0.398256	-0.585662	-12.9635	-14.3653	-13.799	-14.5419	-14.679	0.278168	0.0995398	0.320979	-0.188683	-0.11598	-0.299172	0.14943	0.157775	-0.406508	-0.00675721	0.0754688	0.0709039	-0.940025	-0.838555	#N/A	0.0362665	0.19194	-0.289464	-0.0939305	-0.216704	1.26189	0.131333	1.31465	-1.49385	-0.216558	-0.917	-0.641595	-0.682763	-1.2894	#N/A	0.0362665	-1.69953
	1	208	0	0	-780.669	0.653869	0	0	-0.0647465	2.41598	-0.142376	-0.719159	-13.4683	-15.2293	-14.8092	-15.7222	-14.5421	-0.258011	-0.336574	0.12827	-0.641926	-0.730287	-0.377125	-0.116382	0.122889	-0.703654	0.532751	0.0333547	-0.229363	0.265179	-0.879138	#N/A	-0.425766	-0.931211	-0.209659	-0.15068	0.330088	0.72009	-0.093012	0.641571	-0.776617	-0.157103	-0.81672	-0.786575	0.046199	-1.34433	#N/A	-0.425766	0.279676
	1	209	0	0	-778.297	0.591035	0	0	-0.431212	2.19034	-0.35764	-1.16553	-12.9592	-14.8217	-13.9492	-14.7882	-14.2634	0.517454	-0.401398	-0.261256	-0.81718	-0.509706	-0.136801	0.172573	0.088913	-0.943427	0.454733	0.980198	-0.259324	-0.327779	-0.657584	#N/A	0.0281979	-0.406663	-0.44031	-0.468876	-0.533715	1.60033	0.630048	1.14566	-0.662105	-0.258532	0.362986	0.2236	-0.354512	-0.898023	#N/A	0.0281979	-0.303459
	1	210	0	0	-784.479	0.79932	0	0	-0.0713821	2.16492	-0.782628	-0.916729	-13.3042	-15.263	-14.0821	-14.878	-14.864	0.0926436	-0.793669	-0.0442857	-1.10628	-0.865251	-0.238576	0.670808	0.774463	-0.431647	0.121847	-0.0607485	-0.160072	-1.0067	-0.562999	#N/A	-0.186346	0.00492069	-1.28278	0.190999	0.185946	1.05479	1.30613	2.09948	1.00941	-0.811377	-1.11916	0.31312	-0.180328	-0.560485	#N/A	-0.186346	-0.122794
	1	211	0	0	-786.841	0.714097	0	0	-0.384674	2.05104	-0.354304	-0.990044	-13.4034	-15.2898	-13.9623	-14.7704	-14.6071	0.377673	-0.106527	-0.655266	-0.135524	-0.237521	-0.0598661	0.350804	0.323783	0.104758	0.426505	-0.116025	0.358868	-0.144904	-0.594424	#N/A	-0.418999	0.582557	-0.174082	0.491987	0.83379	1.50945	0.648953	1.05752	-0.0526944	-0.240647	-0.722409	0.351908	0.499066	-1.44654	#N/A	-0.418999	-0.320737
	1	212	0	0	-776.027	0.755195	0	0	-0.134528	2.64008	0.354879	-0.807164	-13.6874	-16.0346	-14.7905	-15.9333	-15.2716	0.811642	-0.840004	0.462459	-1.05049	-0.404603	-0.289691	-0.0375953	-0.289317	-1.34126	0.210041	1.19723	0.193785	-0.230894	-0.205078	#N/A	-0.0648069	-1.70602	-0.769498	-0.291835	-0.0990038	1.8167	-1.59432	1.97175	-0.960478	0.061947	-0.162959	0.359996	0.896357	-0.468432	#N/A	-0.0648069	-0.621024
	1	213	0	0	-772.777	0.762502	0	0	0.17542	2.32887	-0.222764	-0.494038	-14.0758	-15.31	-14.5787	-15.2619	-15.3074	0.628628	0.212886	0.878661	-0.736237	-0.620238	0.36321	0.304269	0.15616	-0.936061	0.47424	0.184764	-0.565889	0.0475606	-0.539847	#N/A	0.0976131	-0.517893	-1.91601	-0.531589	0.110825	1.50584	0.0633794	1.25368	-1.50984	-0.120573	-0.398662	-0.838452	-0.650708	-0.876664	#N/A	0.0976131	0.0193418
	1	214	0	0	-773.68	0.738501	0	0	0.0545226	2.24788	-0.640765	-0.841625	-13.8493	-15.3058	-14.2742	-15.3118	-14.799	0.567741	-0.213507	0.152303	-0.446099	-0.222161	-0.214411	1.08722	0.481534	0.150386	0.324547	0.982123	-0.4071	-0.661694	-0.00163089	#N/A	-0.527493	-1.04773	-0.839422	-0.5073	0.219732	1.04547	0.423322	1.1036	-1.41537	-1.45641	-0.687437	0.43034	-0.142463	-0.891132	#N/A	-0.527493	-0.529369
	1	215	0	0	-778.368	0.677237	0	0	-0.362514	2.21115	-0.704228	-1.33619	-13.1522	-15.0184	-14.0763	-14.9252	-14.0328	0.576211	-0.719912	0.238475	-0.347831	-0.229058	-0.65612	0.750923	0.649627	-0.646375	0.896289	0.590457	-0.33846	-0.69535	-0.75113	#N/A	0.311166	-0.0609221	-0.802095	0.396341	0.245816	1.43905	0.305387	1.27931	-0.914568	0.577979	-0.590773	-0.0297655	-0.588895	-1.53503	#N/A	0.311166	-0.930736
	1	216	0	0	-771.948	0.739605	0	0	-0.201251	1.73416	-0.571771	-0.822239	-12.9376	-14.7557	-14.1725	-14.521	-14.5563	-0.0879342	-0.463858	-0.497855	-0.905228	-0.0954314	0.157447	-0.00506153	0.31441	-0.61983	-0.180283	0.0915627	-0.913552	-0.375634	-0.238718	#N/A	0.0646526	-0.945238	-0.189446	0.174158	-0.0347311	0.865549	0.225746	0.711654	-0.619797	-0.320335	0.835871	-0.422944	0.277359	-1.32727	#N/A	0.0646526	-0.838755
	1	217	0	0	-782.687	0.763183	0	0	0.129583	2.15325	-0.493229	-0.733414	-14.0621	-15.1631	-14.3307	-15.1921	-14.8913	0.172793	-1.09526	0.532919	-0.67257	-0.0410536	-0.216762	0.927016	0.907553	-0.073266	0.310047	0.85439	-0.578345	-0.317008	0.108927	#N/A	0.0744282	-0.568947	-0.258965	-0.614821	-0.40402	0.758627	0.501015	-0.212792	0.182344	0.0547164	0.198087	-0.278389	0.109922	-1.41834	#N/A	0.0744282	0.00906061
	1	218	0	0	-769.366	0.679328	0	0	-0.236859	2.17265	-0.193668	-1.30016	-13.1823	-15.0586	-14.2288	-15.0934	-14.7176	0.0732743	-0.146955	-0.332063	-0.843429	-0.41116	-0.315057	-0.183407	0.0241359	-0.878485	0.762041	1.09573	-0.174551	0.209191	-0.657406	#N/A	0.229783	-0.283986	-0.840567	0.0779823	0.0892558	0.654287	0.35945	1.01955	-0.526116	-0.79401	1.11928	-0.0373249	-0.765348	-1.34806	#N/A	0.229783	-0.228062
	1	219	0	0	-769.162	0.873946	0	0	0.288403	2.87019	-0.43254	-1.07641	-13.6478	-15.8202	-14.722	-15.7385	-15.2841	-0.153489	-0.841366	0.0826267	-1.29343	-1.45668	-0.196145	0.414161	0.346619	-0.539982	0.515095	0.710038	-0.773461	-0.142783	-0.949088	#N/A	0.130803	-1.23927	-2.01519	0.168877	-0.326652	0.895419	0.621269	1.18994	0.122927	-1.42349	0.349174	-0.652333	-0.352586	-1.1115	#N/A	0.130803	-0.206522
	1	220	0	0	-767.378	0.775178	0	0	-0.383821	2.10428	-0.553495	-1.21164	-13.1862	-15.1193	-14.4086	-15.0241	-14.4192	0.307006	-0.742455	0.331773	-0.603447	-0.655464	0.406105	0.181331	0.414064	-0.392159	0.943255	1.01489	-0.0206164	-0.626854	-0.362138	#N/A	0.313185	-0.531912	-0.365083	-0.588319	0.69909	1.49578	1.72213	1.84345	0.0714779	0.40211	-0.33582	0.0287998	0.00150437	-1.28447	#N/A	0.313185	0.403674
	1	221	0	0	-767.752	0.769287	0	0	-0.707239	1.9929	-0.445258	-0.799786	-12.6052	-14.6523	-13.9377	-14.9432	-14.0648	0.146462	-0.38691	-0.213498	-0.315348	-0.402274	0.201913	0.0619755	-0.139497	-0.773652	0.381838	0.0976036	-0.863754	-1.15388	-0.957787	#N/A	0.259689	-0.334775	-1.01662	-0.0758141	0.728816	1.56064	-0.039125	1.0819	-2.14596	0.787401	0.0807468	-0.306976	0.0943946	-1.88575	#N/A	0.259689	-0.403899
	1	222	0	0	-767.915	0.729175	0	0	-0.128916	2.21741	-0.301358	-0.815283	-13.5996	-14.9869	-14.2662	-15.068	-15.0785	0.962458	-1.26275	0.160548	-0.674287	-0.389374	-0.379451	-0.0770145	0.103456	-0.713866	0.706932	0.570814	0.0816469	0.114458	-0.304711	#N/A	0.0737104	-0.770935	-1.02603	0.0910746	0.0798397	0.955708	0.530142	0.88832	-0.670802	-0.276471	-0.710562	-0.679679	-0.749259	-1.43221	#N/A	0.0737104	0.131551
	1	223	0	0	-770.297	0.632368	0	0	-0.805998	2.41862	0.315109	-0.384214	-13.2045	-14.964	-14.3034	-14.8097	-14.8056	0.829273	-0.279011	0.782025	-0.595497	-0.633715	0.117171	0.308309	-0.0299292	-0.660182	0.836081	0.134041	0.135391	-0.278226	-0.848961	#N/A	0.849362	-0.655998	-0.47683	0.0281822	0.137046	1.40212	0.772794	0.351841	-0.134883	-0.727279	-0.579903	-0.594847	0.314236	-1.09231	#N/A	0.849362	1.12132
	1	224	0	0	-777.754	0.498957	0	0	-0.291437	2.21894	-0.397275	-0.887569	-13.171	-15.0891	-14.1694	-14.9412	-14.6428	0.412426	-0.77447	0.27768	-0.690933	-0.5649	-0.106044	0.0255456	0.153873	-0.664251	-0.14755	0.578476	0.0438414	-0.687418	-0.277281	#N/A	0.537406	0.0419716	-0.233968	-0.0528095	0.0609906	1.02861	0.0689429	0.970161	-0.189058	0.610248	0.659263	0.139999	-0.629506	-0.882317	#N/A	0.537406	0.210683
	1	225	0	0	-774.913	0.647047	0	0	-0.0932825	2.4219	-0.233069	-0.808123	-13.5874	-15.3272	-14.5708	-15.255	-14.8704	0.671999	-0.392149	0.243924	-0.788448	-0.470741	-0.148123	0.158025	-0.00789353	-0.161035	0.794257	0.131934	-0.194684	0.453616	-0.593	#N/A	0.854454	-0.0218024	0.898377	-0.357209	-0.258048	0.713086	0.176648	1.02668	-0.922825	0.523928	-0.985834	0.70203	0.486809	-1.0813	#N/A	0.854454	-0.472662
	1	226	0	0	-776.479	0.602073	0	0	-0.286716	2.58034	0.118137	-0.703347	-13.6664	-15.5088	-14.4736	-14.8419	-14.9313	0.12947	-0.318021	0.398731	-0.489135	-0.607758	-0.373289	-0.108095	0.027847	-0.221275	1.12259	0.391179	0.422186	-0.00540232	-0.619808	#N/A	0.0804679	-1.15216	0.797859	-0.0263069	0.0333744	1.58108	0.958961	0.78224	-0.552489	-0.585691	0.600847	-0.160481	-0.459235	-0.578008	#N/A	0.0804679	-1.14063
	1	227	0	0	-769.026	0.740962	0	0	-0.67818	2.32115	-0.0857911	-0.522773	-13.0215	-15.0391	-13.9057	-14.7309	-14.7668	0.0294918	-0.503483	0.246416	-0.881108	-0.493637	0.291918	-0.0746765	-0.0116543	-0.739592	0.79306	0.587486	-0.138813	-0.313152	-0.799909	#N/A	0.0581185	-0.821719	-0.246064	0.263289	0.0119659	0.952424	0.718637	1.36349	-0.8683	-0.329123	-0.692628	-0.285248	0.0919208	-1.51461	#N/A	0.0581185	-0.863962
	1	228	0	0	-774.217	0.742462	0	0	-0.249577	2.3868	-0.204823	-0.835648	-13.1369	-15.2201	-14.4865	-15.3121	-14.39	0.156906	-0.831709	-0.280278	-0.749203	-0.661353	-0.364694	-0.262974	-0.216486	-1.4159	0.238018	0.838075	-0.553444	-0.476778	-1.3589	#N/A	0.338702	-0.452007	-1.09968	-0.588942	-0.272313	1.2061	0.90632	0.636281	-1.13592	0.402467	-0.0105824	-0.557793	-0.25971	-1.20138	#N/A	0.338702	-0.352531
	1	229	0	0	-771.524	0.794052	0	0	-0.221138	2.15918	0.333759	-0.803223	-13.3206	-15.1306	-14.6483	-15.3635	-15.222	0.476018	-0.746953	-0.0934742	-0.387681	0.0552134	0.192935	-0.166882	-0.619381	-1.30944	0.77018	0.207511	-0.570487	-0.491321	-0.0868952	#N/A	-0.0683991	-0.0447864	-0.537813	0.502356	-0.228488	1.92313	-1.09644	0.550095	-1.40325	0.156725	-0.787191	0.494707	0.155611	-1.03257	#N/A	-0.0683991	-0.17166
	1	230	0	0	-765.775	1.02319	0	0	-0.358797	2.56922	0.505437	-1.41113	-13.0152	-15.0867	-14.2728	-15.772	-15.0134	-0.161132	-1.02974	-0.456553	-0.735442	-0.975614	-1.09643	-0.687216	-1.14565	-1.81335	0.839115	0.662353	0.209007	-0.888301	-1.29265	#N/A	0.526015	-2.01351	-0.536157	-0.832365	-0.0146203	1.1818	-0.738878	0.015696	-2.581	1.29139	1.01785	-0.652484	0.443864	-0.844008	#N/A	0.526015	0.0362809
	1	231	0	0	-777.477	0.674104	0	0	-0.430725	2.38795	0.0676524	-0.0918389	-13.318	-15.3969	-14.3103	-15.4649	-14.9451	0.153492	-0.698911	0.133762	-0.201422	0.00484354	-0.332334	-0.224653	-0.0823967	-0.956728	-0.272114	0.167974	-1.09015	-0.914188	-0.355767	#N/A	0.110933	0.359943	-0.252497	0.12137	0.661139	1.67081	-0.219097	1.56427	-0.626863	-0.215363	0.128534	-0.847312	0.0035823	-0.707308	#N/A	0.110933	-0.479823
	1	232	0	0	-782.458	0.57855	0	0	0.153537	2.52839	-0.30554	-0.878389	-13.7475	-15.4421	-14.4705	-15.2702	-15.482	0.58825	-0.885991	0.42568	-0.855468	-0.875053	-0.078518	0.191885	0.109374	-0.400232	0.519585	0.285042	-0.104651	-0.100138	-0.79563	#N/A	-0.620573	-0.195646	-0.52814	-0.817996	-0.251914	0.489898	0.416473	0.684674	-0.95198	-0.40281	0.175029	0.592013	-0.790033	-1.38714	#N/A	-0.620573	-0.0704144
	1	233	0	0	-779.648	0.650646	0	0	-0.458344	1.59324	-0.546482	-1.01682	-12.771	-14.5712	-14.0367	-14.7328	-14.2789	0.375223	-0.962279	0.0318359	-0.825916	-0.219075	0.0553118	0.509093	-0.346258	-1.00304	0.740231	0.726494	-0.16513	-0.534278	-0.732528	#N/A	0.296937	0.243973	-0.76543	0.131641	0.439773	1.1954	0.121561	0.981234	-0.904284	-1.13781	0.217139	-0.562793	-0.599838	-0.584911	#N/A	0.296937	-0.11744
	1	234	0	0	-778.658	0.6369	0	0	-0.107675	2.26564	-0.231343	-0.788396	-13.565	-15.2929	-14.7688	-15.1242	-14.8822	0.147346	-0.106111	-0.117353	-0.444924	-0.505877	0.0528989	0.0944021	0.168793	-0.73173	0.532358	0.108195	-0.497704	0.475762	-0.437291	#N/A	0.312211	0.113645	-0.365322	-0.360874	-0.0966022	1.09985	0.313964	0.738897	-0.833723	0.303481	0.398642	-0.0526344	0.432938	-0.463786	#N/A	0.312211	-0.0914542
	1	235	0	0	-775.984	0.624027	0	0	-0.246248	2.20105	-0.524711	-1.12186	-13.5772	-15.1359	-14.1797	-15.1984	-14.3951	0.355996	-0.678761	0.170279	-0.953097	0.0398971	0.263919	0.690756	0.796707	-0.106923	1.60998	0.827665	0.0601356	-0.30271	0.113251	#N/A	0.0665071	0.210217	0.268513	0.414172	0.127921	1.16614	-0.0296935	1.05933	-0.337763	1.19789	0.704796	0.412389	-0.733847	-0.946721	#N/A	0.0665071	-0.167456
	1	236	0	0	-786.268	0.58203	0	0	-0.639682	2.11069	-0.0113693	-1.06863	-12.8533	-14.4535	-14.2022	-14.5608	-14.2842	-0.0291417	-0.433527	-0.57931	-0.244387	-0.174495	0.198039	-0.145444	-0.111955	-0.336115	0.496045	0.53129	-0.100408	-0.394964	-0.872491	#N/A	0.302807	-0.951906	-0.38545	-0.190693	-0.475698	0.826441	-0.22873	-0.292651	-0.92049	0.0599709	-0.302623	-0.560669	-0.254783	-1.41088	#N/A	0.302807	0.663844
	1	237	0	0	-768.021	0.760121	0	0	-0.183967	2.08116	-0.332707	-0.712187	-13.4983	-15.0975	-14.1753	-15.0652	-14.7944	0.269918	-0.460117	0.420229	-0.170648	-0.520333	0.0255071	0.150972	0.165728	-0.370584	-0.282127	0.491345	-0.156021	-0.479383	-0.371797	#N/A	0.471067	-0.86982	-1.74708	0.804391	-0.00256509	1.50672	0.675211	1.23373	-0.528832	-0.195639	0.459396	-0.958411	0.0190549	-1.03163	#N/A	0.471067	-0.543952
	1	238	0	0	-786.195	0.934647	0	0	0.18599	2.09461	-0.484118	-1.38479	-13.1718	-15.2861	-14.0767	-15.4609	-15.0059	-0.300204	-1.15989	-0.538933	-1.08829	-1.01196	-0.848428	-0.152405	-0.473625	-0.784202	0.834964	0.248679	0.147021	-0.214579	-0.812897	#N/A	-0.0971507	-0.682004	-0.220308	-0.129181	0.430127	1.49051	0.141784	1.50931	-0.0167105	0.58255	0.117939	-0.0530834	-0.381133	-0.425142	#N/A	-0.0971507	-0.802901
	1	239	0	0	-767.078	0.659951	0	0	-0.0351158	1.87793	-0.695987	-0.882007	-12.9991	-14.9861	-14.3929	-15.146	-14.5527	0.275302	-0.675544	-0.984	-0.816509	-0.596289	-0.516719	-0.404896	-0.165924	-0.795731	0.0486872	0.421234	-0.690157	-0.832047	-0.821906	#N/A	0.188026	-0.476006	-0.749804	-0.257996	-0.496054	1.76977	0.884816	1.84367	-0.776109	-0.201641	-0.202129	-0.541546	-0.432789	-0.339696	#N/A	0.188026	0.212517
	1	240	0	0	-771.234	0.845295	0	0	-0.629636	2.29522	0.147916	-1.16737	-12.5555	-14.957	-13.6451	-14.7963	-14.6172	0.476686	-1.60555	-0.0823937	-0.710275	-0.464889	-0.516347	-0.594254	-0.374588	-1.27167	0.42862	0.773693	-0.629949	-1.68863	-0.784731	#N/A	0.392028	-0.628195	-1.12006	0.076775	0.0525663	1.2525	0.217629	0.945677	-1.08925	0.549924	-0.371567	0.539516	0.209751	-1.4838	#N/A	0.392028	-0.935536
	1	241	0	0	-783.79	0.716946	0	0	-0.513002	2.01154	-0.0786231	-0.863437	-13.2642	-15.0112	-13.907	-14.1633	-14.3448	0.198028	-0.366305	-0.0935503	-0.716408	0.177383	0.406125	0.252044	-0.203371	-0.553383	0.782606	0.122212	-0.453611	-0.728995	-0.0334098	#N/A	0.0895267	-0.893876	-0.736089	0.819354	0.52284	1.8499	0.593021	1.16839	-0.34339	0.763489	0.376865	-1.2281	0.604716	-0.942071	#N/A	0.0895267	-0.688273
	1	242	0	0	-776.852	0.707811	0	0	0.142708	2.04859	-0.706627	-0.700226	-13.5347	-15.4599	-14.6592	-15.5075	-14.9493	0.653964	-0.782681	-0.502323	-0.997308	-0.960558	-0.459345	0.248869	0.365519	-0.32117	-0.20334	-0.249641	-0.302636	0.233932	-0.201475	#N/A	-0.291308	-0.397819	-0.844866	0.128429	0.886206	0.886168	0.579724	1.09763	-0.0812313	-0.094394	-0.539912	-1.82887	-0.0168732	-0.467391	#N/A	-0.291308	-0.000759001
	1	243	0	0	-776.142	0.620098	0	0	0.113221	2.11768	-0.859438	-0.298161	-13.4935	-15.3563	-14.5841	-15.2219	-14.9775	-0.019506	-0.738391	-0.588338	-0.506555	-0.400235	-0.0724399	0.54624	0.402415	-0.581912	-0.151809	-0.0217126	-0.704852	-0.0210229	-0.231627	#N/A	-0.353582	-0.0824186	-0.281876	0.178111	0.268639	0.605855	0.120602	1.95083	0.0624146	-0.17906	-0.441877	-0.997573	-0.813074	-0.250338	#N/A	-0.353582	-0.38307
	1	244	0	0	-778.159	0.544979	0	0	-0.455843	2.25774	-0.128417	-1.26673	-13.2352	-15.3154	-14.0068	-14.7677	-14.4017	-0.183313	-0.153848	-0.231291	-0.853701	-0.203326	0.135537	0.197195	-0.0730875	-0.534682	0.630872	0.851772	-0.297464	-0.4102	-0.207647	#N/A	0.273094	0.301521	-0.0663525	-0.105923	0.300552	0.981515	0.484199	0.966634	-1.00848	1.40465	0.632241	0.375328	-0.0512912	-0.843546	#N/A	0.273094	0.141947
	1	245	0	0	-773.902	0.862288	0	0	-0.656985	2.47002	0.231587	-0.799619	-12.9739	-14.4426	-14.0153	-15.2781	-14.5963	-0.174968	0.12555	-0.167375	-0.718846	-0.689637	0.178098	-0.0936836	-0.273929	-1.31675	0.486836	-0.212538	0.0951268	-0.480904	-0.995311	#N/A	0.85279	0.29812	-0.734516	-0.222505	0.175381	0.850891	0.0331995	0.425758	-1.3439	-0.0968246	-1.11576	-0.138561	-0.283186	-1.80129	#N/A	0.85279	-0.697297
	1	246	0	0	-772.149	0.833265	0	0	-0.739242	2.29237	0.433505	-0.587159	-13.1381	-15.525	-14.5632	-14.8931	-14.4592	0.409501	0.0614265	0.454668	-1.09586	-0.334168	0.583124	-0.471026	-0.673147	-1.66749	0.640787	0.565122	-0.0436293	-0.0538503	-0.819567	#N/A	0.884653	-0.386339	0.40819	0.320635	0.751554	2.05661	1.09094	1.21516	0.426628	0.0274798	0.345435	0.395551	0.586043	-0.708766	#N/A	0.884653	-0.140279
	1	247	0	0	-774.215	0.610353	0	0	-0.0645714	2.13571	-0.381157	-1.02437	-13.4204	-15.1898	-14.2722	-15.2585	-14.6922	0.241316	-0.665467	0.00163443	-0.796631	-0.201643	-0.14801	-0.112588	0.117376	-0.746212	0.487862	0.467464	0.0525429	0.273058	-1.60914e-05	#N/A	0.145837	-0.295252	-0.581805	-0.223703	0.0453703	1.78153	0.0247825	0.784627	-0.764259	0.51234	0.706603	-0.20724	-0.29095	-1.36586	#N/A	0.145837	0.332356
	1	248	0	0	-776.079	0.534209	0	0	-0.0946447	2.49372	-0.181843	-0.55199	-13.7627	-14.96	-14.3232	-15.2622	-15.4	0.241779	-0.287816	0.0740677	-0.932421	0.0916283	0.25359	0.496162	0.798196	-0.341893	0.558409	0.242818	-0.292974	0.191339	-0.266245	#N/A	0.424958	-0.92756	0.138071	-0.319228	-0.0567929	0.478699	0.36011	0.588938	-1.16636	-0.192336	-0.49492	0.700302	0.561245	-1.14788	#N/A	0.424958	0.258063
	1	249	0	0	-772.696	0.717578	0	0	-0.344065	2.10643	-0.0306201	-1.02715	-13.4961	-14.8837	-14.0763	-15.2551	-14.4885	0.381113	-0.777958	-0.193462	0.000780227	-0.173468	-0.068147	0.209359	-0.0108684	-0.841945	0.75233	0.784222	-0.452358	0.291628	-0.899565	#N/A	-0.467348	-0.505232	-1.22512	-0.475583	0.147248	0.744953	-0.203911	0.6274	-0.822348	-0.643018	-0.647553	-0.406929	-0.234708	-1.80388	#N/A	-0.467348	-1.18302
	1	250	0	0	-782.32	0.591157	0	0	-0.113969	2.63117	0.21048	-0.445035	-13.6023	-15.7364	-14.9679	-15.4269	-14.886	0.179067	-0.145975	0.449754	-1.06808	-1.00827	-0.405376	-0.279991	-0.554142	-0.737213	0.331565	-0.351904	-0.441236	-0.243603	-0.0675213	#N/A	0.0253261	-0.371688	-0.736985	0.0368093	-0.011206	1.23881	-0.248429	0.775995	-0.664913	-0.309866	0.0015751	0.51958	0.256372	-0.742625	#N/A	0.0253261	0.532594
	1	251	0	0	-780.64	0.700457	0	0	-0.638175	2.02616	-0.191927	-0.884125	-12.7558	-14.4833	-13.8393	-14.2753	-14.2654	-0.218076	-0.189267	-0.174929	-0.722451	-0.472248	-0.0227049	0.0638909	0.0876898	-0.727023	0.779373	0.729958	0.18422	-0.415853	-0.955585	#N/A	-0.123903	-0.851541	-0.0832983	-0.495375	0.600248	1.41342	-0.145938	1.17766	-0.765387	-0.238839	-0.0693424	0.355649	-1.10363	-1.25993	#N/A	-0.123903	-0.816069
	1	252	0	0	-773.147	0.71277	0	0	-0.259656	1.92996	-0.723002	-1.35235	-12.7739	-14.8366	-14.1201	-14.9471	-14.7097	0.0878425	-0.72553	-0.317264	-0.995615	-0.127692	0.154845	0.0328465	0.244672	-0.848438	0.566562	0.560418	-0.706008	-1.47186	-1.39304	#N/A	-0.303268	-0.360322	0.040016	0.281859	-0.691082	1.0011	1.19356	1.17076	-0.837533	-0.44651	0.279834	0.153808	-0.558893	-1.23372	#N/A	-0.303268	-0.361137
	1	253	0	0	-780.242	0.549592	0	0	-0.215396	1.93695	-0.103075	-0.814498	-13.5524	-14.8638	-14.2296	-15.1219	-14.7576	0.299744	-1.00141	0.21759	-0.349849	0.176971	0.275123	0.190625	0.0958995	-0.71505	0.151477	0.666802	0.0119216	-0.0349467	-0.00423357	#N/A	-0.0138656	-0.968288	-0.227954	-0.0051972	-0.432543	1.04801	0.45872	0.332496	-0.0282927	-0.925126	-0.225035	-0.174828	-0.902975	-0.553661	#N/A	-0.0138656	0.122076
	1	254	0	0	-784.168	0.63868	0	0	-0.581842	2.32716	-0.113361	-0.757834	-13.2146	-14.9372	-14.6014	-14.7471	-14.6825	0.537185	-0.823315	0.201169	-0.961983	-0.034601	0.193251	0.264354	0.517516	-0.665805	0.275626	0.957813	-0.612399	-0.697324	-0.844769	#N/A	0.668133	-0.574432	0.0191345	-0.0713669	0.0420108	1.22496	0.35007	1.57493	-0.109697	-0.274564	0.381254	-0.0842488	-0.232039	-0.881608	#N/A	0.668133	-0.126282
	1	255	0	0	-774.969	0.614294	0	0	-0.261077	1.71022	-0.902443	-1.23334	-13.0592	-15.0816	-13.7762	-14.6097	-14.5102	-0.613492	-0.85924	-0.269942	-0.516083	-0.0813412	0.709123	0.655975	0.523734	-0.284903	0.933301	1.02542	-0.23715	-0.453941	-0.642845	#N/A	-0.500738	-0.21823	-0.0335031	0.0331327	0.373836	1.39017	0.738295	1.55708	-1.33569	0.371665	-0.57415	-0.389937	-0.508861	-0.559415	#N/A	-0.500738	0.294885
	1	256	0	0	-770.596	0.648229	0	0	-0.447104	2.15767	-0.350298	-0.706629	-13.1742	-15.2226	-14.1552	-14.901	-14.7001	0.0527398	-0.315967	0.325375	-0.0818407	-0.451731	-0.262941	0.030344	0.0676664	-0.376003	0.519922	0.331058	-0.269499	-1.01	-0.610053	#N/A	0.263067	-0.0154472	0.0191185	-0.121789	0.258424	1.34607	0.592535	1.20749	-0.484447	-0.33074	0.100062	-0.508418	-0.255492	-0.826318	#N/A	0.263067	0.183973
	1	257	0	0	-779.971	0.597091	0	0	-0.639641	1.99762	-0.14799	-1.20149	-12.8083	-14.5542	-13.7403	-14.3834	-15.0164	-0.186501	-0.660943	0.271827	-0.134204	-0.557822	0.47058	0.0621055	-0.449443	-0.904266	0.745815	0.412131	-0.0396727	-0.499127	-1.11078	#N/A	-0.136701	-0.11107	-0.789484	0.338238	0.454802	0.768878	0.746077	0.34556	-0.0914413	-0.642101	-0.282467	0.16564	-0.771371	-1.17313	#N/A	-0.136701	-0.719846
	1	258	0	0	-776.464	0.650302	0	0	-0.316733	2.50224	-0.188977	-0.414316	-13.4463	-15.455	-13.8895	-14.8104	-14.8751	0.346111	-0.57744	0.378288	-0.751394	-0.445161	-0.0929655	0.542095	-0.000667808	-0.710735	0.414051	0.737636	-0.169901	-0.554619	-0.642754	#N/A	-0.00503426	-0.00642531	-1.2628	-0.0284258	0.518759	1.55016	0.952988	1.52515	-0.902699	0.423704	-0.197933	-1.20261	0.129627	-1.11017	#N/A	-0.00503426	0.23097
	1	259	0	0	-772.515	0.744626	0	0	0.103477	2.22703	-0.388232	-0.748346	-13.9413	-15.2541	-14.8113	-15.3097	-14.9711	0.917902	-0.336529	0.583804	-0.0655133	-0.654994	0.133799	0.564624	0.359049	-0.222939	1.01335	1.10738	-0.199724	0.196758	-0.0970142	#N/A	0.264776	-0.245332	-1.70747	-0.648827	-0.291913	1.12928	0.624219	0.842421	-0.582463	0.878008	-0.208421	0.702438	0.534239	-1.24183	#N/A	0.264776	-0.172085
	1	260	0	0	-779.366	0.479152	0	0	-0.0413787	2.03734	-0.217225	-0.86693	-13.6675	-15.0132	-14.5988	-15.462	-14.5954	0.354924	-0.118289	0.474045	-0.496024	-0.00600903	-0.148958	0.221553	0.0781623	-0.341278	0.494046	0.349293	-0.281819	0.393539	-0.09028	#N/A	-0.166358	0.0300895	-0.248161	-0.564808	-0.74928	0.570302	0.38364	0.890738	-0.621987	-0.400928	0.305975	0.149042	0.13292	-1.22092	#N/A	-0.166358	0.0646867
	1	261	0	0	-774.579	0.771099	0	0	-0.345259	2.4148	-0.139914	-0.456896	-13.4149	-15.1037	-14.885	-15.3596	-14.648	0.650184	-0.274095	-0.033367	-0.437427	-0.918604	-0.225275	0.37953	-0.0309596	-0.427058	0.201251	0.488876	-0.827776	0.109345	-0.375357	#N/A	0.258766	-1.32051	-0.437072	0.133116	-0.436719	0.878907	0.0792264	0.496132	-0.942304	0.0974358	-0.00644022	-0.701837	-0.479339	-1.1218	#N/A	0.258766	-0.473546
	1	262	0	0	-766.643	0.758106	0	0	-0.373946	2.29433	-0.640991	-0.638109	-12.8123	-14.803	-14.4727	-15.0566	-14.3052	0.0739632	-1.26427	0.218251	-1.27296	-0.63201	-0.0958233	0.207875	-0.0212076	-0.966394	-0.192779	0.380943	-0.620052	-0.502258	-1.42008	#N/A	0.505069	-0.835279	-0.904827	-0.558688	-0.0865441	0.981615	0.558256	0.992914	-0.77424	-0.533651	0.0847042	-0.905861	0.321429	-1.48503	#N/A	0.505069	-0.0429069
	1	263	0	0	-778.788	0.751075	0	0	-0.793514	2.17749	0.162847	-0.955012	-13.1459	-14.6981	-14.1196	-14.6304	-13.929	0.341034	-0.0450033	0.503862	-0.74536	0.0839206	0.765053	-0.236359	-0.194563	-1.14357	1.40607	0.95422	-0.243471	-0.364436	-0.721995	#N/A	0.154972	0.674303	-0.479457	0.195041	0.725211	1.61359	0.220267	0.975368	-1.98592	0.515051	-0.146359	-0.408512	-0.244127	-3.08932	#N/A	0.154972	0.251544
	1	264	0	0	-777.006	0.627956	0	0	-0.564801	2.24371	-0.294327	-0.61509	-13.3001	-14.9245	-14.3748	-14.9521	-14.3157	-0.0261792	-0.865953	0.35125	-0.167119	-0.45092	-0.0204904	0.449702	-0.0464563	-0.569716	-0.0381746	0.297741	-0.391964	-0.117842	-1.15781	#N/A	0.123499	-0.721448	0.0379169	-0.393991	0.358507	1.17234	0.438845	1.58168	0.304204	-0.15814	-0.194298	-0.194339	-0.216249	-0.822008	#N/A	0.123499	-0.229192
	1	265	0	0	-791.892	0.56688	0	0	-0.546962	2.30414	0.157234	-0.575187	-12.7874	-15.2447	-14.3661	-15.362	-14.3103	0.262555	-0.563574	0.348808	-0.755485	-0.576923	-0.179365	-0.495302	-0.321337	-0.850287	0.353838	0.201561	-0.25571	-0.692234	-1.06476	#N/A	0.00632656	-0.29371	-0.392298	0.124168	0.708003	1.4576	-0.123566	0.867018	-0.241797	1.63575	-0.360746	0.0145891	0.012136	-0.659752	#N/A	0.00632656	-0.229346
	1	266	0	0	-769.563	0.690352	0	0	-0.21061	1.94513	-0.592411	-0.894784	-12.8001	-15.0157	-14.2015	-15.0967	-14.7418	0.260038	-0.54479	-0.4252	-0.61675	-0.447358	-0.624544	-0.397459	-0.304056	-1.07334	-0.0313406	0.329746	-0.725239	-0.753505	-0.744939	#N/A	0.0888764	-0.31053	-0.991973	-0.163679	-0.427736	1.6519	0.810907	1.13131	-0.627094	0.0828879	-0.258767	0.0700851	-0.461939	-0.944078	#N/A	0.0888764	0.226694
	1	267	0	0	-781.254	0.819051	0	0	-0.487383	2.01648	-0.136957	-0.659011	-13.083	-14.7421	-14.1809	-14.6822	-14.2301	-0.169622	-0.324148	0.13333	-0.231537	-1.15868	0.101102	-0.354245	-0.400326	-1.12321	0.461731	0.232089	-0.68195	-0.132496	-0.172136	#N/A	-0.0534371	-2.07164	-1.60301	-0.74839	-0.17467	1.03603	-0.0072179	0.506987	-0.627656	-0.204644	0.0717593	-0.626937	-0.023806	-1.50598	#N/A	-0.0534371	-0.0631927
	1	268	0	0	-781.225	0.662518	0	0	-0.718768	1.78567	-0.67192	-0.516291	-12.559	-14.5373	-13.787	-14.2251	-14.2154	0.24462	-0.866209	-0.081122	-0.406409	-0.143862	0.0268576	0.0532782	0.119357	-0.792254	0.104422	-0.321575	-0.161197	-0.870695	-1.45021	#N/A	0.176996	-0.196821	-0.444938	0.204806	0.534272	0.734112	0.901062	1.02276	0.626849	-0.641487	-1.50648	-0.334993	-0.755505	-0.988107	#N/A	0.176996	-0.570501
	1	269	0	0	-779.025	0.59791	0	0	-0.862619	1.99234	-0.301851	-1.11063	-12.501	-14.5946	-13.5516	-14.3904	-14.2122	-0.144066	-0.890926	-0.196735	-0.329964	-0.819198	-0.12677	0.271876	0.140547	-1.15951	1.34804	0.527	-0.712275	-1.02175	-1.01674	#N/A	0.922743	-0.0723997	-0.165419	0.422771	0.111735	1.08567	1.17216	1.81622	-0.843183	0.98251	0.0888943	-0.716194	-1.00527	-1.18511	#N/A	0.922743	-0.0110041
	1	270	0	0	-772.251	0.835989	0	0	-0.319843	2.50666	0.370455	-0.78148	-13.6584	-14.8968	-14.4493	-15.4078	-15.1414	0.576762	-0.335321	0.79632	-0.438039	-0.652166	0.00625194	0.0118601	-0.215998	-0.733016	0.944555	1.0479	0.122461	0.557154	-1.15973	#N/A	0.396816	-1.61351	-0.125513	-0.347106	-0.0832003	0.836832	0.316516	0.208932	-1.01828	0.515956	0.0816902	0.615264	-0.285055	-1.45178	#N/A	0.396816	0.326453
	1	271	0	0	-782.415	0.69365	0	0	-0.789062	1.90054	-0.337212	-1.02977	-12.7207	-14.499	-13.6793	-14.2278	-13.9534	0.227715	-0.314821	-0.566631	-0.729477	0.209983	0.414581	0.0572626	0.449833	-0.275961	0.330298	0.880863	0.0352427	-0.346039	-0.489911	#N/A	0.370884	-0.328279	-0.230582	0.0804223	-0.0351544	1.87046	0.412198	1.55275	-0.875849	-0.176873	-1.26525	0.45227	-0.123333	-1.36162	#N/A	0.370884	-0.233535
	1	272	0	0	-779.729	0.55519	0	0	-0.0448548	2.20703	-0.224754	-0.887416	-13.2409	-15.0852	-14.3292	-14.8405	-14.9157	0.0561467	-1.17403	-0.155548	-0.658785	-0.613685	-0.266884	0.0129503	-0.44533	-0.913509	0.611499	0.110817	-0.311448	-1.01561	-0.528637	#N/A	-0.0608151	-0.396241	-0.895118	-0.66656	0.0690074	1.37662	0.144206	0.750111	-0.68657	-0.0751677	-1.28974	-0.288357	-0.473278	-0.585067	#N/A	-0.0608151	-0.0319883
	1	273	0	0	-774.494	0.536728	0	0	-0.0458503	2.20398	-0.790304	-0.886692	-13.3979	-15.2024	-14.3736	-15.0152	-14.3367	-0.175452	-0.0564113	-0.236015	-0.490519	0.0422254	-0.460854	0.578811	0.52195	-0.327536	0.287774	0.452781	-0.093091	-0.392566	-0.0792752	#N/A	0.263436	-0.88667	0.453811	-0.355512	0.00657646	1.11201	0.988645	1.54738	-0.736467	-0.716988	0.216384	-0.47145	-0.454643	-0.446644	#N/A	0.263436	-0.324674
	1	274	0	0	-765.3	0.818781	0	0	-0.431588	2.03584	-0.330604	-0.900088	-13.4746	-14.8962	-13.985	-15.2315	-14.4272	0.865653	-0.1479	0.881269	-0.730343	-0.00770061	0.622319	0.415441	0.211269	-0.326912	0.771061	0.793039	0.29941	-0.663417	0.127889	#N/A	0.533654	-1.38445	-0.759398	0.0639582	-0.265839	1.67037	0.737465	0.928508	-1.59379	0.840568	0.186049	-0.0869802	-0.356345	-1.15367	#N/A	0.533654	0.392747
	1	275	0	0	-782.467	0.519319	0	0	-0.535994	2.05119	-0.178301	-1.31344	-13.2591	-14.7666	-13.8416	-14.4779	-14.3876	0.81598	-0.762631	0.477881	-0.408878	-0.213865	0.53541	0.201959	-0.0138802	-0.593208	0.894015	0.745221	-0.014805	-0.739043	-0.450881	#N/A	0.123106	-0.218932	-0.351463	0.267005	0.666316	1.32388	0.519007	0.599164	-0.216962	0.0485954	0.279294	0.0684694	0.209066	-1.06796	#N/A	0.123106	-1.12399
	1	276	0	0	-763.127	0.645898	0	0	-0.24958	2.02931	-0.434295	-0.942902	-13.0129	-15.1774	-14.3576	-15.1011	-14.6358	0.477383	-0.79482	-0.755517	-0.694521	-0.329153	-0.52499	-0.179185	0.0445387	-0.594705	-0.142253	0.283838	-0.544068	-0.791882	-0.78227	#N/A	0.395743	-0.581039	-1.03982	0.159924	-0.136789	2.05171	0.864628	1.49404	-0.760103	0.233462	-0.323341	0.236108	-0.00392346	-0.888647	#N/A	0.395743	0.36501
	1	277	0	0	-778.016	0.799744	0	0	-0.466752	2.10495	-0.187262	-1.03788	-12.8963	-14.3873	-13.9587	-14.8774	-14.2586	0.0616965	-1.05088	-0.17838	-0.572623	-0.360812	0.369346	-0.554697	-0.412008	-1.28745	0.328517	0.535581	0.139768	-0.902676	-0.303017	#N/A	-0.288098	-1.56505	-0.547331	-0.0867729	-0.261195	0.914539	0.121212	0.564396	-0.175067	1.04766	0.781398	0.896189	-0.943911	-1.62133	#N/A	-0.288098	-0.775129
	1	278	0	0	-782.371	0.631714	0	0	-0.628891	2.22669	-0.212828	-0.752853	-13.208	-14.6112	-14.4076	-14.9649	-14.2158	0.350537	-0.836705	0.431761	0.141131	0.272073	-0.0877714	0.42024	-0.101053	-0.620644	0.47816	0.724596	0.00125653	-0.170201	-0.723628	#N/A	0.529363	-0.685111	-1.58406	-0.351558	0.51698	1.44786	0.365463	0.592414	-0.863272	0.0225112	0.523546	-1.0793	-0.94498	-1.08985	#N/A	0.529363	0.449994
	1	279	0	0	-773.441	0.882071	0	0	-0.78937	2.01884	-0.590136	-0.685124	-12.6055	-14.9172	-13.7964	-14.399	-14.2477	0.120179	-1.62057	-0.610124	-0.413764	-0.597857	0.53246	0.495559	0.294458	-0.426535	0.644106	0.691188	-0.493292	-0.767183	-1.22467	#N/A	0.126358	-0.550596	0.375479	0.42013	0.893984	1.36328	1.55138	1.76621	-0.823569	0.456425	0.374351	-0.0559976	-0.331112	-1.06497	#N/A	0.126358	-0.0560913
	1	280	0	0	-778.513	0.857214	0	0	-0.104017	2.59347	0.00486056	-0.780981	-13.4192	-14.8761	-14.8634	-15.9309	-15.2904	0.0753928	-2.07442	0.332978	-1.73996	-0.925331	-0.0755532	-0.23507	-0.0142177	-0.901166	0.533848	0.733375	-0.15988	-0.572779	-0.80523	#N/A	0.586737	-1.50067	-1.67152	-0.409899	-0.677549	0.911402	-0.872844	0.557448	-0.495761	-1.70021	-0.870531	-0.776984	-1.14891	-1.12843	#N/A	0.586737	-0.411066
	1	281	0	0	-778.328	0.6203	0	0	-0.825513	2.04822	-0.579015	-0.836683	-12.7153	-14.634	-13.6721	-14.5662	-14.378	0.358175	-0.482691	0.0612466	-0.56922	-0.205812	0.448499	0.289882	0.666289	-0.539141	0.423568	0.766263	0.448753	-0.625219	-1.23214	#N/A	0.498664	-0.325164	-0.541819	-0.468237	0.416523	1.01437	0.362172	0.790279	-0.279356	-0.366049	-0.228675	-0.958856	-0.640529	-1.06958	#N/A	0.498664	-0.792712
	1	282	0	0	-773.734	0.831647	0	0	-0.568601	2.23939	0.0830818	-0.806559	-13.2925	-14.7914	-13.8565	-15.2627	-14.448	0.191877	-0.658388	0.371643	-1.02911	0.265495	0.508826	0.179609	0.279997	-0.745672	0.568928	1.22974	0.543455	0.289023	-0.34231	#N/A	0.51148	0.055405	-0.000763796	-0.052681	-0.150127	1.37713	0.147448	1.44353	-1.02341	-0.255223	0.263409	0.464092	0.341865	-1.07947	#N/A	0.51148	-0.416574
	1	283	0	0	-775.579	0.700326	0	0	-0.0442952	1.70561	-0.634753	-1.17363	-13.1163	-14.345	-14.4485	-14.7959	-14.5186	-0.261739	-0.89666	-0.390486	-0.567923	-0.29128	-0.20412	0.52403	-0.426322	-0.598423	0.85416	0.395673	-0.70954	-0.968308	0.27153	#N/A	0.0638523	-1.56978	-1.18053	-0.512692	-0.569152	1.12209	0.45591	0.359401	-0.982937	-0.309537	-1.16799	-0.438417	-0.0436913	-0.861287	#N/A	0.0638523	-0.391066
	1	284	0	0	-770.237	0.765445	0	0	-0.483231	2.40985	-0.205553	-0.610728	-13.4485	-14.8772	-14.2734	-15.2677	-14.479	0.213597	-0.632524	0.270715	-0.815629	-0.310499	-0.557282	0.774481	0.26497	-0.571793	0.542998	0.571096	-0.792325	-0.672301	-0.670552	#N/A	-0.21676	-1.01561	-0.743754	-0.111019	-0.333635	1.22304	0.853061	1.39712	-1.07592	0.173684	0.0678978	0.671046	-0.466828	-2.35485	#N/A	-0.21676	-0.208669
	1	285	0	0	-768.475	0.641086	0	0	-0.647155	2.23421	0.114426	-0.310786	-13.185	-15.0851	-14.2469	-15.1735	-14.4765	0.302838	0.125377	0.0368005	-0.438652	0.0153841	0.0860296	-0.180278	-0.157495	-1.07959	-0.0151729	0.475557	-0.51696	-0.539289	-0.479344	#N/A	0.775842	-0.671206	-0.330078	-0.370668	0.24648	1.14209	0.243767	0.970866	-0.967171	0.0999573	-0.217781	-0.196125	-0.688229	-1.47101	#N/A	0.775842	0.7361
	1	286	0	0	-772.497	0.6752	0	0	-0.60197	1.93161	-0.701823	-0.764589	-12.7985	-14.3333	-13.8553	-14.6632	-13.9327	-0.00887965	-0.543393	0.133107	-0.590103	-0.451986	0.293306	0.405488	-0.129903	-0.774953	0.281163	-0.273093	-0.826192	-0.300843	-0.866859	#N/A	0.498413	-0.517713	-1.17124	-0.160253	0.155526	0.644294	-0.135193	1.2599	-0.635299	-0.591878	-0.83501	-0.979281	-0.795707	-1.60213	#N/A	0.498413	-0.165503
	1	287	0	0	-773.533	0.777124	0	0	-0.545193	1.98628	0.0114923	-1.05318	-13.1626	-14.9488	-13.9944	-14.8896	-14.2489	0.539075	-0.309693	-0.142459	-0.108428	0.00921739	-0.228582	0.133068	-0.0865009	-0.543809	0.768053	0.697684	-0.0633823	-0.477895	0.129257	#N/A	0.548586	-0.710815	-1.09989	0.634474	0.0877767	1.69381	-0.196702	0.303989	-1.78	-0.553671	0.161734	0.147577	-1.41616	-1.72779	#N/A	0.548586	-0.373823
	1	288	0	0	-777.426	0.738712	0	0	0.492137	2.32732	-0.415661	-1.22326	-14.0706	-15.7524	-15.07	-15.8687	-15.2307	0.562342	-0.456003	0.0590064	-0.764743	-1.10519	-0.527625	0.684715	0.107099	-0.217856	1.02102	0.215867	0.381593	-0.338245	-0.233156	#N/A	0.509524	-0.0202659	-0.766738	-0.129921	-0.160878	1.01193	1.12819	0.932566	-1.53025	0.462053	-0.382948	-0.211972	0.436628	-0.323152	#N/A	0.509524	-0.720133
	1	289	0	0	-778.078	0.571442	0	0	0.0825628	2.23872	-0.570614	-1.09399	-13.5943	-14.9723	-14.3892	-15.2095	-14.7523	0.292299	-0.666512	-0.0936547	-0.581978	-0.562366	-0.151773	0.47743	0.17449	-0.488651	0.611758	0.77233	-0.463509	-0.452281	-0.51549	#N/A	0.149328	-1.0656	-1.13234	-0.624351	-0.473639	-0.0948151	0.511729	1.03552	-0.788743	-0.84619	-0.927127	-0.826886	-1.14186	-0.626306	#N/A	0.149328	-0.752107
	1	290	0	0	-769.846	0.746298	0	0	-0.147987	1.87112	-0.0814381	-1.22633	-13.2543	-14.8509	-14.1929	-14.8535	-14.4963	-0.144734	-1.68056	-0.0584008	-0.577485	-0.651758	0.331864	-0.279371	-0.222006	-0.991761	0.899592	0.789301	0.191851	-0.139588	-0.446699	#N/A	0.449741	-1.11687	-1.28147	-0.664924	0.0161222	1.26381	0.330147	0.683817	-1.05711	0.722508	1.46294	0.366886	-0.637229	-1.03746	#N/A	0.449741	-0.415391
	1	291	0	0	-782.298	0.673471	0	0	-0.135269	2.3377	-0.0806225	-0.0770784	-13.4265	-15.3934	-14.5849	-15.3116	-14.7551	0.00561677	-0.616974	0.321689	-0.0380032	-0.525513	-0.367237	-0.139509	0.155666	-1.35842	-0.520966	0.0256219	-0.757779	0.242183	-0.778034	#N/A	0.657845	-1.26981	0.0399423	-0.274574	-0.0651861	1.86136	0.921962	0.588358	-0.431825	-0.568661	-0.79674	0.0276719	0.484364	-1.1919	#N/A	0.657845	0.096383
	1	292	0	0	-774.544	0.691387	0	0	-0.149419	2.23065	-0.462666	-0.788645	-13.5104	-15.0871	-14.2981	-15.0284	-14.6042	0.315243	-0.952543	0.68905	-0.259029	-0.785227	-0.216158	0.107693	0.159287	-0.259801	0.569177	0.622054	-0.388069	-0.791589	-0.146188	#N/A	0.123075	-0.331673	-0.72091	0.0139832	0.112964	0.483777	1.11305	1.20886	-0.671806	-1.00717	-0.548108	-0.38457	0.430365	-1.01538	#N/A	0.123075	-0.588833
	1	293	0	0	-778.252	0.626918	0	0	-0.153069	2.38854	0.170305	-0.577763	-13.5786	-14.8423	-14.3956	-15.4222	-14.9613	0.550576	-0.903013	0.283648	-0.258455	-0.124163	0.505964	0.153509	-0.082292	-0.664624	0.28766	0.0746973	-0.597788	-0.196158	-0.348468	#N/A	0.221359	-0.135151	-1.19201	0.113307	0.122568	1.06036	-0.603075	-0.0899201	-1.81727	0.263228	-0.841447	-0.0794964	-0.332273	-1.46006	#N/A	0.221359	-0.353161
	1	294	0	0	-775.313	0.552211	0	0	0.0122186	1.99738	-0.755733	-1.15863	-13.3429	-14.9449	-14.2	-14.8888	-14.6745	0.192811	-1.00482	0.443001	-0.469143	-0.46379	-0.14502	0.396129	0.134	-0.53828	0.318377	0.821453	-0.228381	-0.252713	-0.98957	#N/A	-0.159871	-0.816622	-0.886796	-0.127626	-0.179738	1.41833	0.559089	1.09697	-0.114947	-0.52688	-0.414149	-0.495859	-0.116586	-0.99131	#N/A	-0.159871	-0.249517
	1	295	0	0	-780.162	0.611536	0	0	-0.220359	2.37044	-0.00634667	-0.404254	-13.6638	-15.3497	-14.7027	-14.989	-14.9268	0.635856	0.367854	0.352333	-0.743865	0.124458	-0.174431	-0.335376	0.441987	-0.48878	0.432965	0.778396	-0.577966	-0.430373	-0.265639	#N/A	-0.471007	-0.42719	-0.884364	0.350745	0.389381	1.24664	0.697682	0.968732	-0.915594	-0.405542	0.160465	-0.0493109	0.223981	-0.883145	#N/A	-0.471007	0.368318
	1	296	0	0	-785.274	0.587394	0	0	-0.109836	2.08084	-0.648744	-1.17283	-13.4304	-15.5682	-14.6221	-14.9784	-14.76	0.193421	-0.619619	-0.477866	-0.687235	-0.394438	-0.137562	0.942152	0.59362	-0.0802867	0.441562	0.799832	-0.532065	-0.447431	-0.315552	#N/A	0.282782	-0.423014	-0.0622812	0.510668	0.551891	1.04075	0.72785	1.23516	-0.801405	0.0620391	-0.604084	-0.0357176	-0.0636141	-0.538787	#N/A	0.282782	-0.714152
	1	297	0	0	-778.798	0.867439	0	0	0.0725361	2.21577	0.0162043	-1.71605	-13.1962	-14.5356	-14.3507	-15.5346	-14.908	0.275928	-1.68271	-0.281248	-1.54635	-0.501888	-0.0779228	-0.184897	-1.14471	-1.66258	1.48703	1.15226	0.159313	-0.310793	-0.615012	#N/A	-0.517317	-0.317459	-1.13352	-0.957568	-1.3631	-0.135046	-0.398429	-0.299463	-2.07967	0.0732945	-2.06038	0.377515	-0.821212	-1.18554	#N/A	-0.517317	-0.750038
	1	298	0	0	-781.654	0.502883	0	0	-0.448237	1.94969	-0.342528	-0.850722	-13.2153	-14.869	-14.1715	-14.6088	-14.4233	0.301051	-0.302602	-0.190486	-0.0995636	-0.209505	0.254098	0.549669	0.431497	-0.502753	0.318665	0.70864	0.0819625	-0.587808	-0.281863	#N/A	-0.252444	-0.820236	-0.326743	-0.134106	0.626627	1.04366	0.385746	0.498754	-0.256846	0.431181	-0.290026	-0.155691	-0.457869	-0.84487	#N/A	-0.252444	-0.213501
	1	299	0	0	-775.309	0.636971	0	0	-0.983865	1.88625	-0.120637	-0.68239	-12.7425	-14.2997	-14.2287	-14.257	-14.013	0.916567	-0.235139	0.336749	-0.151729	0.120675	0.0372494	-0.0207786	0.287047	-0.785906	0.409338	0.688835	-0.170992	-0.554258	-0.715112	#N/A	0.805073	-0.0320646	-0.701829	-0.289356	0.773328	1.30273	-0.214372	0.844999	-0.312769	-0.0438884	0.811281	-0.656865	-0.478358	-0.952674	#N/A	0.805073	0.99491
	1	300	0	0	-771.143	0.703991	0	0	-0.0397768	1.62283	-0.823971	-1.34507	-12.9504	-14.3684	-14.1084	-15.0097	-14.5831	0.16893	-1.25717	-0.457694	-0.626837	-0.236849	-0.103348	0.0959915	0.16792	-0.585531	0.867146	0.495457	-0.339982	-0.231775	-0.258522	#N/A	-0.199284	-2.00586	-1.64886	-0.844412	-0.624207	0.887125	0.589362	0.212218	-1.50987	0.21167	-0.543444	-0.481575	-0.811247	-0.471252	#N/A	-0.199284	-0.153783
	1	301	0	0	-790.236	0.669736	0	0	-0.499011	1.84021	-0.522265	-0.873707	-12.9948	-14.7688	-13.81	-14.4364	-13.9546	0.831636	-0.751027	-0.322787	-0.0278269	0.180771	0.105335	0.23918	0.278305	-0.576544	0.757312	0.911468	-0.404895	-1.18604	-0.637775	#N/A	-0.178074	-0.426652	-0.344264	-0.0311757	0.307362	1.36337	0.504066	0.526635	0.598649	0.467328	-0.824373	0.0378301	-0.533607	-1.48155	#N/A	-0.178074	-0.187567
	1	302	0	0	-770.761	0.732573	0	0	-0.764691	2.20884	-0.192157	-1.1021	-13.1356	-14.4617	-14.2068	-14.9059	-14.3312	0.413381	-0.986023	0.252673	-0.172425	-0.227974	-0.528722	0.653334	-0.166355	-0.618831	0.903666	1.38478	0.299556	-0.961742	-0.464766	#N/A	0.703198	-1.21588	-0.902113	-0.405989	0.450224	1.46234	0.390857	0.725189	-0.721679	-0.0454875	-0.137332	-0.290036	-0.212268	-1.61339	#N/A	0.703198	-0.0961654
	1	303	0	0	-772.874	0.712443	0	0	-0.347963	1.93582	-0.621007	-0.66571	-13.4227	-14.8785	-13.711	-14.6182	-14.8632	0.378491	0.102092	0.763579	-1.04185	-0.200249	0.418298	0.896822	0.722344	-0.0895552	0.974991	0.827282	-0.0582626	-0.189596	-0.461976	#N/A	0.228666	0.0833033	-0.27433	-0.0733195	0.309226	1.77341	0.797386	1.03201	-0.429394	-0.540691	-0.64729	-0.594887	0.302989	-0.987503	#N/A	0.228666	-0.227337
	1	304	0	0	-769.736	0.661214	0	0	-0.48161	1.86168	-0.644956	-1.02721	-13.1027	-14.5726	-13.784	-14.8276	-14.2597	0.00495776	-0.415889	0.383767	-0.240605	-0.294629	0.616842	0.851443	0.695309	-0.425947	0.288574	0.910364	0.453597	-0.878778	-0.0821983	#N/A	-0.0318365	-0.565272	-1.54942	-0.000904995	0.133259	1.01012	0.783354	0.647705	-1.05925	0.106532	0.618995	0.492404	0.471792	-1.57086	#N/A	-0.0318365	-0.113494
	1	305	0	0	-778.702	0.596835	0	0	-0.210703	2.03646	-0.250836	-1.33238	-13.4141	-14.8436	-14.2446	-14.9546	-14.6203	0.644476	0.00372569	-0.199399	-0.690875	-0.405766	-0.149976	0.212876	-0.0482297	-0.444492	0.701598	0.961279	0.544191	-0.0582831	-0.838597	#N/A	-0.378975	-2.41739	-0.265512	-0.390404	0.170929	0.835482	0.340541	0.498294	0.0452127	0.38925	-0.355667	-0.334179	-0.0906166	-1.14612	#N/A	-0.378975	0.431522
	1	306	0	0	-782.563	0.734753	0	0	0.259368	2.74567	0.42615	-0.382702	-13.9813	-15.9706	-14.9123	-15.6725	-16.15	0.283997	-0.163743	-0.561255	-0.534599	-1.26609	-0.649615	-0.329808	-0.609273	-1.49706	0.658462	0.389105	-0.461234	0.0908077	-0.508809	#N/A	0.267292	-0.444199	-0.966658	-0.441591	-0.0494795	1.48762	0.292901	0.55043	-0.371157	-0.219354	0.192959	0.100134	1.2467	-0.635878	#N/A	0.267292	0.148759
	1	307	0	0	-783.815	0.520194	0	0	-0.0852089	1.90813	-0.528681	-1.00776	-13.3373	-15.239	-14.4699	-14.7517	-14.5498	0.351166	-0.367077	-0.423067	-0.722934	-0.336679	0.41329	0.385703	0.335049	-0.59822	0.194704	0.181645	-0.518619	0.328416	-0.220368	#N/A	0.239514	-0.446674	-0.292546	0.133234	0.701714	1.02426	1.23924	0.839851	-0.405449	0.887887	0.226448	-0.090718	0.363117	-0.539499	#N/A	0.239514	0.11278
	1	308	0	0	-768.053	0.629287	0	0	-0.495263	2.67363	0.0550007	-0.670242	-12.9899	-15.0235	-14.6611	-15.1468	-14.7981	-0.0156142	-0.484398	-0.147537	-1.23313	-0.972003	-0.960877	-0.170584	-0.0966545	-0.782434	0.386008	0.410183	-0.289469	-0.352302	-1.27946	#N/A	0.549488	-1.09144	-0.587984	-0.111	0.247875	1.25745	0.0238901	0.660817	-0.0606185	0.298599	-0.406203	0.155047	0.347401	-1.35115	#N/A	0.549488	0.228462
	1	309	0	0	-777.596	0.600351	0	0	-0.168523	2.14692	-0.0203511	-1.22956	-12.986	-15.312	-14.9443	-14.9727	-14.8263	-0.0344877	-0.720565	-1.0358	-0.683479	-0.43307	-0.330048	-0.258665	-0.620742	-1.28942	0.940534	0.576088	-0.21976	-1.14808	-0.836323	#N/A	0.573827	-0.151554	-0.557187	-0.0869324	-0.0974344	1.31693	-0.238621	1.35024	-0.921921	0.448762	0.0643942	-0.307044	0.357723	-0.692288	#N/A	0.573827	0.273604
	1	310	0	0	-774.832	0.748604	0	0	-0.829676	2.31778	0.233909	-0.421188	-13.1072	-14.8527	-13.7165	-14.8803	-14.1002	0.466221	-0.549648	0.372728	-0.648552	-0.44574	0.159919	-0.141727	0.227288	-0.806614	0.538243	0.63311	-0.0655044	-0.284459	-0.980092	#N/A	0.284015	-0.0146941	-0.368176	0.098792	0.151883	1.09872	0.0963034	1.20005	-1.14753	-0.679134	0.413127	0.281772	1.05127	-1.12092	#N/A	0.284015	0.0694364
	1	311	0	0	-782.17	0.776189	0	0	-0.549496	1.83092	-0.0512317	-1.08913	-12.9743	-14.8488	-13.6459	-14.9496	-14.2601	-0.451651	-0.432504	-0.108009	-0.460684	0.0224952	-0.103555	0.293235	-0.424547	-0.762372	0.0339187	1.00484	0.44259	-0.170429	-0.413991	#N/A	0.00843397	-0.35426	0.117902	-0.179645	0.235234	1.85868	-0.273362	0.979648	-0.582426	-0.34662	0.981377	0.604678	-1.06953	-1.2704	#N/A	0.00843397	-0.70587
	1	312	0	0	-781.696	0.531386	0	0	-0.204789	1.85958	-0.628383	-1.22309	-13.145	-14.7655	-14.2612	-14.7817	-14.3068	0.481804	-0.746348	-0.354826	-0.459221	0.220449	0.127514	0.242532	-0.0186456	-0.596335	0.395885	0.525254	-0.175699	-0.335765	-0.219438	#N/A	0.160029	0.105525	-0.707543	-0.219708	0.161826	0.754745	0.0741034	0.292185	-0.736083	-0.584056	-0.47618	0.633967	-0.0756919	-1.2491	#N/A	0.160029	0.00531691
	1	313	0	0	-774.982	0.628415	0	0	-0.42341	2.41826	-0.0645799	-0.629004	-13.4653	-15.2586	-14.3983	-15.1059	-14.5074	0.681325	-0.619332	0.152588	-0.725925	-0.391896	0.0423403	0.0184712	0.180298	-0.70368	0.0653841	0.727784	0.168592	-0.469545	-0.578432	#N/A	0.197891	0.751692	-0.0697431	0.00202708	0.0763416	1.60175	0.224628	1.44474	-0.825121	-0.880641	0.294815	-0.546259	-0.0714866	-1.38144	#N/A	0.197891	0.576875
	1	314	0	0	-781.933	0.551854	0	0	-0.24986	2.16162	-0.341535	-1.13504	-12.9124	-15.3468	-14.1493	-14.6985	-14.7094	0.0529552	-0.483417	-0.141677	-0.897067	-0.593347	-0.207221	-0.197745	-0.451996	-0.540887	0.148035	0.00716517	-0.429636	-0.33381	-0.582405	#N/A	0.190829	-0.088437	-0.237573	0.416044	0.204316	1.25843	0.527234	1.28539	0.0846441	-0.659023	-0.00105079	0.138339	0.217586	-1.10044	#N/A	0.190829	-0.508529
	1	315	0	0	-775.402	0.701029	0	0	-0.709534	2.12684	-0.406132	-0.943499	-13.0074	-14.4458	-14.1319	-14.6187	-14.2739	0.245255	-0.16243	0.177236	-0.518812	-0.155927	0.444483	0.339697	0.587203	-0.540617	0.563208	0.660478	-0.230023	-0.758888	-0.236109	#N/A	0.09158	-0.316379	-0.77404	-0.344318	0.803331	1.5687	0.614323	0.727797	-0.498823	-0.0717725	0.40031	-0.132174	0.0988576	-1.41286	#N/A	0.09158	-0.659849
	1	316	0	0	-783.997	0.741473	0	0	-0.010482	2.53634	-0.179234	-1.05758	-13.5137	-15.2719	-14.3252	-15.7491	-15.0055	0.640334	-0.983237	-0.067348	-1.33046	0.0929316	-0.397187	-0.259975	0.244739	-0.356609	0.451127	1.00718	0.124139	-0.627673	-0.874192	#N/A	0.241203	0.459126	0.106633	-0.15155	-0.404133	0.764623	0.245531	0.766823	-1.17477	-0.0977516	-0.853127	0.12878	-0.805511	-1.22565	#N/A	0.241203	-0.34783
	1	317	0	0	-765.946	0.839572	0	0	-0.581863	2.35521	-0.15376	-0.532294	-12.7259	-15.0528	-13.6138	-15.1884	-14.8244	0.814027	-0.780695	-0.144618	-0.936556	-0.784348	-0.536831	-0.384991	0.00741138	-1.35845	0.486228	0.018178	-0.814234	-0.874508	-1.14229	#N/A	0.114216	-0.593474	-1.47619	0.552353	0.436612	1.78413	0.676983	1.58971	-0.708387	0.378267	-0.324252	0.185208	-0.282212	-1.07325	#N/A	0.114216	0.282932
	1	318	0	0	-769.689	0.857661	0	0	-0.308309	1.97075	-0.838327	-1.13563	-13.2774	-14.9704	-14.0933	-14.9447	-14.4288	0.112465	-1.39447	0.612686	-0.532344	-0.0355859	0.224941	0.68012	0.656517	-0.175799	0.818268	0.743115	0.00732956	-0.132231	-0.166503	#N/A	0.23765	-0.50497	-0.183143	0.294315	0.543967	1.00017	1.12584	1.93953	-1.03987	0.483052	0.0145283	-0.285742	-1.09658	-0.875105	#N/A	0.23765	-0.670937
	1	319	0	0	-776.982	0.639333	0	0	0.0851223	2.02652	-0.402075	-0.787296	-13.6735	-15.4597	-14.6579	-15.2555	-14.5991	0.267711	-0.558254	0.236853	-0.0911565	-0.0049578	0.178913	0.23625	0.10691	-0.926809	0.0191489	0.29507	-0.128879	0.315899	0.146482	#N/A	0.392636	-0.588973	-0.397192	0.0493682	0.670716	1.11853	0.288019	0.994959	0.0625574	-0.756767	0.744461	-0.695307	-0.236813	-0.651185	#N/A	0.392636	-1.16406
	1	320	0	0	-787.531	0.590921	0	0	0.168552	1.79953	-0.421536	-1.07758	-13.6174	-15.0411	-14.5475	-14.778	-14.7109	-0.149537	-0.828025	-0.46243	-0.311375	-0.121699	-0.22077	-0.0516236	0.179272	-0.557892	0.762201	0.381624	0.524938	-0.387388	-0.246185	#N/A	0.352624	0.138389	-0.0752528	0.0206918	0.172471	1.40828	0.703337	0.533903	-0.427728	-0.0829237	-0.495744	0.189102	0.0514859	-0.277487	#N/A	0.352624	-0.373443
	1	321	0	0	-780.881	0.642138	0	0	-0.0301397	2.09145	-0.308207	-0.591122	-13.8571	-15.402	-14.3792	-15.2761	-15.0784	0.686793	0.0561596	-0.23815	-0.0453699	-0.236483	-0.0150119	0.336614	0.454589	0.00856837	0.638323	0.754743	-0.728439	0.319543	-0.127139	#N/A	0.156891	0.259657	-0.713269	-0.313328	-0.67467	1.03281	0.319971	1.353	-0.34245	-0.907284	0.154938	-0.357832	-0.262179	-0.585834	#N/A	0.156891	-0.0588592
	1	322	0	0	-771	0.703478	0	0	-0.125629	2.48267	0.318771	-0.78166	-13.6986	-15.871	-14.6159	-15.732	-15.6067	0.607686	-0.378507	0.0963492	-0.107488	-0.584458	-0.028529	-0.503099	-0.161619	-0.939705	1.06023	0.56156	0.843932	0.319624	-0.561551	#N/A	0.292091	-0.196285	-0.902465	0.187544	0.282268	1.36205	0.623232	0.654116	-0.906729	0.192692	0.315592	-0.533707	0.916679	-0.504594	#N/A	0.292091	-0.387334
	1	323	0	0	-766.118	0.856066	0	0	-0.393743	1.83369	-0.48579	-1.36659	-12.8149	-14.9095	-13.9138	-15.2303	-14.3514	-0.40199	-1.0477	-0.0530297	-0.607217	-0.402836	0.0534494	-0.0350601	0.0482152	-1.10096	0.899061	1.26515	0.00328443	-0.633535	-0.461283	#N/A	-0.299662	-0.949802	-0.648878	0.261669	0.241061	1.40043	1.00723	1.53244	-0.624588	0.749089	1.08574	0.311996	-1.45473	-0.97973	#N/A	-0.299662	-0.781774
	1	324	0	0	-770.319	1.21974	0	0	-0.247169	2.55182	0.30739	-1.84367	-13.2161	-15.0724	-14.1983	-15.4191	-15.2551	-0.239576	-0.422572	-0.854319	-0.746418	-1.11989	-0.8277	-1.05077	-0.414702	-1.28939	1.54623	1.68347	0.859532	-0.384212	-0.809998	#N/A	-0.00260642	-1.26776	-0.878023	-0.829886	-0.0602867	1.47346	-0.374797	0.623421	-1.79058	-0.534661	1.15638	-0.66768	-1.23556	-1.88666	#N/A	-0.00260642	0.352176
	1	325	0	0	-767.289	0.733103	0	0	-0.0704442	2.22278	-0.645936	-1.28302	-12.8059	-14.7439	-13.8136	-14.8879	-15.1456	-0.17473	-1.12963	-0.305094	-0.821827	-1.1263	-0.821561	-0.183769	-0.360697	-1.03572	1.02467	0.424419	-0.58127	-1.08363	-0.922347	#N/A	-0.484682	-0.72839	-0.921109	-0.608985	-0.12533	1.13938	1.00797	0.882077	-0.307868	-0.579231	-0.499189	-0.286722	-0.0341639	-1.86291	#N/A	-0.484682	-1.41087
	1	326	0	0	-773.433	0.638188	0	0	-0.234225	1.97208	-0.0461193	-0.96401	-13.3598	-14.7462	-14.0539	-14.9662	-14.4603	1.0401	-1.23142	-0.366457	-0.576135	0.0922672	0.351647	-0.0275778	0.11854	-0.959622	0.320601	0.863222	-0.408467	-0.548987	-0.383364	#N/A	0.0920456	-0.19371	-1.61852	0.0958849	-0.383698	1.4251	-0.63714	0.217096	-0.386501	-0.123987	0.138944	-0.290389	-0.48331	-1.42386	#N/A	0.0920456	-0.0215985
	1	327	0	0	-772.805	0.629785	0	0	-0.602479	2.69114	-0.362622	-0.399289	-13.2786	-15.276	-14.1931	-15.0729	-14.7548	0.428858	-0.353101	0.0301974	-0.909347	-0.592762	0.213263	0.641308	0.743836	-0.559214	0.426993	-0.0271558	-0.142591	-0.305844	-1.01977	#N/A	0.692561	-0.199538	-0.626355	0.161757	-0.112222	1.15604	0.689566	1.3615	-0.54939	0.205077	0.224805	-0.417753	0.547244	-1.10107	#N/A	0.692561	0.393953
	1	328	0	0	-781.588	0.657272	0	0	-0.929009	2.37703	0.0272383	-0.800394	-12.9257	-14.5802	-13.7494	-14.2627	-14.2646	0.303462	-0.401707	1.10374	-0.33927	0.189873	0.285018	0.0304955	-0.345881	-0.793376	0.771351	0.556462	0.0669438	-0.462302	-0.391197	#N/A	0.0599093	0.170171	-0.269051	-0.0538898	0.49113	1.17831	0.83688	0.369679	-0.468114	0.228768	-0.0521002	-0.652886	-0.148245	-1.25111	#N/A	0.0599093	0.114302
	1	329	0	0	-776.03	0.757693	0	0	-1.13815	2.21428	-0.0611721	-0.663226	-12.6481	-14.6865	-13.7091	-14.3856	-14.1795	0.0956186	-0.595471	0.596865	-0.270344	-0.214165	0.0799932	-0.0153285	0.0106836	-0.318333	0.510492	0.816474	0.0111451	-1.37055	-1.20341	#N/A	0.214745	-0.584538	-1.5754	-0.0642426	0.869882	1.0637	1.31476	0.91778	-1.1511	-0.680368	-0.565816	0.337351	-0.414332	-1.80137	#N/A	0.214745	0.438953
	1	330	0	0	-769.031	0.867919	0	0	-0.75023	2.87815	0.212043	-0.287074	-13.288	-14.7079	-14.3024	-15.5862	-14.8673	0.908568	-0.508152	0.297766	-1.17676	-0.914801	-0.0396193	0.0155396	0.12191	-0.783804	-0.0538047	0.309799	-0.48511	-0.402002	-1.29591	#N/A	0.780321	-0.381201	0.0667806	-0.346837	-1.16939	0.357579	0.0199318	0.0583543	-2.90097	0.458697	-0.753235	0.431988	-0.478167	-2.12087	#N/A	0.780321	-0.452609
	1	331	0	0	-778.946	0.591555	0	0	-0.217395	2.41552	-0.244134	-0.980085	-13.4447	-15.0285	-14.4241	-14.7593	-14.8305	0.347659	-0.854519	-0.674065	-0.786624	-0.894754	0.0794285	-0.130736	0.279351	-0.677178	0.543058	0.543429	0.00798195	0.542681	-0.320624	#N/A	0.548996	-0.187894	-0.791301	-0.276511	-0.514539	0.775885	0.65803	0.447137	-1.37557	0.492726	0.420394	-0.129824	-0.831887	-1.06878	#N/A	0.548996	-0.281544
	1	332	0	0	-772.203	0.734391	0	0	0.145198	2.38009	-0.678733	-1.02888	-14.1551	-15.678	-14.8395	-15.3174	-15.2829	0.871159	-0.778021	0.547702	-0.0934579	0.123431	0.0977116	0.68713	0.938581	-0.100877	0.988947	1.41078	0.234952	0.300639	0.374217	#N/A	0.548541	-0.895611	-0.650472	0.0502508	0.0507435	1.36969	0.661722	1.67179	0.642688	-0.0447739	0.620707	-0.8782	-0.17549	-0.701868	#N/A	0.548541	0.761982
	1	333	0	0	-766.324	0.791323	0	0	0.17427	2.55348	0.0892707	-0.277358	-13.9602	-15.8435	-14.6546	-15.8889	-15.3337	0.326223	-0.261709	0.239891	-0.96935	-0.485129	-0.0850576	0.223839	-0.286271	-0.906535	0.435484	0.847274	-0.754069	0.347149	-0.00507753	#N/A	0.931535	-0.878188	0.208866	0.182293	-0.0689731	0.918534	0.5099	1.18398	-0.82821	-0.937753	0.603034	-0.641937	-0.0956413	-1.00994	#N/A	0.931535	0.189008
	1	334	0	0	-772.374	0.903373	0	0	-0.78736	1.9296	0.0460869	-0.839798	-12.8712	-14.4203	-14.0325	-14.9646	-14.2681	-0.197887	-0.96773	0.147856	0.15674	-0.190807	0.986554	-0.171429	-0.0488996	-0.648352	0.790026	-0.158492	0.299042	-0.703158	-0.578449	#N/A	0.939838	-1.24871	-0.877036	-0.277116	0.396071	1.57679	-0.0913828	0.97189	-1.443	-1.23281	-1.05946	0.45441	-0.884091	-2.00036	#N/A	0.939838	-0.141069
	1	335	0	0	-772.96	0.634486	0	0	-0.281354	2.40516	-0.0102512	-0.539721	-13.6565	-15.0793	-14.3452	-15.3125	-14.9369	0.621319	-0.943863	0.697516	-0.30837	-0.648561	0.290436	0.469433	-0.0667658	-0.582579	0.625935	0.606837	-0.159364	-0.188791	-0.545613	#N/A	0.216697	-1.09433	-0.753397	-0.102618	-0.283581	1.09565	0.425023	-0.236472	-0.263968	-0.782138	0.295825	0.266763	-0.582487	-1.12808	#N/A	0.216697	0.32795
	1	336	0	0	-787.339	0.535237	0	0	-0.656316	2.17338	-0.113332	-0.962354	-12.7483	-14.6324	-14.1859	-14.7555	-14.1362	0.0729352	-0.801054	0.0609738	-0.7819	-0.337226	-0.0472567	-0.347525	-0.00012188	-1.09103	0.798649	-0.0534402	-0.363519	-0.522686	-0.729392	#N/A	0.511932	-1.40002	-0.56286	-0.675042	0.165357	0.825042	-0.435556	0.618186	-0.250533	-0.0863345	-0.254026	-0.42422	-0.0432987	-1.53767	#N/A	0.511932	0.767504
	1	337	0	0	-778.126	0.63937	0	0	-0.397777	1.87475	-0.459097	-1.3116	-12.8052	-14.4259	-13.8493	-14.7069	-14.1435	0.155762	-0.324595	-0.355349	-0.199444	-0.334616	-0.149604	0.18749	0.0361352	-0.708863	0.0915889	0.374995	-0.148117	-0.764927	-0.767205	#N/A	0.165208	-0.684972	-0.746366	-0.0473363	0.205636	0.791618	0.27359	0.360961	-1.96481	0.272882	-0.439231	-0.771339	-1.06262	-1.62261	#N/A	0.165208	-1.69419
	1	338	0	0	-779.767	0.572437	0	0	-0.386476	2.19303	-0.137748	-0.872604	-13.3058	-15.5395	-13.951	-15.0146	-14.7574	0.606003	0.227448	-0.0583677	-0.533606	-0.346947	-0.0837085	0.291631	0.436025	-1.18012	0.0387728	0.538468	0.237006	-0.211208	-0.515959	#N/A	0.129769	-0.171945	0.162496	0.661785	0.579259	1.5392	0.856269	1.02293	-0.0243075	0.64204	0.0216817	0.789938	-0.44849	-0.386449	#N/A	0.129769	-0.602675
	1	339	0	0	-772.009	0.707215	0	0	0.0900642	2.62004	-0.187268	-1.25105	-13.6809	-15.4186	-14.3859	-15.5346	-14.908	-0.07637	-0.265971	0.354018	-1.19789	-0.558669	-0.47883	0.526131	-0.176194	-0.896914	0.695751	1.10957	0.203657	0.295412	-0.471413	#N/A	-0.0834831	-0.755826	-1.5194	-0.35214	-0.235558	1.34424	0.788091	0.791275	-0.57229	1.08366	0.534746	-0.857077	0.376878	-1.17341	#N/A	-0.0834831	-0.677519
	1	340	0	0	-777.116	0.55765	0	0	-0.0212526	2.38449	-0.287656	-0.568048	-13.7929	-15.1669	-14.6658	-15.3356	-14.9126	0.887333	-0.572408	0.493825	-0.274612	-0.339622	0.0145133	0.240182	-0.113782	-0.602039	0.163812	0.614544	-0.358845	-0.0905523	-0.365069	#N/A	0.318524	0.0423333	-0.453168	-0.235977	-0.577814	0.603728	-0.390996	1.2483	-0.781793	0.0125988	-0.0844905	0.166537	0.372036	-1.37534	#N/A	0.318524	-0.0963159
	1	341	0	0	-788.393	0.527285	0	0	-0.36614	2.31341	-0.0690195	-0.643258	-13.09	-15.3217	-14.0848	-15.3159	-14.5794	-0.0875829	-0.819569	0.6297	-0.634045	-0.294846	-0.0460726	-0.34653	-0.216985	-0.652539	-0.320667	-0.082371	-0.47095	-0.0829906	-0.74257	#N/A	0.329541	-0.0821883	-0.00594022	0.396687	0.58309	0.807526	-0.0557548	0.900424	0.0968302	0.140126	0.0901541	0.10408	-0.199373	-0.689237	#N/A	0.329541	-0.0294178
	1	342	0	0	-771.233	0.738681	0	0	0.206869	1.25216	-1.29949	-1.5757	-12.9204	-14.5002	-14.1692	-15.1641	-14.6137	0.028754	-1.39861	-0.0865752	-0.179579	-0.335573	-0.45428	0.481837	0.0403105	-0.824487	0.403047	0.772823	-0.861486	-0.478635	-0.367222	#N/A	-0.513133	-0.0351307	-0.910711	-0.195774	-0.332436	1.16176	0.61592	1.13106	-1.09157	0.0449309	0.249127	0.0991425	-0.232845	-0.442847	#N/A	-0.513133	-0.224426
	1	343	0	0	-776.953	0.666714	0	0	-0.567897	2.40064	-0.223341	-0.724986	-12.8572	-14.9337	-14.5181	-14.8477	-14.3703	0.202563	-0.599542	-0.041433	-0.634444	-0.512615	-0.275334	-0.280413	0.0905252	-0.769484	0.219808	0.444461	-0.629885	-0.234917	-0.998439	#N/A	0.709299	-0.51812	-1.21265	0.308407	0.322936	1.27836	0.687026	0.908494	-0.921646	0.142318	0.285698	0.158545	-0.962814	-1.3504	#N/A	0.709299	0.0149723
	1	344	0	0	-777.365	0.635253	0	0	-0.352075	2.23414	-0.381623	-0.625113	-13.1539	-15.1364	-14.4809	-15.015	-14.395	0.171544	0.160774	-0.181369	-0.696178	-0.506365	-0.110295	0.259648	-0.00264275	-0.752389	0.404579	-0.0375459	-0.431412	-1.14995	-0.63768	#N/A	0.321428	-0.595072	-0.813978	-0.166479	0.380854	1.09846	-0.115519	1.23562	-0.534082	-0.264554	-0.439068	0.500179	-0.262176	-1.01643	#N/A	0.321428	-0.236783
	1	345	0	0	-772.828	0.638398	0	0	-0.171926	2.41685	-0.453905	-0.668525	-13.1515	-14.7844	-14.6319	-15.2378	-14.8666	0.0954753	-0.477198	-0.284571	-0.261312	-0.783259	-0.370836	-0.306294	-0.0344129	-0.591068	-0.198804	0.11079	-0.330577	-0.993354	-0.863216	#N/A	0.19416	-0.92061	0.0338496	-1.07036	-0.179118	0.995371	0.614828	0.751492	-1.02226	-1.03672	-1.13507	-0.874059	0.460414	-2.11953	#N/A	0.19416	-0.00804855
	1	346	0	0	-774.154	0.647891	0	0	-0.179499	2.04623	-0.55451	-0.980306	-13.3993	-15.1556	-14.1997	-15.0811	-14.4318	0.436209	-0.779618	-0.137236	-0.546558	0.0487859	0.796802	0.342722	0.0601181	-0.467316	0.0490304	0.624135	-0.0647379	0.138967	-0.728065	#N/A	-0.301339	-0.0545006	-0.160613	0.439434	-0.221535	1.40989	0.957074	0.87314	-1.3537	-0.467816	-0.432034	-0.780742	0.752778	-1.53585	#N/A	-0.301339	-0.12115
	1	347	0	0	-764.079	0.861963	0	0	-0.76835	2.79727	0.245618	-0.201867	-13.0061	-14.7487	-13.9988	-15.3186	-15.1544	0.0354478	-0.129656	0.343052	-0.970562	-1.06077	-0.396397	-0.26658	-0.629318	-1.09845	0.233377	-0.179182	-0.793387	-0.735333	-1.67015	#N/A	0.309102	-1.31557	-0.202514	-1.33856	-0.24029	0.917361	0.0969938	0.885596	-0.530577	-0.216796	0.458191	-1.16586	0.0315669	-2.31662	#N/A	0.309102	0.41927
	1	348	0	0	-782.826	0.522549	0	0	-0.300072	2.42524	0.0924998	-0.542684	-13.5709	-15.2404	-14.5377	-14.885	-14.7397	0.0682474	-0.341809	0.426517	-0.185814	-0.14666	-0.144579	0.24775	0.0555492	-0.435693	0.452865	0.46926	-0.170796	0.537147	-0.456151	#N/A	0.324309	-0.545677	-0.458685	-0.809687	0.031925	1.39413	0.264662	0.716787	-0.480173	-0.251947	0.116342	-0.492487	0.192227	-0.765427	#N/A	0.324309	-0.298968
	1	349	0	0	-778.467	0.623498	0	0	0.340502	2.66212	0.278299	-0.831347	-13.9651	-15.6914	-15.1769	-15.7906	-15.9584	0.830342	-0.361014	-0.0701083	-1.14741	-1.02274	-0.19025	0.140204	-0.161015	-1.13302	0.305152	0.440345	-0.164224	0.0316385	-0.569442	#N/A	0.0840449	-0.0862227	-0.592222	-0.0938428	-0.147126	0.802908	0.1877	0.744246	-0.737175	0.338752	-0.441594	-0.625484	0.299447	-1.40382	#N/A	0.0840449	-0.722585
	1	350	0	0	-776.661	0.668035	0	0	-0.59415	1.67477	-0.529498	-1.42449	-12.4501	-14.732	-13.6762	-14.542	-13.7445	0.33167	-1.23024	-0.601087	0.202046	-0.30044	0.18676	0.223256	-0.191401	-0.819197	0.21147	0.946611	0.0720379	-1.27607	-0.953718	#N/A	0.0928467	-1.75653	-0.0871019	0.632886	0.422702	1.62606	0.532265	1.07708	-1.71468	-1.21724	0.167549	0.197063	0.145517	-1.11984	#N/A	0.0928467	-0.0412705
	1	351	0	0	-774.56	0.70408	0	0	0.0761444	1.9495	-0.226311	-1.01995	-13.5481	-15.6953	-14.4666	-15.4881	-15.3689	0.110526	-0.60221	0.0291358	-0.408568	-0.223096	-0.0336979	-0.20502	-0.0711047	-0.652645	0.745669	0.635963	-0.587072	-0.498785	-0.137948	#N/A	-0.345718	-1.20324	-0.539287	-0.00921079	0.668666	2.1059	0.945561	1.55259	-0.762993	1.42701	-1.13199	1.01446	0.329095	-0.781688	#N/A	-0.345718	0.433784
	1	352	0	0	-780.1	0.61152	0	0	-0.40395	2.16345	-0.0120501	-0.927655	-13.0933	-14.706	-14.281	-15.1395	-14.8604	0.371991	-1.10666	-0.320806	-0.627529	0.00968023	-0.228612	0.0345606	-0.397955	-0.993905	0.486584	0.469205	-0.162251	-0.628869	-1.00646	#N/A	-0.201246	-0.627557	-0.563784	0.0867503	-0.632614	0.663546	0.177473	0.50097	-0.929276	-0.119496	-0.0742897	0.471295	-0.0361628	-1.01535	#N/A	-0.201246	0.00927036
	1	353	0	0	-767.593	0.656438	0	0	-0.548269	2.20136	-0.349747	-1.23098	-13.0628	-15.0747	-13.7807	-14.7139	-14.4311	-0.343183	-0.517557	0.0371431	-0.687531	-0.231178	0.265782	0.404319	-0.160854	-0.919274	0.939724	0.780914	-0.358233	-0.698534	-0.954172	#N/A	-0.0309528	-1.835	-1.10261	0.264717	1.01208	1.37587	0.160369	1.05885	-1.33246	0.610068	-0.140809	0.125275	-0.172755	-1.32365	#N/A	-0.0309528	-0.300934
	1	354	0	0	-777.217	0.704081	0	0	-0.213887	2.07928	-0.167335	-0.53253	-13.776	-15.3087	-14.4804	-15.7238	-14.8367	0.618625	-0.0826178	0.0211617	-0.255141	0.271335	-0.0900109	-0.0168665	0.202319	-0.199061	0.97438	0.15513	-0.2	0.401333	-0.541269	#N/A	0.565921	0.0206232	-1.33846	-0.115302	-0.0204237	1.50956	0.842009	0.777107	-0.925774	-0.986758	-0.0674802	0.170252	0.539768	-1.13034	#N/A	0.565921	0.209166
	1	355	0	0	-773.676	0.681574	0	0	-0.707682	2.08557	-0.542066	-0.791487	-12.558	-15.0584	-13.4655	-14.3032	-14.3078	0.251049	-0.519511	-0.312683	-0.927542	-0.504682	-0.729385	0.356385	0.355932	-0.340264	0.0599305	0.441459	-0.456607	-1.08064	-0.469226	#N/A	0.336079	-1.03662	-1.26282	0.752076	1.07644	1.82131	1.7249	1.3965	-0.569573	-0.414797	0.0954897	0.471449	0.107137	-0.827869	#N/A	0.336079	-0.880902
	1	356	0	0	-763.16	0.929392	0	0	0.223967	2.51703	-0.1013	-1.28476	-14.1162	-15.7433	-14.9048	-15.9929	-15.7849	0.837939	-0.357619	0.0289143	-0.563422	-0.429739	0.0340984	0.0268363	0.234016	-0.357811	1.4787	1.12229	0.274181	0.360709	0.140515	#N/A	0.246863	-1.24033	-1.21748	0.0176355	0.20887	1.41497	0.405666	1.34616	-0.919768	0.984707	0.525308	0.344461	-0.276759	-1.73657	#N/A	0.246863	-0.259132
	1	357	0	0	-779.408	0.59715	0	0	-0.739036	1.82319	-0.330018	-1.55224	-12.5917	-13.9448	-13.8336	-14.4996	-14.0041	0.00139468	-0.458934	-0.299604	-0.636588	-0.315952	0.759991	0.149678	-0.0329508	-0.509802	0.576282	0.815563	0.377081	-0.730512	-0.802248	#N/A	0.0789343	-1.19782	-0.520245	-0.825031	-0.27863	0.686117	0.571025	0.610298	-0.507228	-0.387229	0.537669	-0.087204	-0.419516	-1.45819	#N/A	0.0789343	0.660073
	1	358	0	0	-786.969	0.493185	0	0	-0.0360063	2.17163	-0.117144	-0.605299	-13.622	-15.3364	-14.7364	-15.1535	-15.0266	0.258665	-0.878248	0.310937	-0.271709	-0.406675	0.259988	-0.109707	-0.155162	-0.676016	0.492897	0.388942	-0.478288	-0.465217	-0.161999	#N/A	0.600168	-0.0284054	-0.0557567	-0.308345	-0.222215	0.616459	-0.193052	0.772638	-0.579609	0.942311	0.59031	0.56902	0.46722	-0.365244	#N/A	0.600168	-0.584719
	1	359	0	0	-772.375	0.972485	0	0	-0.269483	2.88819	-0.696062	-0.481443	-13.2871	-15.1747	-14.3393	-15.4852	-14.9784	0.612643	-1.15312	0.0891118	-1.12161	-0.966492	-0.408596	0.380158	0.0307184	-0.3552	0.02568	-0.0797256	-0.690806	0.150233	-1.67072	#N/A	0.206885	0.57857	-0.444383	-0.666931	-0.777171	0.7938	0.40593	1.49441	0.11809	-1.82664	-1.0143	-0.513835	0.246981	-1.71737	#N/A	0.206885	-0.210638
	1	360	0	0	-785.567	0.536142	0	0	-0.190682	2.3669	-0.271329	-0.55026	-13.8352	-15.2892	-14.2213	-15.5196	-14.9192	0.376527	0.215744	0.329289	-0.840668	0.387325	-0.0888565	0.477674	0.753262	-0.150606	0.948842	0.346319	0.30214	0.166608	-0.472084	#N/A	-0.300012	0.281628	-0.245248	-0.330525	-0.12535	1.67798	0.87376	0.969983	-0.102192	-0.491952	0.068528	-0.730331	-0.190848	-1.91895	#N/A	-0.300012	-0.0140083
	1	361	0	0	-776.453	0.876228	0	0	0.448289	1.97827	-0.556488	-0.776681	-14.1986	-15.1644	-14.554	-16.1083	-15.5697	0.534593	-0.816939	0.117506	0.252188	0.377461	0.817387	0.120368	0.588235	-0.204987	0.473019	1.1832	-0.147708	0.653518	1.02105	#N/A	-0.261877	-0.266692	-0.79997	-0.397074	-0.345891	0.953857	0.0336307	0.662486	-0.809402	-0.328946	0.328396	-0.0418805	-0.222695	-0.993154	#N/A	-0.261877	-0.790361
	1	362	0	0	-776.435	0.745101	0	0	-0.841293	2.47399	0.344485	-0.473429	-13.0462	-14.83	-14.3531	-15.4739	-14.5915	0.583173	-0.155584	0.281966	-0.319552	-0.455117	-0.35046	0.0841994	-0.351637	-1.04525	0.0141517	0.660857	-0.334876	-0.982223	-0.93274	#N/A	0.603647	0.38689	-0.509705	0.192524	-0.263802	1.5126	0.910316	0.521412	-1.40344	0.220365	-0.306755	0.365869	-0.673072	-2.06921	#N/A	0.603647	-0.678795
	1	363	0	0	-772.42	0.612185	0	0	-0.0794955	2.07339	-0.666694	-1.64674	-13.0673	-14.899	-13.987	-15.0668	-14.367	-0.0528663	-0.641153	-0.0481906	-0.566676	-0.590474	-0.284372	0.167049	0.00977683	-0.281986	0.685871	0.902127	0.274543	-0.530316	-0.200473	#N/A	-0.244357	-0.471848	-0.886374	-0.355319	0.285677	0.940198	-0.0962985	0.781121	-0.255746	-0.719676	0.532137	0.0438054	-0.55461	-0.965942	#N/A	-0.244357	-0.726924
	1	364	0	0	-775.243	0.636684	0	0	-0.0527475	2.67631	0.338404	-0.719495	-13.7597	-15.411	-14.8613	-15.5568	-14.7781	0.577581	-0.506055	0.667461	-1.22488	-0.856396	0.0650406	0.00147924	-0.842479	-0.812253	0.282877	0.857108	0.0583381	-0.392872	-0.444615	#N/A	0.887133	-1.18343	0.314818	-0.0160438	-0.645825	0.700132	0.946696	0.570236	-1.59675	0.160227	0.220543	-0.148169	0.297776	-1.32815	#N/A	0.887133	0.180685
	1	365	0	0	-772.19	0.738063	0	0	-0.311654	2.10138	-0.0102828	-0.842653	-13.2955	-15.3417	-14.3743	-15.1719	-14.6374	0.690025	-0.547395	0.00470154	-0.382857	-0.465814	-0.267351	0.0752075	-0.0237757	-0.541835	0.340367	0.774568	-0.554007	-0.930367	-0.289092	#N/A	0.540066	-0.543056	-0.923073	0.322943	0.514797	1.29783	0.446294	1.12661	-0.292481	-0.534245	-0.546138	-0.0156265	0.0956436	-0.386711	#N/A	0.540066	-0.202681
	1	366	0	0	-777.423	0.795148	0	0	-0.75454	2.28252	0.189622	-0.64846	-12.7604	-14.7473	-14.1342	-15.5355	-14.2797	0.473525	-1.37442	0.168269	-1.20714	-0.406699	0.311487	-0.369742	-0.402583	-1.19511	0.432616	0.206047	0.137716	-2.14639	-1.06485	#N/A	0.467	-0.232715	-0.860612	-0.0731593	0.355179	1.61387	0.283763	0.350662	-0.0559269	-0.525716	0.367439	0.38487	-0.403963	-1.14983	#N/A	0.467	0.0790805
	1	367	0	0	-774.628	0.795824	0	0	0.135961	2.28382	-0.476423	-0.610952	-13.9882	-15.554	-14.4658	-15.6308	-14.9722	0.299445	-1.17426	0.0621941	-0.761267	-0.392888	-0.0154982	0.27461	0.692583	-0.461009	0.148342	0.710413	0.00103774	0.491525	0.219935	#N/A	-0.0445887	-1.94663	-0.658771	0.122389	0.0943687	1.63025	0.19006	1.364	0.253816	-0.525642	-0.876993	0.452147	-0.589544	-0.954499	#N/A	-0.0445887	0.073171
	1	368	0	0	-779.729	0.72372	0	0	-0.484739	2.57601	0.0341203	-0.825157	-13.0352	-15.3604	-14.1347	-15.1053	-14.487	-0.48636	-0.787721	0.196952	-1.64253	-1.14404	-0.220513	-0.217036	-0.407572	-1.00044	-0.0604857	0.360965	-0.41521	-1.3339	-1.72893	#N/A	0.569593	-0.501748	0.659721	-0.0996883	-0.0650208	1.12925	0.477152	1.40606	-0.394384	0.703582	-0.267882	-0.157318	-0.39633	-0.734831	#N/A	0.569593	-0.113375
	1	369	0	0	-780.496	0.681016	0	0	-0.211345	2.59045	0.00791021	-0.420849	-13.1885	-14.8596	-14.7401	-15.3695	-15.2208	-0.0708592	-0.706903	-0.407534	-1.47537	-0.552289	-0.302017	-0.479966	-0.113818	-1.27191	0.131676	0.298894	-0.885396	-0.0678745	-0.877608	#N/A	0.580087	-0.365547	-0.156604	-0.562605	-0.0655735	0.499876	0.206998	0.252594	-1.02399	0.209148	0.55212	-0.647562	-0.263306	-1.58282	#N/A	0.580087	0.151724
	1	370	0	0	-773.853	0.585265	0	0	-0.284412	2.48501	-0.307172	-0.523322	-13.669	-15.1865	-14.1819	-15.1978	-14.7817	0.731577	-0.368345	0.818148	-0.533654	-0.125331	0.0596872	0.631959	0.0149547	-0.161458	0.426886	0.224291	-0.0727776	0.352079	-0.695206	#N/A	0.981598	-1.02972	-0.254973	0.30243	-0.551607	0.320881	1.09611	1.18658	0.0622665	-0.78528	-0.588756	-0.0892931	-0.476427	-1.66956	#N/A	0.981598	-0.0690223
	1	371	0	0	-778.755	0.66796	0	0	-0.60176	1.89055	-0.307736	-1.19933	-12.6961	-14.5371	-13.9474	-14.7117	-14.1036	0.409775	-0.915584	-0.365395	-0.477564	0.160021	0.655646	-0.348044	-0.459765	-1.11568	0.831291	0.0245249	0.0250382	-0.802105	-0.500452	#N/A	-0.134779	-0.148089	-1.35927	0.4794	-0.157233	1.2965	0.156917	0.38387	-0.626639	0.382863	0.559848	0.194056	0.171967	-0.985345	#N/A	-0.134779	-0.656635
	1	372	0	0	-781.56	0.785477	0	0	-0.27588	2.05454	0.271159	-0.310112	-13.7491	-14.9157	-14.4272	-15.0088	-14.4112	0.259643	-0.0800004	0.436798	-0.161777	0.00771364	-0.100911	0.225139	-0.348745	-0.764642	0.638487	0.59066	-0.577168	0.0656563	-0.455143	#N/A	0.565722	-0.14061	-0.747538	-0.216885	0.405981	1.42739	-0.145933	0.330482	-1.84812	-1.73934	-1.07775	-1.3869	0.0124018	-0.886068	#N/A	0.565722	0.280559
	1	373	0	0	-766.021	0.676778	0	0	-0.28428	2.05753	-0.164263	-1.56263	-12.8004	-15.0822	-14.1149	-15.207	-14.5728	-0.447762	-1.20632	-0.189672	-1.08888	-0.506353	-0.651993	-0.0873164	-0.422335	-1.26493	1.03354	0.834105	0.120583	-0.608152	-0.856333	#N/A	0.0825333	-1.18835	-0.149888	0.0943314	-0.223454	1.56733	0.220841	1.29731	-0.562682	0.16218	-0.2463	1.02003	-1.00338	-1.5289	#N/A	0.0825333	-0.154973
	1	374	0	0	-784.939	0.83063	0	0	-0.425935	2.59518	0.20752	-1.04757	-13.0688	-15.0597	-14.7421	-15.0421	-15.2998	0.360901	-0.949869	0.30351	-0.764819	-0.878729	-0.519853	-0.214264	-0.628332	-1.11462	0.886165	0.967803	0.0621475	0.135297	-0.797792	#N/A	0.642273	-0.0751759	0.130677	0.0341474	-0.18102	0.433439	0.106487	0.513986	-0.732082	0.864941	0.751246	-0.236022	-0.505168	-1.47033	#N/A	0.642273	-0.0172586
	1	375	0	0	-781.717	0.710071	0	0	-0.5775	2.47469	-0.23503	-1.037	-13.3517	-14.923	-14.2056	-15.3231	-14.4382	0.445909	-0.770099	0.138307	-0.847645	-0.54338	0.352383	0.517322	0.232277	-0.586805	0.874455	1.06684	1.17283	0.191244	-0.472221	#N/A	0.683389	-0.0501359	-0.378707	0.0575378	-0.270727	0.605078	-0.308598	0.834729	-0.507114	-0.167795	1.03488	-1.33705	-0.450278	-1.10235	#N/A	0.683389	0.0273771
	1	376	0	0	-778.356	0.74342	0	0	-0.00753669	2.39108	-0.289804	-0.599123	-13.9999	-15.404	-14.6138	-15.0886	-15.3047	0.213713	-0.431966	0.0932016	-0.523958	-0.655461	0.386137	0.296418	0.453797	-0.295581	0.38214	0.698531	-0.0683957	0.0448894	0.365525	#N/A	-0.0249002	-0.950934	-0.140592	0.0501023	-0.044101	0.534937	0.360714	1.15262	0.349402	0.71827	-0.102937	-1.22378	-0.724946	-1.33738	#N/A	-0.0249002	-0.852268
	1	377	0	0	-780.395	0.615197	0	0	-0.302884	2.25058	-0.31477	-0.600087	-13.434	-15.1703	-14.0749	-15.1393	-15.0939	0.142302	-0.780146	0.474629	-0.635562	-0.121279	0.0765685	0.546569	0.354463	-0.219534	0.455782	0.52058	-0.0846703	-0.297292	-0.326783	#N/A	-0.0494059	-1.14692	0.161495	-0.405942	0.327768	0.467039	-0.025143	0.958221	-0.648947	-0.169309	-0.0676609	-1.3625	0.295035	-1.20027	#N/A	-0.0494059	-0.682681
	1	378	0	0	-786.266	0.669981	0	0	-0.511891	2.40321	0.293374	-0.453461	-13.5466	-15.2943	-14.0592	-14.7237	-14.9391	0.701725	0.0829963	0.236338	-0.434781	-0.345729	0.184805	-0.0484392	0.271014	-0.978671	0.533872	0.897701	-0.244135	-0.742299	-0.280158	#N/A	-1.18661	-0.173704	-0.586037	-0.490884	0.660533	2.05847	-0.519635	0.596104	-1.74362	0.847329	-0.154226	-0.134687	0.418924	-0.833409	#N/A	-1.18661	-0.314867
	1	379	0	0	-783.011	0.561147	0	0	-0.47992	2.31676	0.0685189	-0.794714	-13.3964	-14.9235	-14.4397	-15.1998	-14.5479	-0.189565	-0.78066	0.174119	-0.508156	-0.430782	-0.0646505	-0.18671	-0.269955	-0.702236	0.442476	0.738641	0.195488	-0.295766	-0.335867	#N/A	0.250762	0.232424	-0.321702	-0.580765	0.0701215	0.717271	0.0587663	0.941884	-0.666693	0.63317	-0.123881	0.128058	0.0744098	-1.91545	#N/A	0.250762	0.186089
	1	380	0	0	-772.348	0.713666	0	0	0.0791653	2.49666	-0.403524	-0.929177	-13.5743	-15.7166	-14.8857	-15.4713	-14.8627	0.136735	-0.587749	0.0135476	-0.593231	-0.850583	-0.289522	0.0971498	0.293209	-0.616035	0.609489	0.509572	0.362536	0.0784831	-0.684792	#N/A	0.705378	-0.0344838	-1.39984	-0.168846	0.041393	1.46265	1.24065	1.67497	-0.580192	-1.34801	-0.773375	-0.225188	0.164935	-0.979229	#N/A	0.705378	0.6838
	1	381	0	0	-773.733	0.801804	0	0	-0.526356	2.1604	-0.0308804	-0.848726	-13.448	-14.7296	-14.0084	-14.5934	-14.0896	0.860401	-0.521665	0.788258	-0.172406	-0.459112	0.4584	0.383466	0.29686	-0.299398	0.587589	0.975828	0.0854437	-0.0532942	-0.793754	#N/A	0.513857	0.233012	-2.45098	0.360843	0.0487848	1.49546	0.393157	1.09255	-0.670599	-0.622222	0.41426	-0.524612	-0.270322	-1.7433	#N/A	0.513857	0.506104
	1	382	0	0	-776.494	0.643194	0	0	-0.0547871	1.94061	-0.647772	-1.26151	-13.1781	-14.6835	-14.0426	-15.1103	-14.6122	-0.0774531	-0.73919	-0.139272	-0.807082	-0.849738	-0.328934	0.1305	-0.00976438	-0.78438	0.616618	0.719412	-0.360398	-0.239268	-0.254368	#N/A	-0.483269	-0.634446	-1.56629	-0.195567	-0.145856	0.365604	0.418614	0.279002	-0.532169	0.242492	-1.3028	0.690048	-0.363718	-0.607657	#N/A	-0.483269	-0.18927
	1	383	0	0	-774.339	0.64923	0	0	-0.432587	2.34098	-0.0382024	-1.04556	-13.1283	-14.7889	-14.0067	-15.0057	-14.476	0.63693	-0.689836	-0.115596	-0.587788	-0.718591	0.0500029	-0.00994888	-0.097735	-1.00189	0.83026	0.58544	-0.238868	0.00489274	-0.640496	#N/A	-0.813142	-1.01328	0.0811434	-0.247693	-0.447993	1.09728	0.111346	0.629176	-0.231414	0.311713	0.811441	-0.628222	-0.0219099	-0.894627	#N/A	-0.813142	0.3392
	1	384	0	0	-778.798	0.72901	0	0	-0.105496	2.48365	-0.577769	-1.08564	-13.2445	-14.6686	-14.6417	-15.19	-15.1234	0.166361	-1.47592	-0.661829	-1.059	-0.936603	-0.0548117	0.407681	0.10536	-0.703563	1.14076	0.699753	-0.960909	0.0978573	-0.895908	#N/A	0.186624	-1.37706	-0.795993	-0.70277	-0.0687492	0.416725	0.280809	0.766	-0.697947	-0.501623	0.948582	-0.253283	0.198813	-1.1905	#N/A	0.186624	1.18192
	1	385	0	0	-772.181	0.502965	0	0	-0.249099	1.97134	-0.524551	-0.829294	-13.1322	-15.1597	-14.3688	-15.0401	-14.4492	0.258179	-0.822319	-0.241051	-0.922129	-0.197185	0.328369	0.246387	0.111587	-0.807177	-0.0797817	0.434261	-0.431628	0.0344237	-0.12412	#N/A	0.557541	-0.699185	-0.903376	-0.155394	0.495923	1.20495	1.0378	1.14832	-0.516608	0.747277	0.160747	0.093374	0.207482	-0.645005	#N/A	0.557541	-0.0684898
	1	386	0	0	-773.096	0.74163	0	0	-0.436262	2.28706	-0.577991	-0.877515	-12.8472	-14.6387	-13.7253	-14.6097	-15.0391	0.393184	-0.987122	-0.131035	-0.791997	-0.631215	0.157659	0.127169	-0.156482	-0.525088	0.0793262	0.71322	-0.740943	-0.778493	-0.384491	#N/A	-0.579519	-1.14283	-1.69084	-0.348098	-0.37244	0.609653	0.472213	1.53228	-1.92608	-0.52425	0.262113	-0.875188	-0.538092	-1.44835	#N/A	-0.579519	-0.420146
	1	387	0	0	-782.772	0.571676	0	0	-0.134212	2.08789	-0.589177	-0.655529	-13.343	-15.13	-14.0294	-14.8397	-14.7301	0.405025	0.095084	-0.103879	-0.211039	-0.58896	0.228736	0.183379	0.216857	-0.219205	0.0386452	0.114865	-0.77616	-0.969267	0.100576	#N/A	-0.0869967	0.337216	-0.325006	-0.328686	-0.118615	1.37993	0.291279	0.475908	-0.227004	1.02931	0.00884705	-0.92305	-0.0047869	-0.884184	#N/A	-0.0869967	0.119103
	1	388	0	0	-772.278	0.790936	0	0	-0.340407	1.74815	-0.589531	-0.923826	-12.5226	-14.6547	-13.8822	-14.7907	-14.3462	-0.813032	-1.75013	-0.348036	-0.875488	-0.729501	-0.767711	-0.40582	-0.0672394	-1.00494	0.201214	-0.00060404	-0.614003	-0.841863	-0.895727	#N/A	0.153228	-0.962798	-0.437746	0.277368	0.270764	1.21489	0.193457	0.557986	-2.15115	-0.827158	-0.397956	0.224468	0.214786	-1.20998	#N/A	0.153228	-0.764874
	1	389	0	0	-777.385	0.589719	0	0	0.0496436	2.17915	-0.129478	-0.895083	-13.5482	-14.9484	-14.2683	-15.0424	-15.0339	0.409134	-0.409371	-0.387526	-0.752508	-0.220126	0.0338857	0.122769	-0.467803	-1.04742	0.208828	0.363933	0.174272	0.100116	-0.362297	#N/A	0.207937	-0.680059	-0.580402	-0.345082	-0.0250564	1.00627	0.81097	0.583868	-1.05456	-0.155084	-0.398121	-0.509286	-0.0753159	-1.25921	#N/A	0.207937	-0.814681
	1	390	0	0	-773.614	0.684822	0	0	-0.10181	2.14404	0.103892	-0.963629	-13.435	-15.2646	-14.6554	-15.2096	-14.8149	0.552385	-1.00459	-0.482659	-0.507763	0.0188673	0.0134905	-0.234128	-0.181552	-1.41624	0.447516	1.11241	-0.101287	0.0271685	-0.911939	#N/A	0.310006	-0.553407	0.376536	-0.604573	0.2167	0.919039	0.316402	0.526496	-1.22291	-0.346093	0.050653	-0.746102	-0.888766	-1.01565	#N/A	0.310006	-0.0274333
	1	391	0	0	-772.696	0.546233	0	0	0.0906491	1.95453	-0.390961	-1.37337	-13.1248	-15.6047	-14.1841	-14.9358	-14.6753	-0.658739	-0.505703	-0.630937	-0.942652	-0.420308	-0.609449	-0.366561	-0.448813	-1.03401	0.362951	0.603486	-0.999172	-0.923809	-1.10853	#N/A	-0.699599	-0.0729629	-0.669452	-0.00155752	0.272003	1.76046	1.22831	0.720549	-0.944085	0.694423	0.410791	0.160151	-0.30867	-0.256258	#N/A	-0.699599	-0.883457
	1	392	0	0	-773.621	0.547517	0	0	-0.537196	2.27125	0.159028	-0.458982	-13.2856	-14.9477	-14.3509	-14.8228	-14.7536	0.356209	-0.36396	0.268094	-0.335505	0.455825	-0.379998	0.0967138	0.0052194	-1.04743	0.0705277	0.578648	0.0305283	-0.341567	-0.945672	#N/A	0.82142	-1.52248	0.535943	-0.120134	0.400155	1.3773	0.360393	0.477543	-1.26336	-0.863896	0.145413	-0.514952	-0.513685	-0.717679	#N/A	0.82142	-0.166051
	1	393	0	0	-772.895	0.734467	0	0	-0.242857	2.60374	-0.103013	-0.24473	-13.5691	-15.1765	-14.7918	-15.3737	-14.7241	-0.0148452	-0.38809	0.0435951	-1.00285	-0.873469	-0.248111	0.182426	-0.248801	-0.595199	0.0991246	0.283411	-1.08197	-0.023878	-0.631367	#N/A	0.417602	0.149434	-0.642147	-0.151291	-0.170134	1.05087	0.295733	1.12521	-0.563554	0.203262	-0.479468	-0.669821	-0.257203	-1.24206	#N/A	0.417602	-0.520354
	1	394	0	0	-771.067	0.707411	0	0	-0.598795	2.463	0.0604329	-0.173684	-13.4057	-14.961	-14.3267	-14.8586	-14.7935	0.313965	-0.231881	0.259533	-1.07253	-0.583805	0.111036	0.149777	0.0259554	-0.55517	0.657466	-0.194931	-0.298374	-0.0879712	-1.07505	#N/A	0.310177	-0.221654	-2.26444	-0.0937875	0.107373	0.790454	0.174681	1.13224	-1.41867	0.0672765	-0.44467	0.451612	0.0591694	-1.3861	#N/A	0.310177	-0.0589194
	1	395	0	0	-779.147	0.730782	0	0	-0.790605	2.38005	-0.211556	-1.10795	-12.9396	-14.6146	-13.9061	-14.8431	-14.1459	0.385196	-0.136948	-0.622105	-1.31796	-0.16062	-0.121423	0.340215	0.222587	-0.917654	0.964901	1.00491	0.269427	-0.173111	-1.53491	#N/A	0.415778	-0.647318	-1.5971	-0.340662	-0.108407	2.00141	0.145336	1.09543	-0.134781	0.360161	0.961658	-0.133181	-0.660855	-2.27902	#N/A	0.415778	-0.184395
	1	396	0	0	-762.122	0.826109	0	0	0.132396	2.25351	0.131865	-0.509807	-14.0281	-15.7237	-14.7732	-15.8319	-15.1484	0.827764	-0.121258	0.0247224	-0.360753	0.156445	-0.454418	0.12609	-0.281712	-1.05611	0.679393	0.383726	-0.101535	-0.303084	0.184636	#N/A	-0.0388675	-0.107259	-0.97219	-0.108094	0.385139	1.28994	0.192029	0.529845	-0.578846	0.472925	0.383804	-0.672018	0.258029	-0.76206	#N/A	-0.0388675	-0.562901
	1	397	0	0	-773.297	0.611831	0	0	-0.359667	2.20582	-0.571225	-0.906337	-13.054	-15.0116	-13.8046	-14.8056	-14.768	0.0258539	-0.620459	0.35261	-0.867066	-0.77939	-0.485685	0.396979	-0.142458	-0.258618	0.374586	0.465296	-0.126649	-0.821409	-0.479818	#N/A	0.0864136	-0.64344	-0.248153	0.0265497	-0.212133	1.82344	0.796347	1.54663	-0.597262	-0.219636	0.429887	0.479782	-0.677594	-0.756166	#N/A	0.0864136	0.247299
	1	398	0	0	-773.804	0.816215	0	0	0.0365674	2.77495	0.225607	-0.935911	-14.28	-15.0939	-14.8276	-15.6711	-15.4287	1.00489	-0.0937306	1.04193	0.0239659	-0.660265	0.0169752	0.0222097	-0.0228531	-1.07466	0.889069	1.50925	0.943047	0.538796	-0.300844	#N/A	-0.0636228	-1.41361	-0.692727	-0.298419	-1.20122	0.329007	-0.359182	0.561597	-0.829064	0.170481	-1.33474	0.375684	-0.744544	-1.48184	#N/A	-0.0636228	-0.227665
	1	399	0	0	-785.975	0.794337	0	0	-0.128383	2.72383	-0.247099	-0.281352	-14.131	-14.9108	-14.85	-15.2366	-15.2726	0.636288	-0.456101	0.868466	-1.07058	-0.2586	-0.382518	0.636037	0.74191	-0.025791	0.0182503	0.881882	-0.672998	0.468049	-0.426354	#N/A	0.722489	-0.869611	-1.57595	-0.702479	-0.287605	0.344936	-0.322717	0.730664	-0.933653	0.0162846	-0.0351621	-0.440174	-0.430294	-1.12829	#N/A	0.722489	1.01524
	1	400	0	0	-765.993	0.817986	0	0	-0.332723	2.00618	-0.667623	-0.984197	-13.6692	-14.6533	-13.9156	-14.715	-14.6607	0.548606	-0.43475	0.175403	0.0309656	-0.129672	0.721231	0.977082	1.05985	-0.0960273	0.843979	1.22222	0.0439621	-0.285156	-0.43614	#N/A	0.19778	-0.401442	-0.897929	-0.530971	-0.18453	1.16244	0.80535	1.56862	-0.293924	0.0892049	-0.246281	-0.544908	-0.178869	-1.37815	#N/A	0.19778	-0.292309
	1	401	0	0	-782.067	0.90175	0	0	-0.395333	2.30031	0.141923	-0.706732	-13.4357	-14.426	-14.4907	-15.4626	-14.8924	0.588829	-0.133601	-0.315744	-0.0247878	0.261789	-0.0291769	0.000478763	0.359153	-0.790672	0.453088	0.533903	-0.440573	0.363604	-0.481052	#N/A	-0.0318306	-1.66414	-1.67455	-0.255655	-0.427801	0.410989	0.101184	-0.53728	-1.5986	0.45228	-0.529036	-2.04025	0.511665	-1.60061	#N/A	-0.0318306	0.419536
	1	402	0	0	-767.51	0.846137	0	0	-0.863833	1.98148	-0.689346	-0.957787	-12.3587	-14.2272	-13.577	-14.4295	-14.3842	-0.864349	-0.897651	0.16297	-0.544967	-0.598393	-0.164565	0.398966	-0.0146662	-0.822587	0.638497	0.736986	-1.07557	-1.62093	-1.27611	#N/A	0.471768	-0.258817	-0.9082	0.189001	0.12088	1.30814	0.53969	1.03818	0.15649	-1.25198	-0.934434	0.705983	-0.637398	-2.34103	#N/A	0.471768	-0.668253
	1	403	0	0	-781.365	0.633539	0	0	-0.439404	2.15197	0.137932	-0.996989	-13.2047	-14.8379	-14.1737	-15.0715	-14.2655	-0.0738495	-0.781488	0.628762	-0.318945	0.172671	0.110333	-0.0324691	-0.56863	-0.639476	0.676345	0.620285	-0.0170409	-0.445114	-0.413681	#N/A	0.418976	-0.643717	-0.144988	-0.362629	0.358004	0.824282	-0.591068	0.747189	-0.779865	0.393988	-0.23436	-0.592341	-0.337671	-1.09985	#N/A	0.418976	-0.036737
	1	404	0	0	-775.581	0.786757	0	0	-0.591808	2.38742	-0.552064	-0.817244	-12.9996	-15.1193	-14.1366	-14.626	-14.7309	-0.0401888	-0.452063	-0.0888282	-0.757552	-0.593691	0.176042	0.190043	0.194335	-0.425057	0.24266	0.839938	-0.115854	-0.698773	-1.57067	#N/A	0.472835	-0.78187	0.0862281	-0.226481	0.434133	1.37114	1.11386	1.70178	0.306123	-0.140127	0.876873	0.30692	0.294338	-0.90956	#N/A	0.472835	0.758466
	1	405	0	0	-774.726	0.757933	0	0	-0.1051	1.93978	-0.16576	-1.47793	-13.086	-15.0284	-14.3102	-15.3489	-14.4816	-0.000210573	-0.361458	0.24401	-0.658505	-0.849503	-0.198423	-0.296071	-0.0207198	-0.936564	0.82343	0.751443	-0.178499	-0.698531	-0.425777	#N/A	0.747408	-1.22121	-0.809592	-0.390686	0.541106	1.46874	0.151767	0.948051	-1.16305	0.231389	0.613249	-0.443354	-0.390625	-1.64233	#N/A	0.747408	-0.0244607
	1	406	0	0	-778.377	0.735686	0	0	-0.818261	1.71442	-0.272629	-0.295947	-12.7205	-13.8504	-13.7263	-14.7054	-14.0447	0.312692	-0.573062	0.22978	-0.336912	-0.221288	0.478959	0.337549	0.3804	-1.01015	-0.0539432	0.0364151	-0.34589	-1.73602	-0.371706	#N/A	-0.131855	-1.17225	-1.79859	0.306488	-0.104545	1.83737	-0.400186	0.555457	-0.954659	-0.200422	-0.628938	-0.75553	-0.237413	-1.81968	#N/A	-0.131855	-0.936217
	1	407	0	0	-774.432	0.538365	0	0	-0.0357495	2.27325	-0.290546	-1.03057	-13.6062	-15.1383	-14.2803	-15.002	-15.0148	0.706157	-0.0685394	0.675801	-0.901328	0.0372491	0.402292	0.309842	0.354154	-0.776326	0.699992	0.740651	-0.368766	-0.10734	-0.832615	#N/A	-0.821952	-1.38455	-0.983329	-0.0830077	0.0146477	1.23018	0.093469	1.10249	-0.596995	0.2814	-0.602525	0.23803	-0.748773	-1.03115	#N/A	-0.821952	0.100473
	1	408	0	0	-783.281	0.69396	0	0	-0.565345	1.80489	-0.561048	-0.760584	-12.7339	-14.6235	-13.5997	-14.451	-14.5903	0.00267601	-1.03395	-0.169413	-0.471172	-0.234743	0.124368	0.57188	0.00952404	-0.805381	-0.00470115	0.0980662	-0.849561	-0.459549	-0.860726	#N/A	-0.152166	0.0617302	-1.10606	0.0877335	0.422018	1.00144	0.485324	1.01862	-0.996463	0.1873	-0.9508	-0.611826	0.066257	-1.40607	#N/A	-0.152166	-0.196734
	1	409	0	0	-777.779	0.643734	0	0	-0.706299	2.25059	-0.484537	-0.930562	-13.1367	-14.5794	-13.7397	-14.5701	-14.3756	0.523659	-0.0122844	0.187418	-0.49944	-0.0274448	0.728119	0.739521	0.847772	-0.00596237	0.928899	0.624499	-0.0613145	-0.083693	-0.890341	#N/A	-0.131266	-0.193596	-0.919865	-0.0501563	-0.483257	0.799974	0.688859	1.36746	-0.601289	0.245341	-0.229172	0.245108	-0.763498	-1.34661	#N/A	-0.131266	0.00252814
	1	410	0	0	-772.528	0.624115	0	0	-0.0379056	2.3906	-0.367056	-0.797406	-13.4317	-15.4365	-14.5223	-15.0796	-15.2058	0.862678	-0.521897	-0.269023	-0.907631	-0.513537	-0.69181	0.452918	0.29081	-0.578269	0.502147	0.368014	-0.651708	0.288598	-0.646021	#N/A	0.280572	-0.618148	-0.424834	-0.402839	0.0558462	0.981792	0.352309	1.55941	-0.365904	0.521695	-0.578894	-0.576957	-0.199526	-0.635452	#N/A	0.280572	-0.448274
	1	411	0	0	-771.556	0.820741	0	0	-0.353977	2.62531	0.0623581	-0.305493	-13.548	-14.9382	-14.4564	-15.4528	-15.05	0.679708	-1.06316	0.545884	-0.880141	-0.472397	0.131472	0.350014	-0.0211879	-1.06526	0.180912	0.661079	-0.522641	-0.0363524	-0.941546	#N/A	-0.0705523	-0.652517	-1.69505	-0.728933	-0.537026	1.27864	-0.315032	0.388481	-0.475602	0.194982	0.240014	0.404538	0.0552236	-1.34219	#N/A	-0.0705523	-0.541871
	1	412	0	0	-770.609	0.671508	0	0	-0.655915	1.86921	-0.978384	-1.2441	-12.6637	-14.4253	-13.4638	-14.2441	-14.1067	0.553285	-1.35497	-0.0746701	-0.0295426	-0.80311	-0.0423459	0.661907	0.638664	-0.238814	0.747006	0.913388	-0.341836	-0.476184	-0.585296	#N/A	0.170848	-1.14369	-0.985388	0.002492	0.281935	0.853089	0.977004	1.02101	-1.1034	0.0944958	0.869783	0.542114	-1.40093	-1.91942	#N/A	0.170848	-0.0889861
	1	413	0	0	-769.841	0.726219	0	0	-0.332615	2.48119	0.205937	-0.188268	-13.6642	-15.6195	-14.6159	-15.3085	-14.9873	0.659469	-0.293943	0.339821	-0.519423	-0.262294	-0.109892	-0.078642	0.217979	-0.955729	0.498798	-0.119004	-0.146294	-0.0843895	-0.802613	#N/A	0.309213	-0.766105	0.544571	-0.308442	0.595695	1.02739	0.684963	0.482875	-0.477812	-0.393543	0.0944586	0.375733	0.372457	-0.676545	#N/A	0.309213	0.540854
	1	414	0	0	-771.806	0.662931	0	0	-0.903435	1.99264	0.230797	-1.01502	-13.0811	-14.8201	-13.8221	-14.5793	-13.7046	0.621877	-0.481783	0.396483	-0.195686	-0.0160042	0.642757	-0.015736	0.0227264	-0.607146	1.11133	1.28295	0.449428	-0.887638	-0.691457	#N/A	1.12402	-1.07084	-0.797729	-0.257893	0.807092	1.84905	0.670713	0.847319	-0.570085	0.290406	-0.289778	0.511614	0.801022	-0.769188	#N/A	1.12402	0.18594
	1	415	0	0	-772.967	0.764431	0	0	-0.41159	2.23975	0.111365	-0.461708	-13.1333	-15.2453	-14.282	-15.155	-14.9401	0.768886	-0.943156	0.0177359	-0.262817	-0.294488	-0.154716	-0.137902	-0.232272	-0.936398	0.200253	0.640725	-0.3596	-0.0940108	-0.506558	#N/A	0.0709666	-0.157566	0.0949703	-0.303279	0.119389	0.853177	0.683575	1.53577	-1.6176	-0.167069	0.883811	-0.29181	-1.15137	-0.708936	#N/A	0.0709666	0.121884
	1	416	0	0	-786.223	0.633078	0	0	-0.239282	2.1237	-0.310101	-1.05639	-13.3186	-14.6972	-14.2098	-14.7977	-15.0079	-0.00502726	-0.468218	-0.403269	-0.31187	-0.585441	0.153908	0.372757	-0.240991	-0.780949	0.790171	0.708627	-0.519553	-0.610466	-0.46201	#N/A	-0.355181	-0.331658	-0.608298	-0.0025805	-0.0655177	0.341276	0.370647	0.820901	-0.821524	-0.746765	0.492563	-0.51628	-0.419006	-0.372246	#N/A	-0.355181	-0.299405
	1	417	0	0	-774.37	0.662021	0	0	-0.196009	2.27404	-0.147666	-1.20143	-13.345	-15.4017	-14.5917	-15.1553	-14.6194	0.359017	-1.29061	-0.411112	-0.562883	-0.658758	0.21584	0.0643298	0.0696546	-0.688373	1.07477	0.858827	-0.851666	0.00776727	-0.553081	#N/A	0.310219	-1.51566	-0.812422	-0.199654	0.533374	1.05737	0.465116	0.588012	-0.447452	0.0469789	0.6636	0.262942	0.143453	-0.916163	#N/A	0.310219	1.02459
	1	418	0	0	-775.85	0.593091	0	0	-0.118932	2.39659	-0.104859	-0.412233	-13.7363	-15.5851	-14.2407	-15.1276	-14.976	0.572458	-0.125564	0.712651	-0.569695	-0.107527	0.164648	0.441974	0.0748832	-0.710642	-0.141182	0.485403	-0.726919	-0.212126	-0.182397	#N/A	0.233173	0.193342	-0.586224	0.0263035	0.166619	1.30122	0.49929	0.823264	0.439829	0.381527	0.878498	-0.127834	-0.476472	-0.803971	#N/A	0.233173	-0.185115
	1	419	0	0	-770.318	0.875747	0	0	-0.262253	2.38976	-0.461154	-1.30489	-13.2977	-15.4558	-14.2221	-15.0549	-14.6225	0.0162142	-0.565485	0.50096	-0.546327	-0.626955	-0.392593	0.598447	0.473622	-0.981933	0.748942	0.559349	0.723149	-0.0543134	-0.143237	#N/A	0.412666	-0.509751	-1.13312	0.0934007	0.428726	1.2374	0.705294	1.67627	-0.121897	0.254199	0.558607	0.813236	0.274442	-1.30899	#N/A	0.412666	-0.472471
	1	420	0	0	-780.044	0.564679	0	0	-0.464243	2.31161	0.0237868	-0.383864	-13.2554	-14.8459	-14.4708	-15.2291	-14.6877	1.13345	-0.786813	-0.119185	-0.193901	-0.711662	-0.0935573	-0.0302936	-0.166611	-0.618344	0.32152	0.796704	-0.0921745	-0.233482	-0.99637	#N/A	0.0467801	-0.52916	0.0556892	0.149946	-0.124619	0.581631	-0.418359	0.257045	0.299695	-0.484739	-0.0643802	-0.315072	-0.274744	-1.24421	#N/A	0.0467801	-0.619185
	1	421	0	0	-784.531	0.564883	0	0	-0.0161277	2.42779	0.0811915	-0.5405	-13.4655	-15.537	-14.5426	-15.3213	-15.0407	0.352518	-0.464329	0.325776	-1.07521	-0.106332	-0.337969	-0.178661	-0.393632	-1.03017	0.203565	0.2758	-0.733998	0.0495754	-0.409611	#N/A	0.175509	-0.221517	-0.786655	-0.157217	0.163894	0.772922	-0.176759	0.670948	-0.168183	-0.312849	-0.036559	0.406658	0.379257	-0.245446	#N/A	0.175509	0.0837594
	1	422	0	0	-769.195	0.89867	0	0	-0.529283	3.02228	-0.327158	-0.752989	-13.0366	-15.0326	-14.1417	-15.3292	-15.3596	0.583665	-1.2738	-0.236864	-1.95055	-1.08434	-0.0465526	-0.013288	0.35186	-0.888637	0.562173	0.70317	-0.0582516	-0.5344	-1.95166	#N/A	0.193782	-0.516903	-0.79588	-0.348872	-0.35131	0.428114	0.90604	1.07651	-0.182284	-1.26321	0.326807	-2.00272	-0.644104	-1.93951	#N/A	0.193782	-0.304425
	1	423	0	0	-777.03	0.743192	0	0	-0.6906	1.68886	-0.939136	-1.36004	-12.5342	-14.325	-13.3493	-14.6554	-13.8171	-0.104133	-1.26771	-0.519888	-0.460187	0.186057	-0.132975	0.754305	-0.0666812	-0.408643	0.901633	0.562732	0.800877	-1.12726	-0.63908	#N/A	-0.246604	-0.532289	-0.710754	-0.54438	-0.186628	1.33088	0.107783	1.60335	-0.311588	0.229145	-1.21878	-0.10051	-0.475755	-0.758578	#N/A	-0.246604	-0.245124
	1	424	0	0	-768.214	0.641093	0	0	-0.163781	2.00098	-0.915105	-1.07746	-13.2858	-14.416	-14.1747	-14.9123	-14.4853	0.12086	-0.874192	-0.15939	-0.308834	-0.316859	0.152799	0.61059	0.051349	-0.184133	0.576554	0.537518	0.185355	-0.778911	-0.46925	#N/A	-0.885276	-1.58071	-1.60694	-0.874833	-0.477817	0.717804	-0.17184	0.936086	-0.153505	0.00739171	-0.481397	-0.903911	-0.464624	-1.5574	#N/A	-0.885276	-0.503564
	1	425	0	0	-780.331	0.532227	0	0	-0.272185	2.55236	-0.0675195	-0.578817	-13.5512	-15.5332	-14.4745	-15.1201	-15.0585	0.773739	-0.429838	0.056877	-0.320888	-0.502992	-1.14582	0.261795	-0.0397664	-0.744497	0.555882	0.674004	-0.610211	-0.0995417	-0.374674	#N/A	-0.160021	-1.08756	-0.661848	0.27503	-0.0331765	1.13632	0.258904	1.43784	-0.852448	-0.605707	1.03419	0.356401	0.181397	-0.40841	#N/A	-0.160021	0.220769
	1	426	0	0	-776.544	0.678217	0	0	-0.951938	2.0764	0.15344	-0.634902	-12.9187	-14.519	-14.4298	-14.362	-14.1712	1.15865	-0.665867	0.587394	-0.553254	0.087895	-0.0782951	-0.0843126	0.10397	-0.838401	0.482364	0.640946	-0.200033	-0.573605	-0.50056	#N/A	0.563096	-0.360942	-1.31412	-0.684667	0.284015	1.49131	0.0354018	0.895065	-0.679363	-0.377281	0.97429	-0.799943	-0.754453	-0.932234	#N/A	0.563096	1.00406
	1	427	0	0	-782.293	0.598851	0	0	-0.0105684	2.33773	-0.00495649	-0.770348	-13.4496	-15.6743	-14.5313	-15.2397	-15.0279	0.0325254	-0.649582	-0.0410441	-0.983298	-0.0680199	-0.600613	-0.0107231	-0.1136	-1.40831	0.618172	0.369985	-0.343938	0.217335	-0.453231	#N/A	0.369101	0.0556403	0.34999	0.0298676	-0.123669	0.842918	-0.0739373	0.585183	-0.245171	-0.0941732	-0.00889425	0.361313	0.700826	-0.538712	#N/A	0.369101	0.0382956
	1	428	0	0	-777.236	0.567885	0	0	-0.734213	2.41827	-0.0843855	-0.690191	-13.2519	-14.8822	-13.7968	-14.6621	-14.3016	0.244853	-0.107543	0.102018	-0.0903962	-0.226409	0.344235	0.700647	0.586348	-0.0312774	0.811899	1.05432	0.3823	-0.864225	-0.664873	#N/A	0.537464	-0.504542	0.572175	0.469917	-0.026419	0.921132	1.00767	1.09359	-1.15795	0.365861	-0.296326	-0.471357	0.00624646	-1.4368	#N/A	0.537464	-0.338103
	1	429	0	0	-775.649	0.714256	0	0	-0.0549234	2.01339	-0.244155	-0.901888	-13.3843	-15.0037	-14.6944	-15.273	-15.0067	-0.0941388	-1.21414	0.26743	-0.505984	-0.763756	0.381373	0.269229	-0.0315946	-0.994946	0.415443	0.490262	0.00202964	-0.817302	-0.158863	#N/A	0.164379	-1.46417	-0.00485534	0.239245	0.380475	0.445092	-0.29351	0.411531	-1.31972	0.122595	-0.509853	-0.178016	-1.39961	-1.12185	#N/A	0.164379	-0.550037
	1	430	0	0	-779.852	0.630999	0	0	-0.369931	2.36169	-0.0156129	-0.900006	-13.4203	-15.5882	-14.4325	-15.2749	-14.7656	0.214952	-0.147099	-0.525222	-0.171287	-0.35165	0.0594133	0.242632	0.00512844	-0.734016	0.147299	0.847114	0.756068	-0.215038	-1.02577	#N/A	0.608705	-1.16308	-0.15133	0.166253	0.279707	0.912824	0.372333	1.53211	-1.22242	0.140296	-0.455779	0.197751	-0.661705	-0.351495	#N/A	0.608705	-0.451854
	1	431	0	0	-779.121	0.569872	0	0	-0.227695	2.24587	-0.204951	-0.866706	-13.4335	-15.1943	-14.3805	-14.8853	-14.8965	0.261158	-0.566305	-0.0086155	-0.834398	-0.511605	-0.116138	0.404496	0.123103	-0.484041	0.668317	0.479345	-0.470229	-0.378907	-0.874366	#N/A	-0.737764	-0.0611686	-1.62844	0.283096	0.325004	1.19743	0.526115	0.911241	-0.689487	0.237203	0.716112	-0.976003	-0.553936	-0.404937	#N/A	-0.737764	-0.271992
	1	432	0	0	-766.99	0.882797	0	0	0.0652023	2.7028	0.316762	-0.331037	-14.5184	-15.5367	-14.7054	-16.0227	-15.3872	1.28587	0.00791957	1.03582	-0.753459	-0.0473908	-0.0342181	0.298463	0.524587	-0.551033	0.545742	0.812403	-0.671457	0.264822	0.329808	#N/A	0.167904	-0.856267	0.0227955	-0.199314	-0.325347	1.40341	0.04211	0.949703	-1.26289	-0.0166081	-0.0664603	0.610305	-0.47197	-1.72218	#N/A	0.167904	0.275197
	1	433	0	0	-770.568	0.840422	0	0	0.098574	2.71297	-0.591651	-0.985561	-13.8442	-16.2013	-14.6875	-15.6955	-14.9261	0.321704	-0.129896	-0.0947512	-0.648176	-0.515312	0.171436	0.707199	0.560639	-0.624092	0.942309	0.999861	0.352705	0.122258	-0.804549	#N/A	0.554438	-1.7465	-1.00999	-0.156289	-0.0765879	2.08802	1.5329	1.58581	0.843415	-0.803074	0.401787	0.759484	0.547808	-0.557763	#N/A	0.554438	-0.364307
	1	434	0	0	-772.284	0.687	0	0	-0.790386	2.15059	-0.11882	-0.834103	-13.1704	-14.7051	-13.7615	-14.4854	-14.3071	0.647437	-1.19685	0.463543	-0.280603	-0.126514	0.520024	0.371097	0.107248	-0.611198	0.622328	0.945039	0.286431	-0.299105	-0.0119782	#N/A	0.721773	0.199372	-1.42005	0.145809	0.732936	1.4212	0.66805	1.29961	-0.928136	-0.870601	-0.362768	-0.983845	-0.822082	-1.03996	#N/A	0.721773	0.249886
	1	435	0	0	-784.169	0.724491	0	0	-0.930397	2.38106	-0.00530435	-0.564563	-13.048	-14.6002	-14.1017	-14.7274	-14.1394	0.658002	-0.509398	0.765321	-0.189615	-0.412761	0.17291	0.266648	0.577784	-0.534205	0.262792	0.633255	-0.178269	-0.637844	-0.900156	#N/A	0.385477	-0.00858631	-0.369918	-0.385905	0.613447	1.23606	0.935418	0.60818	-0.687134	0.634393	-0.291513	-0.312882	-0.660391	-1.56991	#N/A	0.385477	0.137916
	1	436	0	0	-775.337	0.626364	0	0	0.0693366	2.1024	-0.27461	-1.13315	-13.7566	-15.4465	-15.1837	-15.2513	-15.022	0.382714	-1.02517	0.4715	-0.36657	-0.244208	0.164424	-0.085414	-0.145811	-0.703691	0.657814	1.16082	0.0335136	-0.373744	-0.122085	#N/A	0.756351	-0.638784	-0.571596	0.208459	0.244131	1.61566	0.451034	1.30172	-0.131128	0.76516	-0.974062	-0.0641735	-0.0833247	-0.494472	#N/A	0.756351	0.329058
	1	437	0	0	-776.692	0.792852	0	0	-0.579352	2.43566	0.0446152	-1.03289	-13.6643	-14.9389	-13.9505	-15.2604	-14.8058	1.24509	-0.741975	1.10214	-0.422117	0.117494	0.709064	0.337402	0.347734	-0.736758	1.34638	1.1618	1.04192	-0.513422	-0.688829	#N/A	0.551232	0.638518	0.16649	-0.599051	0.420452	0.860261	0.312817	0.852791	-0.808133	-0.679886	-1.00208	-0.838649	-0.883458	-1.12807	#N/A	0.551232	0.0490135
	1	438	0	0	-780.259	0.773636	0	0	-0.290434	2.64831	0.173314	-0.998689	-13.4334	-15.1149	-14.7804	-15.0701	-15.2136	0.377657	-0.803093	0.416978	-0.80214	-0.84763	-0.434986	-0.329405	-0.418415	-1.17249	0.844564	0.874475	-0.0808341	0.0601488	-0.899121	#N/A	0.568382	-0.327781	0.22438	0.00661659	-0.365579	0.507917	0.274637	0.443356	-0.644476	0.419771	1.17319	-0.26006	-0.626882	-1.46204	#N/A	0.568382	0.243797
	1	439	0	0	-782.665	0.7694	0	0	-0.202265	2.15053	-0.297557	-0.706648	-13.2876	-15.4593	-14.4437	-15.0261	-14.3744	0.700446	0.12068	0.138528	-0.32455	0.0156158	-0.195749	0.345796	0.553503	-0.799061	0.223216	0.355944	-0.238442	0.107258	-0.964902	#N/A	0.587332	-1.14617	-0.779885	0.85639	0.64895	1.90034	0.99554	1.5589	-0.297246	-0.898867	0.031181	0.101808	-0.124651	-0.250283	#N/A	0.587332	-0.0594023
	1	440	0	0	-766.365	0.657556	0	0	0.0538135	2.61978	-0.0463659	-0.549475	-13.8039	-15.6942	-14.6173	-15.5507	-15.2839	0.280525	-0.490505	-0.0659901	-0.415424	-0.583734	0.16453	0.167872	0.485682	-0.727231	0.829231	0.150567	-0.654597	0.193635	-0.644466	#N/A	-0.0161426	-0.937026	-0.0793889	-0.19352	0.112643	1.04581	0.421948	1.08988	-0.993419	-0.105289	-0.0551964	0.340714	0.279042	-1.49405	#N/A	-0.0161426	-0.210922
	1	441	0	0	-775.424	0.752651	0	0	-0.294686	1.9017	-0.447272	-1.30403	-13.4496	-14.7944	-13.9664	-14.7264	-14.7301	0.329844	-1.56286	-0.472007	0.00604089	-0.26773	-0.235568	0.190017	0.353307	-0.398951	1.19577	1.04985	0.37035	-0.772113	0.124619	#N/A	-0.270613	-1.08574	-1.45739	0.391283	0.23758	1.66262	-0.120492	0.903583	-2.17542	0.526692	-0.290174	0.141677	-0.621257	-0.904691	#N/A	-0.270613	0.00628076
	1	442	0	0	-773.335	0.603261	0	0	-0.630714	2.06722	-0.606091	-1.16251	-12.9587	-14.5892	-13.8248	-14.706	-14.4253	-0.0237883	-0.779286	0.213354	-0.0256108	-0.370944	0.334456	0.490398	0.328028	-0.526728	1.18378	0.819109	0.299373	-0.069211	-0.768668	#N/A	-0.170627	-1.45359	-1.14114	-0.282949	0.500239	0.843336	0.450592	0.790181	-0.784534	0.105428	0.571506	-0.417	-0.0942422	-0.786857	#N/A	-0.170627	0.258367
	1	443	0	0	-777.035	0.639063	0	0	-0.153129	2.58238	0.47657	-0.588056	-13.9784	-15.4665	-14.5561	-15.419	-14.8356	0.504888	-0.332027	0.455035	-0.371127	0.212443	0.236967	-0.388265	-0.250226	-1.13422	0.354838	1.15822	-0.199254	0.20706	-0.040385	#N/A	0.333806	0.0170592	-0.249877	-0.0774815	-0.105362	1.03125	-0.0469257	0.736287	-1.06176	-0.27841	-0.0200621	0.266029	-0.0449463	-1.12113	#N/A	0.333806	-0.694714
	1	444	0	0	-771.563	0.810362	0	0	0.0689184	2.7373	0.243355	-0.100101	-14.1537	-15.789	-14.9529	-16.0256	-15.7888	0.171682	-0.0133011	0.0180976	0.00354307	-0.319318	0.305702	0.348158	0.203484	-0.655505	0.518609	0.079948	-0.58746	0.393761	-0.472143	#N/A	-0.0153533	-0.196627	-0.249168	-0.845129	-0.255289	1.53534	0.194519	0.610135	-0.243222	-1.29637	0.294947	-0.299348	0.262284	-1.44028	#N/A	-0.0153533	0.703042
	1	445	0	0	-784.741	0.676935	0	0	-0.778937	2.53968	0.503928	-0.305444	-13.4033	-15.1016	-14.1356	-15.072	-14.8678	-0.0815457	-0.338768	0.621948	0.139688	-0.138737	0.366636	0.215991	-0.455996	-0.963098	0.414939	0.790778	-0.67466	-0.0700012	-1.31771	#N/A	0.761131	0.224445	-0.345113	0.258897	0.400604	1.06495	0.321669	1.23138	-0.438327	0.00818205	-0.767362	-0.285419	-0.524526	-0.772661	#N/A	0.761131	0.225629
	1	446	0	0	-776.709	0.586512	0	0	-0.557512	2.27789	-0.465646	-0.440635	-13.2203	-14.6853	-13.9199	-14.7923	-14.2837	0.419844	-1.07061	-0.180337	-0.641832	0.119694	-0.21167	0.789452	0.566632	-0.337994	0.229104	0.375067	-0.213314	0.147496	-1.00119	#N/A	0.428668	-1.42441	-1.72681	-0.110983	-0.106956	0.737311	-0.173551	0.973465	-0.532808	-0.86701	-0.411383	0.206156	0.164551	-1.27091	#N/A	0.428668	-0.741234
	1	447	0	0	-785.9	0.690165	0	0	-0.46962	2.27453	-0.14932	-0.298393	-13.4027	-14.9376	-14.843	-15.3503	-14.9224	0.608494	-0.469967	0.440835	-0.223427	-0.571885	0.040782	0.142479	0.202598	-0.159018	0.34461	0.239971	-0.22752	-0.493396	-0.356271	#N/A	0.219417	0.125567	0.943185	0.407792	-0.181035	0.975309	0.357443	0.474387	-0.935896	-0.526434	-0.00810529	-0.065611	-0.323899	-0.904622	#N/A	0.219417	-0.00118424
	1	448	0	0	-780.132	0.797181	0	0	-0.263613	2.16652	-0.7328	-0.762545	-13.1998	-14.6863	-14.0009	-14.9737	-14.593	0.160075	-0.896535	0.208624	-1.00419	-0.252997	-0.10653	0.528909	0.625184	-0.939326	0.158335	0.32517	-0.452782	0.0243423	-0.367313	#N/A	0.110322	-0.0631885	-1.06143	-0.764577	0.0407675	0.256214	0.456113	0.961346	-0.741042	0.41709	-1.25705	-0.717749	0.0361947	-1.97094	#N/A	0.110322	0.0946842
	1	449	0	0	-779.787	0.840881	0	0	-0.0276051	2.36838	-0.851687	-0.941679	-13.3751	-15.1206	-14.8577	-14.8523	-14.6481	0.369283	-0.785907	0.0872362	-0.583401	-0.489873	-0.176837	0.677051	-0.0737485	-0.204707	0.81913	0.415109	-0.436263	-0.548368	-0.801567	#N/A	-0.469702	-1.35845	-1.46598	-0.217778	-0.0380023	1.45673	0.633414	1.64635	-0.963529	0.659963	0.738488	-1.10571	0.0920595	-1.41186	#N/A	-0.469702	0.361807
	1	450	0	0	-775.984	0.662255	0	0	-0.233618	2.00155	-0.0979877	-0.591801	-13.5045	-15.1962	-13.8784	-14.9895	-14.9567	0.1301	-0.227123	0.593445	-0.385457	-0.132077	-0.0485401	-0.0986647	-0.382409	-0.815084	0.837634	0.792521	-0.4518	-0.00537388	-0.297652	#N/A	0.319313	-0.927781	0.0456542	-0.220539	0.555846	1.65516	-0.0531677	1.01393	-1.03249	0.153544	-0.435076	-0.0492609	-0.234981	-0.694978	#N/A	0.319313	-1.00139
	1	451	0	0	-775.236	0.788017	0	0	-0.750797	1.70111	-0.21477	-0.952937	-12.6046	-14.6568	-13.713	-14.4158	-14.3295	0.135229	-1.19038	-0.582048	-0.0163054	0.589046	0.587261	-0.00184264	-0.411899	-1.3989	0.700081	0.348486	-0.0966716	-0.899215	-0.900917	#N/A	0.0631093	-0.668691	-0.923354	0.510858	0.768795	1.76222	0.0919745	0.692987	-0.213063	0.265073	1.2191	0.399495	-0.254481	-0.337122	#N/A	0.0631093	0.662995
	1	452	0	0	-778.415	0.632555	0	0	-0.794446	2.21329	0.10423	-0.938128	-13.1402	-14.8976	-13.9333	-14.7949	-14.2627	0.62534	-0.0715786	0.0348707	-0.032354	-0.390578	-0.155457	0.104269	0.0557217	-0.684199	0.423358	0.856938	0.158718	-0.302639	-0.720511	#N/A	0.75622	0.417443	0.422596	0.449936	0.435792	1.56618	0.221258	1.3327	-0.0906946	0.261732	0.187201	-0.568553	-0.408973	-0.597533	#N/A	0.75622	-0.447577
	1	453	0	0	-774.269	0.707324	0	0	-0.913274	2.13543	-0.20874	-1.17167	-12.4853	-14.8707	-13.943	-14.7984	-14.1816	0.308547	-0.858583	-0.0602877	-0.815589	-0.709383	0.038586	0.305019	-0.385256	-0.469108	0.979134	0.390451	-0.0528004	-1.26616	-0.885172	#N/A	0.342915	-0.489412	-0.577442	0.23607	0.680781	1.82192	0.777074	1.16617	0.288016	-0.201796	-0.0972041	0.621638	-0.10488	-0.786605	#N/A	0.342915	0.181826
	1	454	0	0	-775.036	0.610875	0	0	-0.265998	2.4336	-0.312788	-0.700087	-13.4591	-15.3502	-14.2352	-15.3676	-15.0989	-0.23789	-0.154862	0.219748	-0.655786	-0.594451	0.0300307	0.538832	0.433221	-0.208251	1.00473	0.779949	-0.106271	-0.0952502	-0.0951659	#N/A	0.181345	-1.23536	-0.759419	0.356173	0.072387	1.14546	0.757141	1.48334	-1.40828	0.188075	-0.139217	-0.34838	0.764141	-0.799108	#N/A	0.181345	0.158472
	1	455	0	0	-773.642	0.634016	0	0	-0.122342	2.43008	0.0718493	-0.178982	-13.6977	-15.3556	-14.5528	-15.6507	-15.347	0.718157	-0.326778	0.0306996	-0.112493	-0.333387	-0.241869	0.214015	0.29163	-1.10805	0.378425	-0.110437	-1.04754	0.276359	-0.650254	#N/A	0.179365	-0.0977362	-0.22614	0.145377	-0.0144411	0.904912	0.658733	1.03998	-0.731491	-0.0425646	-0.680112	0.116525	0.0419115	-1.21165	#N/A	0.179365	0.0935483
	1	456	0	0	-777.948	0.742341	0	0	-0.688013	2.08442	-0.682589	-0.820825	-12.9574	-14.7315	-13.9131	-14.2883	-14.3964	0.508464	-0.353839	-0.373574	-0.23751	-0.48934	-0.330586	1.01567	0.298988	0.065283	-0.0316679	0.591546	0.0134122	-0.229122	-0.56927	#N/A	0.729639	-0.816441	0.157668	0.674774	0.567585	1.3445	0.641197	1.46298	-0.776005	-0.306555	1.12997	-0.111626	-0.408368	-1.6008	#N/A	0.729639	0.237408
	1	457	0	0	-777.845	0.571169	0	0	-0.527763	2.35653	-0.0667858	-0.478761	-13.2065	-15.1443	-14.2498	-14.6348	-14.2171	0.747722	-0.119152	-0.0159947	-0.936632	-0.450239	-0.0835615	0.240683	0.508101	-0.361683	0.381865	0.57291	-0.503053	-0.617188	-0.306808	#N/A	0.715013	0.129625	-0.630333	0.596752	0.221745	1.52079	1.37378	1.08309	-1.44468	0.71766	-0.0601528	-0.53404	-0.00217669	-1.09364	#N/A	0.715013	-0.67505
	1	458	0	0	-761.1	1.03918	0	0	-0.244957	2.28735	-0.443604	-0.876872	-12.8082	-15.0693	-14.368	-15.3443	-14.6599	-0.295655	-1.06351	-0.667434	-1.22691	-1.1635	-0.22286	0.0603361	-0.655532	-0.928935	-0.0592845	0.362445	-0.199248	-0.782837	-0.919278	#N/A	-0.105008	-1.01175	-0.730282	-0.246797	-0.400529	1.49708	0.966112	1.51541	-2.48389	0.714869	-0.550379	-0.419444	-1.68841	-0.962043	#N/A	-0.105008	-1.22528
	1	459	0	0	-771.424	0.79541	0	0	-0.798865	2.33464	0.0769758	-1.12064	-12.7649	-14.4267	-13.7929	-15.1368	-14.1842	0.629355	-0.631777	-0.517894	-1.06251	-0.703689	-0.374839	-0.0857591	-0.0436209	-0.913269	0.162815	0.722904	-0.478804	-0.86161	-0.795667	#N/A	0.182487	0.42091	-1.3602	-0.534217	0.143211	0.898859	0.212393	0.902154	-1.74347	0.150701	0.096721	-1.30697	-0.594655	-1.76549	#N/A	0.182487	-0.0182185
	1	460	0	0	-781.257	0.635172	0	0	-0.384772	2.53348	0.171797	-0.400426	-13.4337	-15.0721	-14.5466	-15.6144	-14.4367	0.768041	-0.393527	0.580717	-1.20893	-0.309412	-0.233999	0.0936923	-0.296843	-1.04847	0.0314105	0.580884	-0.281937	-0.691674	-0.434645	#N/A	0.798471	-0.491335	-0.641717	-0.637558	-0.950467	1.21624	-0.383382	0.639713	-0.642346	-0.809263	0.257282	0.163214	-0.52591	-1.1476	#N/A	0.798471	-0.26905
	1	461	0	0	-780.776	0.750824	0	0	-0.0307216	2.02922	-0.953649	-0.68339	-13.4156	-15.0733	-14.3392	-15.112	-14.483	0.453546	-0.522352	0.113354	-0.585754	-0.00676913	0.163598	0.423711	0.230315	0.132385	0.377108	0.0695971	-0.372222	-0.581397	-0.22491	#N/A	-0.0430055	-0.498555	-0.880693	-0.216511	0.218875	0.779337	0.795608	1.27104	-0.906778	1.04719	-0.297819	0.570883	0.448493	-0.622743	#N/A	-0.0430055	0.368865
	1	462	0	0	-777.718	0.696346	0	0	-0.347276	1.98976	-0.369224	-1.23541	-13.1035	-15.1815	-14.1034	-14.991	-14.3747	0.399939	-0.742046	0.170597	-0.578816	-0.689445	0.288124	0.460173	-0.144629	-0.577893	0.508816	0.674469	0.366976	-0.637102	-0.483608	#N/A	0.31082	-0.504971	-0.235296	0.21656	0.223861	1.75321	1.26966	1.04012	0.114986	-0.0150365	-0.939058	-0.525482	-0.463032	-1.33089	#N/A	0.31082	0.370203
	1	463	0	0	-771.397	0.753353	0	0	-0.586946	1.96014	-0.217922	-1.16829	-12.6219	-14.7459	-13.8045	-14.7634	-14.5284	-0.127131	-1.48969	-0.329458	-0.382552	-0.363405	-0.346266	-0.124464	-0.072338	-1.48857	0.309667	0.549112	-0.880381	-1.52718	-1.41464	#N/A	0.786884	-0.226836	-0.81959	0.141248	-0.461073	1.39279	0.365997	1.19149	-1.38406	0.35214	-0.517874	0.446693	-0.517853	-1.08486	#N/A	0.786884	-0.598224
	1	464	0	0	-778.16	0.876668	0	0	-1.07393	2.51595	0.0548754	-0.727995	-12.521	-14.6897	-13.871	-14.5376	-14.1784	0.3171	-0.942454	0.111046	-1.16246	-0.868731	-0.0408177	-0.53532	-0.618961	-0.779662	0.223983	0.67243	0.270767	-1.19108	-1.83258	#N/A	0.500414	-0.705989	-1.17579	0.759098	-0.00102669	1.94448	-0.026897	0.334781	-1.04768	-0.480221	-0.288104	0.256811	0.0746769	-1.55339	#N/A	0.500414	-0.908532
	1	465	0	0	-775.024	0.704033	0	0	-0.0170073	2.11197	0.00794885	-0.131708	-13.8084	-15.3803	-14.5635	-15.3595	-15.45	-0.252566	-0.993195	0.320692	-0.249549	-0.876443	0.210525	0.505081	0.289057	-0.462423	-0.277154	0.215532	-0.991725	0.265151	0.0661161	#N/A	0.481983	-0.865132	0.055479	-0.184082	0.370778	1.90217	0.703162	1.19413	-0.185287	0.173986	-0.00175378	-0.749721	-0.241334	-1.32216	#N/A	0.481983	-0.341743
	1	466	0	0	-783.693	0.501547	0	0	-0.467032	2.13042	0.134396	-0.475635	-13.243	-15.0503	-14.5932	-15.1868	-14.5573	-0.143476	-0.45624	0.504177	-0.359428	-0.411555	0.406432	0.0883045	0.0978612	-1.11139	0.354023	0.372743	0.236317	-0.69195	-0.269776	#N/A	0.50717	-0.0402475	-0.492121	0.270736	0.157954	1.1573	0.552588	0.455928	-0.522734	-0.42956	0.520576	0.48107	0.181488	-1.31037	#N/A	0.50717	0.58701
	1	467	0	0	-782.433	0.680876	0	0	-0.578244	2.07378	0.0463374	-0.482377	-12.9612	-14.4668	-14.1855	-14.728	-14.6383	0.318178	-0.342852	-0.701194	-0.588698	0.00586102	-0.514216	-0.34698	0.0490668	-1.23031	0.648868	0.53257	-0.638204	-0.465146	-0.876339	#N/A	0.0522469	0.0471537	-1.3354	-0.190406	-0.142331	0.706563	-0.176463	0.511368	-1.48869	-0.442552	0.0844308	0.540597	-1.35142	-1.10941	#N/A	0.0522469	-0.0410984
	1	468	0	0	-774.005	0.765507	0	0	-0.702222	2.04672	-0.321299	-0.926135	-12.8986	-14.7278	-13.8972	-14.6105	-13.9265	0.226499	-0.351141	-0.0164072	-0.555843	-0.43762	0.518369	0.382602	0.0328768	-0.255096	-0.0774638	0.89594	0.457622	-0.594983	-0.51509	#N/A	-0.0197965	-0.408353	0.0194188	0.315427	-0.0771442	1.77622	0.716214	1.43673	-1.96643	0.759115	-0.406635	-0.188918	-1.48059	-1.26057	#N/A	-0.0197965	-1.06422
	1	469	0	0	-774.469	0.759962	0	0	-0.135353	2.36381	-0.445187	-0.568421	-13.4324	-14.9542	-14.3116	-15.1262	-15.0081	0.296527	-0.217788	0.296541	-0.619153	-0.6079	-0.11229	0.269531	0.268716	-0.817891	0.416079	0.209194	-0.517212	-0.204896	-0.380698	#N/A	0.00762652	-0.0763263	-0.0571583	-0.428501	0.06828	1.21365	0.437853	1.51499	-0.151912	0.753127	0.72722	0.201066	-0.247009	-1.65294	#N/A	0.00762652	-0.849268
	1	470	0	0	-774.904	0.703535	0	0	-0.2222	2.00523	-0.673586	-1.4885	-12.9965	-14.8317	-13.7981	-14.564	-14.5472	-0.451579	-0.612114	-0.934817	-0.763889	-0.545642	-0.70617	0.355497	0.216773	-0.457108	0.531661	0.661482	0.013039	-0.377521	-0.956897	#N/A	-0.577674	-0.123576	-0.867847	-0.716866	-0.329819	1.37878	0.322043	1.10322	-0.545587	0.189035	0.526228	-0.128827	-0.438447	-1.2348	#N/A	-0.577674	-0.560239
	1	471	0	0	-772.742	0.784137	0	0	-0.499864	2.25565	-0.158937	-0.684944	-13.4921	-15.226	-14.3871	-15.0438	-14.8966	1.05699	-0.191628	0.488824	-0.048978	-0.815944	-0.739738	0.509156	0.378056	-0.573193	0.791974	0.749327	-0.0624803	0.0172046	-0.262929	#N/A	0.479307	-1.25031	0.145368	-0.436916	0.0684348	1.8205	0.446762	1.44964	-1.04616	-0.195576	0.554533	-0.715409	0.0296246	-1.23706	#N/A	0.479307	0.383935
	1	472	0	0	-773.995	0.755085	0	0	-0.85672	2.13413	0.038717	-0.479706	-13.0856	-14.4128	-14.2524	-14.953	-14.5488	0.844819	-0.3275	0.161786	-0.144212	-0.250049	-0.16266	0.551503	0.171168	-0.828424	0.899929	0.770421	-0.360237	0.488173	-0.480658	#N/A	0.80197	-2.03357	-0.266882	0.189913	0.278669	1.09339	0.65326	0.628849	0.188185	0.137998	-0.156725	-0.27478	-0.573946	-1.9916	#N/A	0.80197	-0.367462
	1	473	0	0	-782.963	0.508679	0	0	-0.554691	2.38322	-0.0462126	-0.932625	-13.329	-15.1676	-13.9854	-14.7578	-14.4717	0.124415	-0.311272	0.490029	-0.685164	0.0738245	-0.0566169	0.485006	0.00686613	-0.68517	0.177419	0.784581	-0.589683	-0.240808	-0.641916	#N/A	0.69343	0.146464	-0.5959	-0.112184	-0.20655	1.53614	0.34396	0.536699	0.326572	0.182595	0.952236	0.0175753	-0.91656	-1.10796	#N/A	0.69343	0.0755982
	1	474	0	0	-782.245	0.801829	0	0	-0.135749	2.4414	0.507277	-0.612191	-13.6725	-14.9737	-14.9603	-15.4523	-15.1013	1.00716	-0.0767937	0.437983	-1.07783	-1.3265	0.215538	-0.18583	-0.66385	-1.32533	0.215906	0.647939	-0.221256	0.231004	-0.155417	#N/A	1.16729	-0.997511	-1.01909	-0.205693	-0.22915	0.813688	-0.484068	0.00167118	-0.653686	-0.250157	-1.83973	0.785488	0.606173	-1.11404	#N/A	1.16729	-0.660662
	1	475	0	0	-777.647	0.620801	0	0	-0.0743146	1.8871	-1.01722	-0.748614	-13.0714	-14.6943	-14.1711	-14.759	-14.4837	0.435007	-1.1559	0.112725	-0.540141	-0.246962	-0.339589	0.674672	0.607662	-0.358813	0.283227	-0.340118	-0.958142	-0.272871	-1.01794	#N/A	-0.347466	-0.297159	-0.820474	-0.206644	-0.497692	0.912479	0.872281	0.376684	-0.532631	-0.383761	0.218276	0.0128347	-0.974845	-1.6455	#N/A	-0.347466	0.00518217
	1	476	0	0	-767.988	0.568562	0	0	-0.00328884	1.84436	-0.405074	-1.13575	-13.7299	-15.0579	-14.1866	-15.1105	-14.7527	0.338621	-0.506751	0.358141	0.128411	0.533619	0.242619	0.28538	0.596669	-0.562574	1.2968	0.994666	0.239336	-0.441308	0.107963	#N/A	-0.146313	-0.897717	-1.34768	0.237502	-0.063111	1.53673	0.561909	0.179056	-1.38151	0.0763395	-0.327175	0.102243	0.212648	-0.64986	#N/A	-0.146313	-0.212731
	1	477	0	0	-776.223	0.678663	0	0	-0.941293	2.34294	-0.283993	-0.884614	-12.8186	-14.1645	-13.4133	-14.5622	-14.1647	0.621254	-0.862186	0.273164	-0.987934	-0.0263967	0.104991	0.328088	0.20582	-0.320206	0.511552	0.552438	-0.426795	-0.784766	-0.966325	#N/A	0.427909	-0.926779	-0.515256	-0.338286	-0.372749	1.51187	0.300571	0.586289	-0.188869	-0.572844	-0.810213	0.139533	-0.844945	-1.64039	#N/A	0.427909	0.533956
	1	478	0	0	-776.125	0.72941	0	0	-0.258326	1.78333	-0.32497	-1.18445	-13.1712	-14.7341	-14.1383	-14.909	-14.804	-0.140441	-0.556742	-0.205036	-0.144769	0.0478325	0.272204	-0.176873	-0.338236	-1.14819	0.770135	0.529662	-0.308323	-0.13458	-0.174596	#N/A	-0.139931	-0.975664	0.0621598	-0.179866	0.52976	1.29924	0.38602	0.300675	-0.608186	-0.459833	-0.100896	0.473364	-0.404451	-0.767367	#N/A	-0.139931	-1.40098
	1	479	0	0	-771.1	0.723021	0	0	-0.476264	2.0397	-0.17454	-0.497471	-13.2526	-14.876	-14.2773	-15.0241	-14.443	0.527276	0.139722	0.321883	-0.351483	0.0426504	0.76115	-0.441567	0.217781	-0.54089	0.553535	0.44599	-0.0464039	-0.762827	-0.767914	#N/A	0.627678	-0.193455	-0.20381	0.556452	-0.180458	1.67592	0.787463	1.17633	-0.383849	-0.688937	0.418523	-0.443821	-0.485133	-1.18753	#N/A	0.627678	0.494289
	1	480	0	0	-770.135	0.755784	0	0	0.0864316	2.21894	-0.61208	-1.81452	-13.4203	-15.3666	-14.2716	-15.3493	-14.5641	-0.253125	-0.935215	-0.211165	-1.15852	-0.75853	-0.531554	0.101213	0.0822687	-0.492468	1.21983	1.00428	1.17372	-0.0316786	-0.709732	#N/A	-0.360399	-0.307015	-0.345549	0.171236	0.183781	1.16614	0.200151	1.61675	-0.365076	0.775054	0.130285	0.738862	0.0906653	-1.72078	#N/A	-0.360399	-0.818525
	1	481	0	0	-765.438	0.888025	0	0	-0.266273	2.6651	0.587625	-1.01391	-13.5221	-15.5823	-14.2527	-15.422	-14.6313	0.860295	-0.319147	0.34138	-0.854465	-0.40673	-0.254915	-0.316958	-0.375473	-1.26779	0.662715	0.639687	-0.0508798	-0.117487	-1.16924	#N/A	0.583834	-0.712559	0.669884	0.391727	0.238911	1.42599	0.180641	0.781667	-1.37997	-0.614668	0.680314	0.959911	0.348349	-1.08636	#N/A	0.583834	-0.814671
	1	482	0	0	-771.284	0.640496	0	0	-0.0347712	1.928	-0.385694	-1.65513	-13.2562	-14.7295	-14.0081	-14.9927	-14.9662	0.45738	-1.10964	0.299609	-0.615052	-0.327136	0.236868	0.15395	0.174004	-0.462544	1.2093	1.38396	0.430642	-0.536583	-0.269271	#N/A	0.228917	-0.336343	-1.02052	0.0242082	0.0131443	1.09285	0.183441	1.00752	-0.890264	-0.618604	0.872094	-0.133962	-0.084119	-0.951967	#N/A	0.228917	0.0558742
	1	483	0	0	-768.059	0.724897	0	0	-0.475137	2.13634	-0.535824	-0.680844	-12.7889	-14.8731	-13.9545	-14.5182	-14.5723	0.234108	-0.83109	-0.0217651	-0.832029	-0.58799	-0.260399	0.333341	-0.0855673	-0.735363	0.0074405	0.399058	-0.831225	-1.05514	-0.87456	#N/A	-0.0834495	-0.985941	-0.278696	-0.281659	-0.363215	1.26268	1.32863	1.63955	-0.494499	-0.562037	-0.327841	0.193013	-1.03672	-1.47059	#N/A	-0.0834495	-0.508945
	1	484	0	0	-769.785	1.007	0	0	-0.163949	2.34032	-0.314629	-1.2936	-12.9678	-15.2116	-14.3045	-15.3618	-14.6943	0.288487	-1.0032	0.0175742	-0.80981	-0.863359	-0.283048	-0.260535	-0.372043	-0.91234	0.458662	0.545201	-0.580852	-0.395755	-1.81145	#N/A	0.274641	-1.17217	0.206124	-0.214445	-0.579706	1.26446	0.342398	1.18496	-1.41793	-0.361515	0.589783	0.876179	-0.561924	-1.83802	#N/A	0.274641	0.861161
	1	485	0	0	-764.31	0.73946	0	0	-0.0576505	1.97407	-0.732679	-1.26569	-13.1478	-15.2863	-14.4476	-15.4164	-15.0967	-0.210556	-0.743907	-0.931391	-1.0214	-0.276548	-0.531397	0.22839	-0.251087	-0.32467	0.60012	1.0119	0.376544	-0.689821	-0.167298	#N/A	0.110972	-0.30567	-1.18763	-0.0745283	0.615323	1.76643	1.65517	1.30211	-1.30357	0.721316	0.501184	-0.299117	0.66489	-1.02942	#N/A	0.110972	-0.0689848
	1	486	0	0	-770.638	0.628899	0	0	-0.36018	2.83537	0.484901	0.0449041	-13.7343	-15.6553	-14.6369	-15.5186	-15.2128	0.725502	-0.99726	0.819685	-0.704687	-0.504849	-0.227124	0.249996	-0.0743508	-1.19684	0.125	0.197811	-0.488713	0.162123	-0.437055	#N/A	0.750101	-0.761243	-1.47726	0.146789	-0.0259885	0.83311	0.679514	0.638755	-1.54437	0.741366	-0.454663	-0.790648	0.659794	-1.22863	#N/A	0.750101	-0.110082
	1	487	0	0	-773.293	0.840468	0	0	-0.530836	2.12563	-0.21534	-0.751227	-12.8625	-14.4125	-14.1095	-14.8116	-14.3987	-0.000921967	-0.184714	-0.377265	-0.979422	-0.809657	0.0552478	-0.17684	-0.168684	-0.923387	0.254346	0.142133	-0.737098	-0.571563	-0.817408	#N/A	0.0956904	-1.31307	-2.0994	-0.651602	0.21169	1.08191	0.310462	0.86203	-0.635562	-0.205068	-0.207142	-1.08419	0.247157	-1.44152	#N/A	0.0956904	-0.00128423
	1	488	0	0	-770.785	0.681928	0	0	-0.179083	2.08895	-0.634234	-1.2952	-13.1875	-14.7259	-14.1558	-14.9641	-14.4439	0.297241	-0.724777	-0.612369	-0.959362	-1.11766	-0.0468164	0.555594	0.11785	-0.295345	0.96283	1.15948	-0.24457	-0.247963	-0.509591	#N/A	-0.332135	-0.333699	-1.43346	-0.410413	-0.631291	1.57702	1.07284	1.29868	-0.405671	0.204106	-0.600417	1.10427	-0.808635	-1.19418	#N/A	-0.332135	0.135648
	1	489	0	0	-769.901	0.8064	0	0	-0.292363	2.58952	0.271899	-0.592194	-13.3492	-15.1931	-14.2517	-15.1686	-15.2162	0.130313	-0.0934672	0.581211	-1.51133	-0.695071	0.234012	-0.0765364	-0.587342	-1.42998	0.354162	0.240439	-0.522402	0.238579	-0.708672	#N/A	0.0846529	0.390295	0.154379	-0.0952191	-0.184646	1.27503	0.541676	0.978473	-0.363805	0.720777	0.884394	-0.304222	0.247392	-1.18744	#N/A	0.0846529	-0.567569
	1	490	0	0	-788.58	0.636807	0	0	-0.419184	2.27084	-0.217421	-0.754701	-12.8788	-15.4334	-14.2856	-14.6582	-14.576	-0.331501	-0.752982	0.120686	-0.756095	-0.747959	-0.653447	-0.208303	-0.496009	-0.73598	0.80802	0.4227	0.123597	-0.758992	-0.782585	#N/A	0.182611	-0.387736	-0.849466	-0.0897843	0.244709	1.58088	0.831355	0.830691	-0.0412465	-0.780678	-0.959076	-0.197123	0.0392507	-1.14344	#N/A	0.182611	-1.07821
	1	491	0	0	-771.541	0.713762	0	0	-0.304981	2.86378	0.0337254	-0.511005	-13.6235	-15.5842	-14.0493	-15.1965	-15.3593	0.65392	-0.0558916	0.672383	-0.368621	-0.449809	-0.754608	-0.129147	0.245703	-0.67791	0.573527	0.548919	-1.23855	-0.187505	-0.621176	#N/A	-0.141091	-0.703784	-1.161	-0.61176	-0.0102574	1.58485	0.529107	1.27768	-1.33807	1.0456	-0.281806	1.08814	0.559959	-1.74902	#N/A	-0.141091	-0.13826
	1	492	0	0	-777.209	0.596671	0	0	0.211824	2.18947	-0.168989	-1.22852	-13.7292	-15.3281	-15.045	-15.1812	-15.3042	0.532585	-0.854149	-0.251628	-0.128901	-0.609729	0.572667	0.202061	0.0971357	-0.883878	0.697172	0.528418	0.237716	-0.331311	-0.558598	#N/A	0.386243	-0.941737	-0.771747	0.0873463	0.125645	0.843724	0.123566	0.967437	-0.618624	0.806718	0.04213	0.909722	0.516607	-1.20108	#N/A	0.386243	0.0959877
	1	493	0	0	-768.168	0.62558	0	0	-0.381973	2.3452	-0.21337	-0.101771	-13.2372	-14.9054	-14.1587	-15.268	-14.6884	0.317881	-0.577818	0.340172	-0.86392	-0.214755	0.279914	0.14546	0.154338	-0.913328	0.0464626	-0.513232	-1.34632	-1.05301	-0.937176	#N/A	-0.477737	-1.58174	-0.890683	-0.79571	-0.147797	1.13402	0.68736	1.23709	-0.151165	-0.385737	-1.14871	-0.493904	0.283429	-1.02138	#N/A	-0.477737	-0.854293
	1	494	0	0	-773.26	0.90543	0	0	-0.874645	1.9183	-0.21386	-1.4645	-12.3586	-14.9872	-13.8455	-14.464	-13.7029	0.303778	-0.54378	-0.295046	-0.260652	-0.427431	-0.163311	0.0670792	-0.0932786	-1.40651	0.570353	0.743692	-0.450466	-1.09972	-1.07786	#N/A	0.178491	-1.50131	-0.78088	0.780347	0.752512	2.71684	0.428637	1.26996	-0.15431	0.127817	0.267615	-0.472072	0.430493	-1.4694	#N/A	0.178491	-0.80261
	1	495	0	0	-777.936	0.651582	0	0	-0.206704	2.27917	-0.377998	-0.936512	-13.0681	-15.0934	-14.3699	-15.1775	-14.4733	0.30321	-0.470616	0.205651	-0.838652	-0.400361	-0.971194	-0.194167	-0.55045	-0.629909	0.331801	0.71834	-0.295055	-0.502017	-0.437082	#N/A	-0.110945	-1.29494	-0.562874	0.0037234	0.0849442	1.43166	0.822505	0.531221	0.137156	0.0796719	0.306596	0.181458	-0.567345	-1.08948	#N/A	-0.110945	-0.272277
	1	496	0	0	-773.573	0.492039	0	0	-0.0568549	2.33816	-0.237214	-0.900239	-13.5524	-15.3892	-14.6218	-15.0086	-14.7889	0.323267	-0.756773	0.0128706	-0.654142	-0.385287	-0.0400887	0.145599	0.0828006	-0.624288	0.460606	0.852959	-0.00692633	0.224812	-0.810194	#N/A	0.354172	0.287143	-0.965834	-0.414044	0.576392	0.810052	0.533032	0.997101	-0.511977	-0.184595	0.0442669	-0.576619	-0.351618	-0.460543	#N/A	0.354172	0.774789
	1	497	0	0	-768.527	0.757793	0	0	-0.435593	2.40749	0.0566456	-0.198868	-13.6697	-15.3657	-14.5509	-15.071	-15.1997	0.93056	-0.518352	-0.0571903	-0.39453	-0.122628	0.469001	0.561527	0.288607	-0.38791	0.482183	0.455119	-0.813348	0.326951	-0.576931	#N/A	0.521761	-0.784653	-1.44863	0.300045	0.884059	1.15603	1.07051	1.25856	-0.764731	-0.308477	-0.840605	-0.849392	0.712542	-1.10572	#N/A	0.521761	-0.806627
	1	498	0	0	-775.127	0.617192	0	0	-0.0273172	2.03128	-0.339839	-1.04729	-13.5105	-15.3943	-14.2955	-15.2355	-14.5409	0.0430778	-0.563792	-0.17374	-0.426385	-0.176377	0.168986	0.144099	0.156895	-0.540593	0.218903	0.508191	0.350009	0.334898	0.133229	#N/A	0.0549111	-0.364946	-0.174504	-0.146706	0.195659	1.94158	0.0752887	0.263753	-0.401619	0.741601	0.645446	0.237571	0.218662	-1.45868	#N/A	0.0549111	0.270577
	1	499	0	0	-775.1	0.682741	0	0	-0.130391	2.1084	-0.339923	-1.23508	-13.3765	-14.6942	-14.1166	-15.138	-14.85	0.412133	-0.865061	0.205465	-0.140248	-0.406907	-0.243407	0.12449	-0.32766	-1.08985	0.369958	0.787038	-0.146283	0.0885367	-0.920716	#N/A	0.159652	-0.094404	-1.01001	-0.772224	-0.215721	0.683195	-0.209138	0.837398	-1.10514	-0.764064	0.191968	-0.51507	-0.475723	-1.62848	#N/A	0.159652	-0.336622
	1	500	0	0	-773.536	0.900951	0	0	-0.167843	1.64724	-0.684381	-1.06443	-13.2265	-14.6639	-14.3134	-15.3926	-14.3499	-0.239568	-0.655191	-0.516169	-1.02904	-0.0782738	0.859358	0.233243	0.404605	-0.441026	0.430268	0.415001	0.407033	-1.48552	0.179165	#N/A	-0.728545	-1.02333	-1.65276	0.084578	0.464107	1.54874	0.755923	1.01654	-0.140486	0.471677	-0.314897	0.513525	-0.711658	-0.915253	#N/A	-0.728545	-0.353697
	1	501	0	0	-777.696	0.691942	0	0	-0.379672	2.00158	-0.323776	-1.27693	-13.1688	-15.1887	-14.1567	-14.9306	-14.4076	0.3481	-0.663453	0.14809	-0.578848	-0.742237	0.275306	0.379656	-0.199804	-0.599202	0.576422	0.720626	0.310485	-0.62472	-0.459107	#N/A	0.26318	-0.314725	-0.234431	0.231635	0.198121	1.60819	1.27715	1.13631	0.0489853	-0.0656021	-0.847245	-0.468452	-0.506666	-1.32904	#N/A	0.26318	0.353262
	1	502	0	0	-770.07	0.66303	0	0	-0.638342	1.9399	-0.475877	-1.37758	-12.6592	-14.4451	-14.0991	-14.6958	-14.4246	-0.118679	-0.538083	0.0295478	-0.345177	0.127974	0.176649	0.321356	0.216996	-0.636651	0.791463	0.916593	0.191139	-1.46227	-0.677664	#N/A	1.0187	-0.0617994	-1.11235	-0.14312	0.390363	1.16828	0.402476	0.896032	-1.07572	-0.0226203	-0.607122	0.0533892	-0.600264	-1.70505	#N/A	1.0187	-0.873467
	1	503	0	0	-773.716	0.596028	0	0	-0.405599	2.42907	-0.0304427	-0.509866	-13.4532	-15.2014	-14.465	-14.9869	-14.8256	0.687067	0.358314	0.227182	-0.569919	-0.0228119	0.0162002	0.170436	-0.083903	-0.270864	0.111448	0.453702	0.0771413	-0.58846	-0.613485	#N/A	0.366321	-0.439989	-1.15232	0.0419786	0.161435	1.90077	0.447506	1.21863	-0.942571	-0.319166	-0.362046	-1.35128	-0.0958876	-1.11743	#N/A	0.366321	0.242342
	1	504	0	0	-773.131	0.65955	0	0	-0.168242	2.26429	-0.305657	-0.879192	-13.5737	-14.9741	-14.9206	-15.4553	-14.7657	0.229819	-0.974739	0.676731	-0.217079	-0.315312	0.42065	0.0450268	0.373697	-0.662318	0.195903	0.379649	0.113521	-0.960506	-0.342872	#N/A	0.708713	-2.04195	-0.567894	-0.0604721	0.0687264	0.99787	0.540217	0.765262	-1.89641	-0.549148	-0.134087	-0.00722628	0.0453234	-0.769618	#N/A	0.708713	0.436787
	1	505	0	0	-770.013	0.966316	0	0	-0.482168	2.26906	-0.281565	-1.28442	-13.1455	-14.6981	-13.9482	-15.4647	-14.2754	0.585255	-1.25933	-0.405211	-0.651599	0.259784	-0.487995	0.384365	0.195853	-0.480503	0.615728	1.14308	-0.178419	-0.819142	-1.18555	#N/A	0.406774	-1.57457	-0.888021	-0.137157	0.0175338	0.950882	0.658764	0.877823	-1.08193	0.109924	0.474924	0.171483	-0.902878	-1.7958	#N/A	0.406774	-0.929057
	1	506	0	0	-778.168	0.648395	0	0	-0.228284	2.17385	-0.171873	-1.11246	-13.2047	-15.0453	-13.9525	-15.1784	-14.6679	-0.130941	-0.34435	0.0553168	-0.629998	-0.600844	0.376736	-0.0371459	-0.366602	-0.830088	0.779286	0.329218	-0.410774	-0.455712	-0.513746	#N/A	0.239113	-0.868479	-0.930112	-0.246069	-0.0687358	1.58359	0.43517	0.83318	-0.739354	0.151736	1.24113	-0.445405	-0.404102	-0.748001	#N/A	0.239113	-0.833837
	1	507	0	0	-776.659	0.677959	0	0	-0.298465	2.32183	-0.0994393	-0.904839	-13.399	-14.854	-14.0016	-15.0857	-15.0352	0.67571	-0.717718	0.673858	-1.04219	-0.889905	-0.137856	0.248802	-0.143537	-0.72997	0.536076	0.892426	0.342135	0.019764	-0.684783	#N/A	0.308678	-0.601123	-0.382212	-0.507844	0.222604	0.782762	0.194062	1.10375	-0.967629	-0.367919	-0.135639	-0.483602	-1.00751	-1.17807	#N/A	0.308678	-0.408029
	1	508	0	0	-781.223	0.569219	0	0	-0.262786	2.14008	-0.26038	-0.838393	-13.3233	-15.0533	-14.1898	-14.6984	-15.0997	0.287984	0.137878	0.671497	-0.604962	-0.492146	0.351631	-0.00747555	-0.208521	-0.785018	0.723811	0.357232	0.330782	-0.178717	-0.338639	#N/A	0.202774	-0.748275	-0.21385	0.633844	0.661396	0.836052	0.495658	0.747508	-0.358587	-1.15206	0.61622	-0.615371	-0.106885	-1.19159	#N/A	0.202774	-0.309342
	1	509	0	0	-778.915	0.842028	0	0	-0.189225	1.94179	-0.453128	-1.83813	-13.0057	-14.9638	-14.124	-14.8078	-14.2906	0.232084	-0.615186	-0.4489	-0.81326	-0.37382	0.16434	-0.364717	-0.0402079	-0.960202	0.962543	1.16534	0.171074	-1.33016	-0.989309	#N/A	-1.31089	-1.2357	-0.43795	0.137752	-0.410843	1.39295	-0.681596	0.772553	-0.734897	-0.250816	0.874895	-0.0264894	-0.350109	-1.703	#N/A	-1.31089	-0.147063
	1	510	0	0	-781.021	0.758144	0	0	-0.0285764	2.53856	-0.532523	-0.906873	-13.958	-15.8555	-14.6538	-15.6755	-14.9755	1.46867	-0.303788	0.620942	-0.407374	0.0212099	-0.191409	0.817781	0.650593	-0.134596	0.553742	0.773073	-0.085554	0.122104	-0.239205	#N/A	-0.38274	-0.100702	-1.09749	0.0349065	0.545531	1.62646	1.16719	1.48259	0.0624214	-0.104758	0.544595	0.588603	-0.524582	-0.533007	#N/A	-0.38274	-0.220272
	1	511	0	0	-782.879	0.727601	0	0	-0.264053	2.79874	0.563993	0.039523	-13.5733	-15.794	-15.0552	-15.6186	-14.8796	0.236325	-0.37483	0.094506	-1.08274	-0.384948	0.0571225	-0.300991	-0.702383	-0.834496	0.282945	-0.428752	-0.920955	-0.286061	-0.859576	#N/A	0.390251	0.206184	-0.598933	0.234017	-0.329893	0.873778	-0.325685	0.512067	-1.17468	-0.46048	-0.458721	-0.298817	0.58029	-0.688718	#N/A	0.390251	-0.787239
[truncated: 6,489 more rows]
[truncated: 114 more columns]

## Sheet: 5b_All4_JHUd14
						sigma_a	sigma_b	sigma_c	beta_s	beta_2	beta_3	beta_4	v_1	v_2	v_3	v_4	v_5	a_1,1	a_1,2	a_1,3	a_1,4	a_1,5	a_1,6	a_1,7	a_1,8	a_1,9	a_1,10	a_1,11	a_1,12	a_1,13	a_1,14	a_1,15	a_2,1	a_2,2	a_2,3	a_2,4	a_2,5	a_2,6	a_2,7	a_2,8	a_2,9	a_2,10	a_2,11	a_2,12	a_2,13	a_2,14	a_2,15	a_3,1	a_3,2
[truncated: 8,024 more rows]
[truncated: 114 more columns]

[truncated: 6 more sheets: 5c_UPitt_JHUd21_SR, 5d_UPitt, 5e_UCSD, 5f_JHUd14, 5g_JHUd21, 5h_SR]
