# Supplementary material for: Assessing intra-lab precision and inter-lab repeatability of outgrowth assays of HIV-1 latent reservoir size
Source: PLoS Comput Biol. 2019 Apr 12;15(4):e1006849. doi: 10.1371/journal.pcbi.1006849 (PMC6481870; doi:10.1371/journal.pcbi.1006849)
Supplement: S1 Appendix — Complete model specifications are provided in the Stan programming language (version 2.12) as supplementary text files. Each filename has a binary code, indicating presence/absence of aliquot and batch effects (for single-lab models) or presence/absence of aliquot, batch, and lab effects (for multi-lab models). In the code, SourceID refers to participant index i, UniqAliquot refers to concatenated participant-aliquot index ij, UniqBatch refers to concatenated batch-lab index kl, AssaySourceID refers to concatenated participant-lab index il, Assay refers to lab index l, and Stored refers to cryopreservation indicator Sij. Note that all effects are represented as logit values, ensuring that all frequencies remain between 0 and 1 as MCMC explores the parameter space. (ZIP) [file pcbi.1006849.s020.zip]

Archive with 27 entries (24 files):
- S1_Appendix/
- S1_Appendix/Multilab_Model_000.stan
- __MACOSX/
- __MACOSX/S1_Appendix/
- __MACOSX/S1_Appendix/._Multilab_Model_000.stan
- S1_Appendix/Multilab_Model_001.stan
- __MACOSX/S1_Appendix/._Multilab_Model_001.stan
- S1_Appendix/Multilab_Model_010.stan
- __MACOSX/S1_Appendix/._Multilab_Model_010.stan
- S1_Appendix/Multilab_Model_011.stan
- __MACOSX/S1_Appendix/._Multilab_Model_011.stan
- S1_Appendix/Multilab_Model_100.stan
- __MACOSX/S1_Appendix/._Multilab_Model_100.stan
- S1_Appendix/Multilab_Model_101.stan
- __MACOSX/S1_Appendix/._Multilab_Model_101.stan
- S1_Appendix/Multilab_Model_110.stan
- __MACOSX/S1_Appendix/._Multilab_Model_110.stan
- S1_Appendix/Multilab_Model_111.stan
- __MACOSX/S1_Appendix/._Multilab_Model_111.stan
- S1_Appendix/Singlelab_Model_00.stan
- __MACOSX/S1_Appendix/._Singlelab_Model_00.stan
- S1_Appendix/Singlelab_Model_01.stan
- __MACOSX/S1_Appendix/._Singlelab_Model_01.stan
- S1_Appendix/Singlelab_Model_10.stan
- __MACOSX/S1_Appendix/._Singlelab_Model_10.stan
- S1_Appendix/Singlelab_Model_11.stan
- __MACOSX/S1_Appendix/._Singlelab_Model_11.stan
