# Supplementary material for: Assessing intra-lab precision and inter-lab repeatability of outgrowth assays of HIV-1 latent reservoir size
Source: PLoS Comput Biol. 2019 Apr 12;15(4):e1006849. doi: 10.1371/journal.pcbi.1006849 (PMC6481870; doi:10.1371/journal.pcbi.1006849)
Supplement: S1 Appendix — Complete model specifications are provided in the Stan programming language (version 2.12) as supplementary text files. Each filename has a binary code, indicating presence/absence of aliquot and batch effects (for single-lab models) or presence/absence of aliquot, batch, and lab effects (for multi-lab models). In the code, SourceID refers to participant index i, UniqAliquot refers to concatenated participant-aliquot index ij, UniqBatch refers to concatenated batch-lab index kl, AssaySourceID refers to concatenated participant-lab index il, Assay refers to lab index l, and Stored refers to cryopreservation indicator Sij. Note that all effects are represented as logit values, ensuring that all frequencies remain between 0 and 1 as MCMC explores the parameter space. (ZIP) [file pcbi.1006849.s020.zip › S1_Appendix/Multilab_Model_100.stan]

//Predictors: SourceID/Stored/UniqAliquot/Assay

functions {
    // These functions give the log-probability that a well reads as (negative, positive),
    // if it has numcells input cells and a true logit(infectious cell frequency) of
    // logitLR.
    
    real logprob_neg_well(real logitLR, real numcells) {
        return -numcells * inv_logit(logitLR);
    }
    real logprob_pos_well(real logitLR, real numcells) {
        return log1m_exp(logprob_neg_well(logitLR,numcells)); // log1m_exp(x) = log(1-exp(x)), prevents underflow
    }
}


data {
    // Declares structure of dataset provided to Stan (e.g., by PyStan or RStan wrapper)
    
	int<lower=1> NUMWELLS;         // Total wells in entire experiment
	int<lower=1> NumSourceID;      // Number of unique sample sources (i.e., study participants)
	int<lower=1> NumStored;        // Number of sample storage conditions in experiment
	int<lower=1> NumUniqAliquot;   // Number of unique aliquots (indices for aliquot-level variation)
	int<lower=1> NumAssay;         // Number of different assays (i.e., labs) in experiment
	
	int<lower=1> SourceIDIndex[NUMWELLS];      // Table mapping each well to a sample source (i.e., study participant)
	int<lower=1> StoredIndex[NUMWELLS];        // Table mapping each well to a storage condition
	int<lower=1> UniqAliquotIndex[NUMWELLS];   // Table mapping each well to a unique aliquot (index for aliquot-level variation)
	int<lower=1> AssayIndex[NUMWELLS];         // Table mapping each well to an assay (i.e., lab)
	real<lower=1> CELLCOUNT[NUMWELLS];         // Table mapping each well to the number of input cells
	int<lower=0,upper=1> RESPONSE[NUMWELLS];   // Table mapping each well to readout (positive = 1, negative = 0)
}

parameters {
    // These are the raw parameters to be estimated
    
	real fixedeffect_Assay[NumAssay];                 // Fixed effect for each assay (parameter beta_l in paper)
	real fixedeffect_SourceID[NumSourceID];           // Fixed effect for each sample source (parameter v_i in paper)         
	real<lower=0.> btwn_UniqAliquot_var;              // Size of aliquot-level random effect (parameter sigma_a^2 in paper)
	real randeffect_UniqAliquot_unitized[NumUniqAliquot];      // Individual aliquot-level random effects, on unit normal scale
	real fixedeffect_Stored[NumStored];               // Fixed effect for each storage condition (parameter beta_s in paper)
}

transformed parameters {
	real LOGIT_LR_THISWELL[NUMWELLS];                 // Logit of infectious cell frequency for each well, determined by summing fixed and random effects
	vector[NUMWELLS] LOGLIKS;                         // Log-likelihood for each well
	real LOGLIK;                                      // Total log-likelihood
	real<lower=0.> btwn_UniqAliquot_sigma;            // Parameter sigma_a
	real randeffect_UniqAliquot[NumUniqAliquot];      // Individual aliquot-level random effects (parameter a_ij in paper)
  
	btwn_UniqAliquot_sigma <- sqrt(btwn_UniqAliquot_var);
	
	for(i in 1:NumUniqAliquot){
	  randeffect_UniqAliquot[i] <- btwn_UniqAliquot_sigma*randeffect_UniqAliquot_unitized[i];
	}
	
	for (j in 1:NUMWELLS) {
		LOGIT_LR_THISWELL[j] <- fixedeffect_Assay[AssayIndex[j]] + fixedeffect_SourceID[SourceIDIndex[j]] + randeffect_UniqAliquot[UniqAliquotIndex[j]] + fixedeffect_Stored[StoredIndex[j]];
		if (RESPONSE[j] == 0)
			LOGLIKS[j] <- logprob_neg_well(LOGIT_LR_THISWELL[j], CELLCOUNT[j]);
		else
			LOGLIKS[j] <- logprob_pos_well(LOGIT_LR_THISWELL[j], CELLCOUNT[j]);
	}
	LOGLIK <- sum(LOGLIKS);
}

model {
	for (j in 1:NumAssay) {
		if (j==1)
			fixedeffect_Assay[j] ~ normal(0,0.001);   // A hack to ensure that the first value (i.e. U. Pitt. lab) is treated as reference, with effect ~0
		else
			fixedeffect_Assay[j] ~ normal(0.0,6.0);   // Normal(0, 6) prior for lab effect
	}
	for (j in 1:NumSourceID) {
		fixedeffect_SourceID[j] ~ uniform(-30.0,-4.0);   // Allow IUPM between 9e-8 and 2e4
	}
	btwn_UniqAliquot_sigma ~ cauchy(0.,1.0); // Cauchy(0, 1) prior for random effect size
	// "increment_log_prob" is a special STAN function that determines the sampling density
	increment_log_prob( log(0.5) - 0.5*log(btwn_UniqAliquot_var) ); // Jacobian adjustment
	// Normal random effects:
	for (j in 1:NumUniqAliquot) {
		randeffect_UniqAliquot_unitized[j] ~ normal(0, 1);
	}
	for (j in 1:NumStored) {
		if (j==1)
			fixedeffect_Stored[j] ~ normal(0,0.001);   // A hack to ensure that the first value (i.e., fresh storage) is treated as reference, with effect ~0
		else
			fixedeffect_Stored[j] ~ normal(0.0,6.0);   // Normal(0, 6) prior for frozen storage effect
	}

	increment_log_prob(LOGLIK);
}

generated quantities {
    // Generated quantities have no impact on MCMC sampling. Here, IUPM for each SourceID
    // (i.e., participant) is computed by taking the inverse-logit of the estimated
    // parameter and multiplying by 1,000,000.
	real IUPM[NumSourceID];

	for (j in 1:NumSourceID) {
		IUPM[j] <- inv_logit(fixedeffect_SourceID[j]) * 1000000.;
	}
}
